# Supplementary material for: Virtual screening of GPCRs: An in silico chemogenomics approach
Source: BMC Bioinformatics. 2008 Sep 6;9:363. doi: 10.1186/1471-2105-9-363 (PMC2553090; doi:10.1186/1471-2105-9-363)
Supplement: Additional file 2 — Source and data. Source code (under GPL license) and benchmark used in the experiments in a compressed archive checker.tgz. [file 1471-2105-9-363-S2.tgz]

Archive with 2,790 entries (2,781 files):
- chemker
- chemker/data
- chemker/data/chemogenomics
- chemker/data/chemogenomics/glida
- chemker/data/chemogenomics/glida/seq.txt
- chemker/data/chemogenomics/glida/1.1.1.1.1.data
- chemker/data/chemogenomics/glida/compfiles
- chemker/data/chemogenomics/glida/compfiles/mol
- chemker/data/chemogenomics/glida/compfiles/mol/L000002.mol
- chemker/data/chemogenomics/glida/compfiles/mol/L000005.mol
- chemker/data/chemogenomics/glida/compfiles/mol/L000006.mol
- chemker/data/chemogenomics/glida/compfiles/mol/L000007.mol
- chemker/data/chemogenomics/glida/compfiles/mol/L000008.mol
- chemker/data/chemogenomics/glida/compfiles/mol/L000009.mol
- chemker/data/chemogenomics/glida/compfiles/mol/L000010.mol
- chemker/data/chemogenomics/glida/compfiles/mol/L000014.mol
- chemker/data/chemogenomics/glida/compfiles/mol/L000015.mol
- chemker/data/chemogenomics/glida/compfiles/mol/L000018.mol
- chemker/data/chemogenomics/glida/compfiles/mol/L000020.mol
- chemker/data/chemogenomics/glida/compfiles/mol/L000022.mol
- chemker/data/chemogenomics/glida/compfiles/mol/L000026.mol
- chemker/data/chemogenomics/glida/compfiles/mol/L000027.mol
- chemker/data/chemogenomics/glida/compfiles/mol/L000079.mol
- chemker/data/chemogenomics/glida/compfiles/mol/L000082.mol
- chemker/data/chemogenomics/glida/compfiles/mol/L000084.mol
- chemker/data/chemogenomics/glida/compfiles/mol/L000085.mol
- chemker/data/chemogenomics/glida/compfiles/mol/L000086.mol
- chemker/data/chemogenomics/glida/compfiles/mol/L000090.mol
- chemker/data/chemogenomics/glida/compfiles/mol/L000102.mol
- chemker/data/chemogenomics/glida/compfiles/mol/L000103.mol
- chemker/data/chemogenomics/glida/compfiles/mol/L000106.mol
- chemker/data/chemogenomics/glida/compfiles/mol/L000110.mol
- chemker/data/chemogenomics/glida/compfiles/mol/L000120.mol
- chemker/data/chemogenomics/glida/compfiles/mol/L000134.mol
- chemker/data/chemogenomics/glida/compfiles/mol/L000143.mol
- chemker/data/chemogenomics/glida/compfiles/mol/L000144.mol
- chemker/data/chemogenomics/glida/compfiles/mol/L000146.mol
- chemker/data/chemogenomics/glida/compfiles/mol/L000149.mol
- chemker/data/chemogenomics/glida/compfiles/mol/L000152.mol
- chemker/data/chemogenomics/glida/compfiles/mol/L000155.mol
- chemker/data/chemogenomics/glida/compfiles/mol/L000159.mol
- chemker/data/chemogenomics/glida/compfiles/mol/L000176.mol
- chemker/data/chemogenomics/glida/compfiles/mol/L000180.mol
- chemker/data/chemogenomics/glida/compfiles/mol/L000183.mol
- chemker/data/chemogenomics/glida/compfiles/mol/L000193.mol
- chemker/data/chemogenomics/glida/compfiles/mol/L000195.mol
- chemker/data/chemogenomics/glida/compfiles/mol/L000200.mol
- chemker/data/chemogenomics/glida/compfiles/mol/L000201.mol
- chemker/data/chemogenomics/glida/compfiles/mol/L000202.mol
- chemker/data/chemogenomics/glida/compfiles/mol/L000210.mol
- chemker/data/chemogenomics/glida/compfiles/mol/L000223.mol
- chemker/data/chemogenomics/glida/compfiles/mol/L000229.mol
- chemker/data/chemogenomics/glida/compfiles/mol/L000233.mol
- chemker/data/chemogenomics/glida/compfiles/mol/L000242.mol
- chemker/data/chemogenomics/glida/compfiles/mol/L000256.mol
- chemker/data/chemogenomics/glida/compfiles/mol/L000276.mol
- chemker/data/chemogenomics/glida/compfiles/mol/L000281.mol
- chemker/data/chemogenomics/glida/compfiles/mol/L000304.mol
- chemker/data/chemogenomics/glida/compfiles/mol/L000310.mol
- chemker/data/chemogenomics/glida/compfiles/mol/L000311.mol
- chemker/data/chemogenomics/glida/compfiles/mol/L000337.mol
- chemker/data/chemogenomics/glida/compfiles/mol/L000347.mol
- chemker/data/chemogenomics/glida/compfiles/mol/L000349.mol
- chemker/data/chemogenomics/glida/compfiles/mol/L000360.mol
- chemker/data/chemogenomics/glida/compfiles/mol/L000367.mol
- chemker/data/chemogenomics/glida/compfiles/mol/L000369.mol
- chemker/data/chemogenomics/glida/compfiles/mol/L000370.mol
- chemker/data/chemogenomics/glida/compfiles/mol/L000371.mol
- chemker/data/chemogenomics/glida/compfiles/mol/L000388.mol
- chemker/data/chemogenomics/glida/compfiles/mol/L000389.mol
- chemker/data/chemogenomics/glida/compfiles/mol/L000391.mol
- chemker/data/chemogenomics/glida/compfiles/mol/L000394.mol
- chemker/data/chemogenomics/glida/compfiles/mol/L000398.mol
- chemker/data/chemogenomics/glida/compfiles/mol/L000401.mol
- chemker/data/chemogenomics/glida/compfiles/mol/L000402.mol
- chemker/data/chemogenomics/glida/compfiles/mol/L000427.mol
- chemker/data/chemogenomics/glida/compfiles/mol/L000432.mol
- chemker/data/chemogenomics/glida/compfiles/mol/L000433.mol
- chemker/data/chemogenomics/glida/compfiles/mol/L000434.mol
- chemker/data/chemogenomics/glida/compfiles/mol/L000447.mol
- chemker/data/chemogenomics/glida/compfiles/mol/L000455.mol
- chemker/data/chemogenomics/glida/compfiles/mol/L000456.mol
- chemker/data/chemogenomics/glida/compfiles/mol/L000459.mol
- chemker/data/chemogenomics/glida/compfiles/mol/L000469.mol
- chemker/data/chemogenomics/glida/compfiles/mol/L000473.mol
- chemker/data/chemogenomics/glida/compfiles/mol/L000476.mol
- chemker/data/chemogenomics/glida/compfiles/mol/L000484.mol
- chemker/data/chemogenomics/glida/compfiles/mol/L000491.mol
- chemker/data/chemogenomics/glida/compfiles/mol/L000498.mol
- chemker/data/chemogenomics/glida/compfiles/mol/L000500.mol
- chemker/data/chemogenomics/glida/compfiles/mol/L000503.mol
- chemker/data/chemogenomics/glida/compfiles/mol/L000520.mol
- chemker/data/chemogenomics/glida/compfiles/mol/L000524.mol
- chemker/data/chemogenomics/glida/compfiles/mol/L000528.mol
- chemker/data/chemogenomics/glida/compfiles/mol/L000529.mol
- chemker/data/chemogenomics/glida/compfiles/mol/L000536.mol
- chemker/data/chemogenomics/glida/compfiles/mol/L000543.mol
- chemker/data/chemogenomics/glida/compfiles/mol/L000549.mol
- chemker/data/chemogenomics/glida/compfiles/mol/L000563.mol
- chemker/data/chemogenomics/glida/compfiles/mol/L000564.mol
- chemker/data/chemogenomics/glida/compfiles/mol/L000565.mol
- chemker/data/chemogenomics/glida/compfiles/mol/L000579.mol
- chemker/data/chemogenomics/glida/compfiles/mol/L000582.mol
- chemker/data/chemogenomics/glida/compfiles/mol/L000584.mol
- chemker/data/chemogenomics/glida/compfiles/mol/L000595.mol
- chemker/data/chemogenomics/glida/compfiles/mol/L000596.mol
- chemker/data/chemogenomics/glida/compfiles/mol/L000603.mol
- chemker/data/chemogenomics/glida/compfiles/mol/L000605.mol
- chemker/data/chemogenomics/glida/compfiles/mol/L000615.mol
- chemker/data/chemogenomics/glida/compfiles/mol/L000636.mol
- chemker/data/chemogenomics/glida/compfiles/mol/L000647.mol
- chemker/data/chemogenomics/glida/compfiles/mol/L000648.mol
- chemker/data/chemogenomics/glida/compfiles/mol/L000650.mol
- chemker/data/chemogenomics/glida/compfiles/mol/L000654.mol
- chemker/data/chemogenomics/glida/compfiles/mol/L000664.mol
- chemker/data/chemogenomics/glida/compfiles/mol/L000671.mol
- chemker/data/chemogenomics/glida/compfiles/mol/L000675.mol
- chemker/data/chemogenomics/glida/compfiles/mol/L000677.mol
- chemker/data/chemogenomics/glida/compfiles/mol/L000679.mol
- chemker/data/chemogenomics/glida/compfiles/mol/L000681.mol
- chemker/data/chemogenomics/glida/compfiles/mol/L000688.mol
- chemker/data/chemogenomics/glida/compfiles/mol/L000701.mol
- chemker/data/chemogenomics/glida/compfiles/mol/L000713.mol
- chemker/data/chemogenomics/glida/compfiles/mol/L000716.mol
- chemker/data/chemogenomics/glida/compfiles/mol/L000722.mol
- chemker/data/chemogenomics/glida/compfiles/mol/L000724.mol
- chemker/data/chemogenomics/glida/compfiles/mol/L000731.mol
- chemker/data/chemogenomics/glida/compfiles/mol/L000733.mol
- chemker/data/chemogenomics/glida/compfiles/mol/L000736.mol
- chemker/data/chemogenomics/glida/compfiles/mol/L000739.mol
- chemker/data/chemogenomics/glida/compfiles/mol/L000745.mol
- chemker/data/chemogenomics/glida/compfiles/mol/L000753.mol
- chemker/data/chemogenomics/glida/compfiles/mol/L000754.mol
- chemker/data/chemogenomics/glida/compfiles/mol/L000757.mol
- chemker/data/chemogenomics/glida/compfiles/mol/L000765.mol
- chemker/data/chemogenomics/glida/compfiles/mol/L000770.mol
- chemker/data/chemogenomics/glida/compfiles/mol/L000772.mol
- chemker/data/chemogenomics/glida/compfiles/mol/L000777.mol
- chemker/data/chemogenomics/glida/compfiles/mol/L000784.mol
- chemker/data/chemogenomics/glida/compfiles/mol/L000786.mol
- chemker/data/chemogenomics/glida/compfiles/mol/L000794.mol
- chemker/data/chemogenomics/glida/compfiles/mol/L000802.mol
- chemker/data/chemogenomics/glida/compfiles/mol/L000808.mol
- chemker/data/chemogenomics/glida/compfiles/mol/L000812.mol
- chemker/data/chemogenomics/glida/compfiles/mol/L000814.mol
- chemker/data/chemogenomics/glida/compfiles/mol/L000822.mol
- chemker/data/chemogenomics/glida/compfiles/mol/L000823.mol
- chemker/data/chemogenomics/glida/compfiles/mol/L000824.mol
- chemker/data/chemogenomics/glida/compfiles/mol/L000828.mol
- chemker/data/chemogenomics/glida/compfiles/mol/L000832.mol
- chemker/data/chemogenomics/glida/compfiles/mol/L000843.mol
- chemker/data/chemogenomics/glida/compfiles/mol/L000846.mol
- chemker/data/chemogenomics/glida/compfiles/mol/L000850.mol
- chemker/data/chemogenomics/glida/compfiles/mol/L000861.mol
- chemker/data/chemogenomics/glida/compfiles/mol/L000866.mol
- chemker/data/chemogenomics/glida/compfiles/mol/L000878.mol
- chemker/data/chemogenomics/glida/compfiles/mol/L000883.mol
- chemker/data/chemogenomics/glida/compfiles/mol/L000886.mol
- chemker/data/chemogenomics/glida/compfiles/mol/L000892.mol
- chemker/data/chemogenomics/glida/compfiles/mol/L000893.mol
- chemker/data/chemogenomics/glida/compfiles/mol/L000897.mol
- chemker/data/chemogenomics/glida/compfiles/mol/L000898.mol
- chemker/data/chemogenomics/glida/compfiles/mol/L000899.mol
- chemker/data/chemogenomics/glida/compfiles/mol/L000908.mol
- chemker/data/chemogenomics/glida/compfiles/mol/L000910.mol
- chemker/data/chemogenomics/glida/compfiles/mol/L000912.mol
- chemker/data/chemogenomics/glida/compfiles/mol/L000915.mol
- chemker/data/chemogenomics/glida/compfiles/mol/L000916.mol
- chemker/data/chemogenomics/glida/compfiles/mol/L000924.mol
- chemker/data/chemogenomics/glida/compfiles/mol/L000925.mol
- chemker/data/chemogenomics/glida/compfiles/mol/L000935.mol
- chemker/data/chemogenomics/glida/compfiles/mol/L000940.mol
- chemker/data/chemogenomics/glida/compfiles/mol/L000945.mol
- chemker/data/chemogenomics/glida/compfiles/mol/L000946.mol
- chemker/data/chemogenomics/glida/compfiles/mol/L000958.mol
- chemker/data/chemogenomics/glida/compfiles/mol/L000960.mol
- chemker/data/chemogenomics/glida/compfiles/mol/L000961.mol
- chemker/data/chemogenomics/glida/compfiles/mol/L000968.mol
- chemker/data/chemogenomics/glida/compfiles/mol/L000978.mol
- chemker/data/chemogenomics/glida/compfiles/mol/L000983.mol
- chemker/data/chemogenomics/glida/compfiles/mol/L000985.mol
- chemker/data/chemogenomics/glida/compfiles/mol/L000990.mol
- chemker/data/chemogenomics/glida/compfiles/mol/L000995.mol
- chemker/data/chemogenomics/glida/compfiles/mol/L001002.mol
- chemker/data/chemogenomics/glida/compfiles/mol/L001007.mol
- chemker/data/chemogenomics/glida/compfiles/mol/L001008.mol
- chemker/data/chemogenomics/glida/compfiles/mol/L001010.mol
- chemker/data/chemogenomics/glida/compfiles/mol/L001017.mol
- chemker/data/chemogenomics/glida/compfiles/mol/L001022.mol
- chemker/data/chemogenomics/glida/compfiles/mol/L001033.mol
- chemker/data/chemogenomics/glida/compfiles/mol/L001036.mol
- chemker/data/chemogenomics/glida/compfiles/mol/L001037.mol
- chemker/data/chemogenomics/glida/compfiles/mol/L001045.mol
- chemker/data/chemogenomics/glida/compfiles/mol/L001052.mol
- chemker/data/chemogenomics/glida/compfiles/mol/L001055.mol
- chemker/data/chemogenomics/glida/compfiles/mol/L001059.mol
- chemker/data/chemogenomics/glida/compfiles/mol/L001065.mol
- chemker/data/chemogenomics/glida/compfiles/mol/L001076.mol
- chemker/data/chemogenomics/glida/compfiles/mol/L001077.mol
- chemker/data/chemogenomics/glida/compfiles/mol/L001078.mol
- chemker/data/chemogenomics/glida/compfiles/mol/L001081.mol
- chemker/data/chemogenomics/glida/compfiles/mol/L001082.mol
- chemker/data/chemogenomics/glida/compfiles/mol/L001084.mol
- chemker/data/chemogenomics/glida/compfiles/mol/L001085.mol
- chemker/data/chemogenomics/glida/compfiles/mol/L001113.mol
- chemker/data/chemogenomics/glida/compfiles/mol/L001115.mol
- chemker/data/chemogenomics/glida/compfiles/mol/L001116.mol
- chemker/data/chemogenomics/glida/compfiles/mol/L001122.mol
- chemker/data/chemogenomics/glida/compfiles/mol/L001124.mol
- chemker/data/chemogenomics/glida/compfiles/mol/L001128.mol
- chemker/data/chemogenomics/glida/compfiles/mol/L001130.mol
- chemker/data/chemogenomics/glida/compfiles/mol/L001137.mol
- chemker/data/chemogenomics/glida/compfiles/mol/L001140.mol
- chemker/data/chemogenomics/glida/compfiles/mol/L001141.mol
- chemker/data/chemogenomics/glida/compfiles/mol/L001142.mol
- chemker/data/chemogenomics/glida/compfiles/mol/L001150.mol
- chemker/data/chemogenomics/glida/compfiles/mol/L001155.mol
- chemker/data/chemogenomics/glida/compfiles/mol/L001156.mol
- chemker/data/chemogenomics/glida/compfiles/mol/L001160.mol
- chemker/data/chemogenomics/glida/compfiles/mol/L001163.mol
- chemker/data/chemogenomics/glida/compfiles/mol/L001168.mol
- chemker/data/chemogenomics/glida/compfiles/mol/L001170.mol
- chemker/data/chemogenomics/glida/compfiles/mol/L001179.mol
- chemker/data/chemogenomics/glida/compfiles/mol/L001181.mol
- chemker/data/chemogenomics/glida/compfiles/mol/L001185.mol
- chemker/data/chemogenomics/glida/compfiles/mol/L001186.mol
- chemker/data/chemogenomics/glida/compfiles/mol/L001189.mol
- chemker/data/chemogenomics/glida/compfiles/mol/L001202.mol
- chemker/data/chemogenomics/glida/compfiles/mol/L001207.mol
- chemker/data/chemogenomics/glida/compfiles/mol/L001209.mol
- chemker/data/chemogenomics/glida/compfiles/mol/L001213.mol
- chemker/data/chemogenomics/glida/compfiles/mol/L001215.mol
- chemker/data/chemogenomics/glida/compfiles/mol/L001217.mol
- chemker/data/chemogenomics/glida/compfiles/mol/L001228.mol
- chemker/data/chemogenomics/glida/compfiles/mol/L001232.mol
- chemker/data/chemogenomics/glida/compfiles/mol/L001235.mol
- chemker/data/chemogenomics/glida/compfiles/mol/L001238.mol
- chemker/data/chemogenomics/glida/compfiles/mol/L001261.mol
- chemker/data/chemogenomics/glida/compfiles/mol/L001262.mol
- chemker/data/chemogenomics/glida/compfiles/mol/L001264.mol
- chemker/data/chemogenomics/glida/compfiles/mol/L001269.mol
- chemker/data/chemogenomics/glida/compfiles/mol/L001280.mol
- chemker/data/chemogenomics/glida/compfiles/mol/L001282.mol
- chemker/data/chemogenomics/glida/compfiles/mol/L001286.mol
- chemker/data/chemogenomics/glida/compfiles/mol/L001288.mol
- chemker/data/chemogenomics/glida/compfiles/mol/L001291.mol
- chemker/data/chemogenomics/glida/compfiles/mol/L001293.mol
- chemker/data/chemogenomics/glida/compfiles/mol/L001294.mol
- chemker/data/chemogenomics/glida/compfiles/mol/L001299.mol
- chemker/data/chemogenomics/glida/compfiles/mol/L001304.mol
- chemker/data/chemogenomics/glida/compfiles/mol/L001307.mol
- chemker/data/chemogenomics/glida/compfiles/mol/L001310.mol
- chemker/data/chemogenomics/glida/compfiles/mol/L001311.mol
- chemker/data/chemogenomics/glida/compfiles/mol/L001312.mol
- chemker/data/chemogenomics/glida/compfiles/mol/L001313.mol
- chemker/data/chemogenomics/glida/compfiles/mol/L001315.mol
- chemker/data/chemogenomics/glida/compfiles/mol/L001323.mol
- chemker/data/chemogenomics/glida/compfiles/mol/L001325.mol
- chemker/data/chemogenomics/glida/compfiles/mol/L001328.mol
- chemker/data/chemogenomics/glida/compfiles/mol/L001329.mol
- chemker/data/chemogenomics/glida/compfiles/mol/L001332.mol
- chemker/data/chemogenomics/glida/compfiles/mol/L001335.mol
- chemker/data/chemogenomics/glida/compfiles/mol/L001343.mol
- chemker/data/chemogenomics/glida/compfiles/mol/L001348.mol
- chemker/data/chemogenomics/glida/compfiles/mol/L001351.mol
- chemker/data/chemogenomics/glida/compfiles/mol/L001361.mol
- chemker/data/chemogenomics/glida/compfiles/mol/L001362.mol
- chemker/data/chemogenomics/glida/compfiles/mol/L001363.mol
- chemker/data/chemogenomics/glida/compfiles/mol/L001371.mol
- chemker/data/chemogenomics/glida/compfiles/mol/L001373.mol
- chemker/data/chemogenomics/glida/compfiles/mol/L001374.mol
- chemker/data/chemogenomics/glida/compfiles/mol/L001388.mol
- chemker/data/chemogenomics/glida/compfiles/mol/L001398.mol
- chemker/data/chemogenomics/glida/compfiles/mol/L001410.mol
- chemker/data/chemogenomics/glida/compfiles/mol/L001411.mol
- chemker/data/chemogenomics/glida/compfiles/mol/L001413.mol
- chemker/data/chemogenomics/glida/compfiles/mol/L001418.mol
- chemker/data/chemogenomics/glida/compfiles/mol/L001424.mol
- chemker/data/chemogenomics/glida/compfiles/mol/L001431.mol
- chemker/data/chemogenomics/glida/compfiles/mol/L001432.mol
- chemker/data/chemogenomics/glida/compfiles/mol/L001447.mol
- chemker/data/chemogenomics/glida/compfiles/mol/L001453.mol
- chemker/data/chemogenomics/glida/compfiles/mol/L001454.mol
- chemker/data/chemogenomics/glida/compfiles/mol/L001472.mol
- chemker/data/chemogenomics/glida/compfiles/mol/L001477.mol
- chemker/data/chemogenomics/glida/compfiles/mol/L001496.mol
- chemker/data/chemogenomics/glida/compfiles/mol/L001497.mol
- chemker/data/chemogenomics/glida/compfiles/mol/L001499.mol
- chemker/data/chemogenomics/glida/compfiles/mol/L001502.mol
- chemker/data/chemogenomics/glida/compfiles/mol/L001505.mol
- chemker/data/chemogenomics/glida/compfiles/mol/L001522.mol
- chemker/data/chemogenomics/glida/compfiles/mol/L001535.mol
- chemker/data/chemogenomics/glida/compfiles/mol/L001547.mol
- chemker/data/chemogenomics/glida/compfiles/mol/L001548.mol
- chemker/data/chemogenomics/glida/compfiles/mol/L001549.mol
- chemker/data/chemogenomics/glida/compfiles/mol/L001555.mol
- chemker/data/chemogenomics/glida/compfiles/mol/L001556.mol
- chemker/data/chemogenomics/glida/compfiles/mol/L001562.mol
- chemker/data/chemogenomics/glida/compfiles/mol/L001565.mol
- chemker/data/chemogenomics/glida/compfiles/mol/L001572.mol
[truncated: 2,490 more entries]
