# Supplementary material for: Virtual screening of GPCRs: An in silico chemogenomics approach
Source: BMC Bioinformatics. 2008 Sep 6;9:363. doi: 10.1186/1471-2105-9-363 (PMC2553090; doi:10.1186/1471-2105-9-363)
Supplement: Additional file 2 — Source and data. Source code (under GPL license) and benchmark used in the experiments in a compressed archive checker.tgz. [file 1471-2105-9-363-S2.tgz › chemker/data/chemogenomics/glida/1.1.1.1.1.data]

L000647 1.1.5.3.1 True  train train train train train
L000002 1.1.5.3.1 False  train train train train train
L000648 1.1.5.3.1 True  train train train train train
L000005 1.1.5.3.1 False  train train train train train
L000650 1.1.5.3.1 True  train train train train train
L000006 1.1.5.3.1 False  train train train train train
L000654 1.1.5.3.1 True  train train train train train
L000007 1.1.5.3.1 False  train train train train train
L001315 1.1.5.3.1 True  train train train train train
L000008 1.1.5.3.1 False  train train train train train
L001362 1.1.5.3.1 True  train train train train train
L000009 1.1.5.3.1 False  train train train train train
L002632 1.1.5.3.1 True  train train train train train
L000010 1.1.5.3.1 False  train train train train train
L002633 1.1.5.3.1 True  train train train train train
L000014 1.1.5.3.1 False  train train train train train
L004155 1.1.5.3.1 True  train train train train train
L000015 1.1.5.3.1 False  train train train train train
L004436 1.1.5.3.1 True  train train train train train
L000018 1.1.5.3.1 False  train train train train train
L005370 1.1.5.3.1 True  train train train train train
L000020 1.1.5.3.1 False  train train train train train
L010088 1.1.5.3.1 True  train train train train train
L000026 1.1.5.3.1 False  train train train train train
L010115 1.1.5.3.1 True  train train train train train
L000027 1.1.5.3.1 False  train train train train train
L010117 1.1.5.3.1 True  train train train train train
L000079 1.1.5.3.1 False  train train train train train
L010118 1.1.5.3.1 True  train train train train train
L000082 1.1.5.3.1 False  train train train train train
L010228 1.1.5.3.1 True  train train train train train
L000085 1.1.5.3.1 False  train train train train train
L012795 1.1.5.3.1 True  train train train train train
L000086 1.1.5.3.1 False  train train train train train
L012796 1.1.5.3.1 True  train train train train train
L000090 1.1.5.3.1 False  train train train train train
L012803 1.1.5.3.1 True  train train train train train
L000102 1.1.5.3.1 False  train train train train train
L012804 1.1.5.3.1 True  train train train train train
L000103 1.1.5.3.1 False  train train train train train
L012890 1.1.5.3.1 True  train train train train train
L000106 1.1.5.3.1 False  train train train train train
L012891 1.1.5.3.1 True  train train train train train
L000110 1.1.5.3.1 False  train train train train train
L012894 1.1.5.3.1 True  train train train train train
L000120 1.1.5.3.1 False  train train train train train
L012895 1.1.5.3.1 True  train train train train train
L000134 1.1.5.3.1 False  train train train train train
L012896 1.1.5.3.1 True  train train train train train
L000143 1.1.5.3.1 False  train train train train train
L012897 1.1.5.3.1 True  train train train train train
L000144 1.1.5.3.1 False  train train train train train
L013521 1.1.5.3.1 True  train train train train train
L000146 1.1.5.3.1 False  train train train train train
L013522 1.1.5.3.1 True  train train train train train
L000149 1.1.5.3.1 False  train train train train train
L013524 1.1.5.3.1 True  train train train train train
L000152 1.1.5.3.1 False  train train train train train
L014125 1.1.5.3.1 True  train train train train train
L000155 1.1.5.3.1 False  train train train train train
L014128 1.1.5.3.1 True  train train train train train
L000159 1.1.5.3.1 False  train train train train train
L014129 1.1.5.3.1 True  train train train train train
L000176 1.1.5.3.1 False  train train train train train
L014130 1.1.5.3.1 True  train train train train train
L000180 1.1.5.3.1 False  train train train train train
L014131 1.1.5.3.1 True  train train train train train
L000183 1.1.5.3.1 False  train train train train train
L014132 1.1.5.3.1 True  train train train train train
L000193 1.1.5.3.1 False  train train train train train
L014133 1.1.5.3.1 True  train train train train train
L000195 1.1.5.3.1 False  train train train train train
L014211 1.1.5.3.1 True  train train train train train
L000200 1.1.5.3.1 False  train train train train train
L014214 1.1.5.3.1 True  train train train train train
L000201 1.1.5.3.1 False  train train train train train
L014215 1.1.5.3.1 True  train train train train train
L000202 1.1.5.3.1 False  train train train train train
L014216 1.1.5.3.1 True  train train train train train
L000210 1.1.5.3.1 False  train train train train train
L014217 1.1.5.3.1 True  train train train train train
L000223 1.1.5.3.1 False  train train train train train
L014220 1.1.5.3.1 True  train train train train train
L000229 1.1.5.3.1 False  train train train train train
L014221 1.1.5.3.1 True  train train train train train
L000233 1.1.5.3.1 False  train train train train train
L014229 1.1.5.3.1 True  train train train train train
L000242 1.1.5.3.1 False  train train train train train
L014230 1.1.5.3.1 True  train train train train train
L000256 1.1.5.3.1 False  train train train train train
L014232 1.1.5.3.1 True  train train train train train
L000276 1.1.5.3.1 False  train train train train train
L014323 1.1.5.3.1 True  train train train train train
L000281 1.1.5.3.1 False  train train train train train
L014811 1.1.5.3.1 True  train train train train train
L000304 1.1.5.3.1 False  train train train train train
L014812 1.1.5.3.1 True  train train train train train
L000310 1.1.5.3.1 False  train train train train train
L014815 1.1.5.3.1 True  train train train train train
L000311 1.1.5.3.1 False  train train train train train
L015688 1.1.5.3.1 True  train train train train train
L000337 1.1.5.3.1 False  train train train train train
L015690 1.1.5.3.1 True  train train train train train
L000347 1.1.5.3.1 False  train train train train train
L015693 1.1.5.3.1 True  train train train train train
L000349 1.1.5.3.1 False  train train train train train
L017888 1.1.5.3.1 True  train train train train train
L000360 1.1.5.3.1 False  train train train train train
L017920 1.1.5.3.1 True  train train train train train
L000367 1.1.5.3.1 False  train train train train train
L017921 1.1.5.3.1 True  train train train train train
L000369 1.1.5.3.1 False  train train train train train
L017922 1.1.5.3.1 True  train train train train train
L000370 1.1.5.3.1 False  train train train train train
L017923 1.1.5.3.1 True  train train train train train
L000371 1.1.5.3.1 False  train train train train train
L017924 1.1.5.3.1 True  train train train train train
L000391 1.1.5.3.1 False  train train train train train
L019011 1.1.5.3.1 True  train train train train train
L000394 1.1.5.3.1 False  train train train train train
L000605 1.1.5.3.1 True  train train train train train
L000398 1.1.5.3.1 False  train train train train train
L000897 1.1.5.3.1 True  train train train train train
L000401 1.1.5.3.1 False  train train train train train
L000945 1.1.5.3.1 True  train train train train train
L000402 1.1.5.3.1 False  train train train train train
L001431 1.1.5.3.1 True  train train train train train
L000427 1.1.5.3.1 False  train train train train train
L001432 1.1.5.3.1 True  train train train train train
L000432 1.1.5.3.1 False  train train train train train
L005352 1.1.5.3.1 True  train train train train train
L000433 1.1.5.3.1 False  train train train train train
L006794 1.1.5.3.1 True  train train train train train
L000434 1.1.5.3.1 False  train train train train train
L006967 1.1.5.3.1 True  train train train train train
L000447 1.1.5.3.1 False  train train train train train
L007385 1.1.5.3.1 True  train train train train train
L000455 1.1.5.3.1 False  train train train train train
L008335 1.1.5.3.1 True  train train train train train
L000456 1.1.5.3.1 False  train train train train train
L008829 1.1.5.3.1 True  train train train train train
L000459 1.1.5.3.1 False  train train train train train
L008835 1.1.5.3.1 True  train train train train train
L000469 1.1.5.3.1 False  train train train train train
L008837 1.1.5.3.1 True  train train train train train
L000473 1.1.5.3.1 False  train train train train train
L008878 1.1.5.3.1 True  train train train train train
L000476 1.1.5.3.1 False  train train train train train
L008879 1.1.5.3.1 True  train train train train train
L000491 1.1.5.3.1 False  train train train train train
L009358 1.1.5.3.1 True  train train train train train
L000498 1.1.5.3.1 False  train train train train train
L009478 1.1.5.3.1 True  train train train train train
L000503 1.1.5.3.1 False  train train train train train
L010725 1.1.5.3.1 True  train train train train train
L000520 1.1.5.3.1 False  train train train train train
L012050 1.1.5.3.1 True  train train train train train
L000524 1.1.5.3.1 False  train train train train train
L012848 1.1.5.3.1 True  train train train train train
L000528 1.1.5.3.1 False  train train train train train
L014506 1.1.5.3.1 True  train train train train train
L000529 1.1.5.3.1 False  train train train train train
L015862 1.1.5.3.1 True  train train train train train
L000536 1.1.5.3.1 False  train train train train train
L015863 1.1.5.3.1 True  train train train train train
L000543 1.1.5.3.1 False  train train train train train
L018838 1.1.5.3.1 True  train train train train train
L000549 1.1.5.3.1 False  train train train train train
L020190 1.1.5.3.1 True  train train train train train
L000563 1.1.5.3.1 False  train train train train train
L023589 1.1.5.3.1 True  train train train train train
L000564 1.1.5.3.1 False  train train train train train
L023995 1.1.5.3.1 True  train train train train train
L000565 1.1.5.3.1 False  train train train train train
L000009 1.1.5.2.2 True  train train train train train
L000579 1.1.5.2.2 False  train train train train train
L000010 1.1.5.2.2 True  train train train train train
L000584 1.1.5.2.2 False  train train train train train
L000086 1.1.5.2.2 True  train train train train train
L000595 1.1.5.2.2 False  train train train train train
L000152 1.1.5.2.2 True  train train train train train
L000596 1.1.5.2.2 False  train train train train train
L000946 1.1.5.2.2 True  train train train train train
L000603 1.1.5.2.2 False  train train train train train
L000958 1.1.5.2.2 True  train train train train train
L000605 1.1.5.2.2 False  train train train train train
L001055 1.1.5.2.2 True  train train train train train
L000615 1.1.5.2.2 False  train train train train train
L001328 1.1.5.2.2 True  train train train train train
L000636 1.1.5.2.2 False  train train train train train
L000007 1.1.5.2.2 True  train train train train train
L000648 1.1.5.2.2 False  train train train train train
L000195 1.1.5.2.2 True  train train train train train
L000650 1.1.5.2.2 False  train train train train train
L000349 1.1.5.2.2 True  train train train train train
L000654 1.1.5.2.2 False  train train train train train
L000394 1.1.5.2.2 True  train train train train train
L000664 1.1.5.2.2 False  train train train train train
L000455 1.1.5.2.2 True  train train train train train
L000671 1.1.5.2.2 False  train train train train train
L000459 1.1.5.2.2 True  train train train train train
L000675 1.1.5.2.2 False  train train train train train
L000524 1.1.5.2.2 True  train train train train train
L000677 1.1.5.2.2 False  train train train train train
L000528 1.1.5.2.2 True  train train train train train
L000679 1.1.5.2.2 False  train train train train train
L000536 1.1.5.2.2 True  train train train train train
L000681 1.1.5.2.2 False  train train train train train
L000549 1.1.5.2.2 True  train train train train train
L000701 1.1.5.2.2 False  train train train train train
L000647 1.1.5.2.2 True  train train train train train
L000713 1.1.5.2.2 False  train train train train train
L000688 1.1.5.2.2 True  train train train train train
L000716 1.1.5.2.2 False  train train train train train
L000736 1.1.5.2.2 True  train train train train train
L000722 1.1.5.2.2 False  train train train train train
L000745 1.1.5.2.2 True  train train train train train
L000724 1.1.5.2.2 False  train train train train train
L000794 1.1.5.2.2 True  train train train train train
L000731 1.1.5.2.2 False  train train train train train
L001008 1.1.5.2.2 True  train train train train train
L000733 1.1.5.2.2 False  train train train train train
L001113 1.1.5.2.2 True  train train train train train
L000739 1.1.5.2.2 False  train train train train train
L001202 1.1.5.2.2 True  train train train train train
L000753 1.1.5.2.2 False  train train train train train
L001261 1.1.5.2.2 True  train train train train train
L000754 1.1.5.2.2 False  train train train train train
L009457 1.1.5.2.2 True  train train train train train
L000757 1.1.5.2.2 False  train train train train train
L009458 1.1.5.2.2 True  train train train train train
L000765 1.1.5.2.2 False  train train train train train
L013605 1.1.5.2.2 True  train train train train train
L000770 1.1.5.2.2 False  train train train train train
L013609 1.1.5.2.2 True  train train train train train
L000772 1.1.5.2.2 False  train train train train train
L013610 1.1.5.2.2 True  train train train train train
L000777 1.1.5.2.2 False  train train train train train
L013660 1.1.5.2.2 True  train train train train train
L000784 1.1.5.2.2 False  train train train train train
L013661 1.1.5.2.2 True  train train train train train
L000786 1.1.5.2.2 False  train train train train train
L013662 1.1.5.2.2 True  train train train train train
L000802 1.1.5.2.2 False  train train train train train
L013663 1.1.5.2.2 True  train train train train train
L000808 1.1.5.2.2 False  train train train train train
L013665 1.1.5.2.2 True  train train train train train
L000812 1.1.5.2.2 False  train train train train train
L013666 1.1.5.2.2 True  train train train train train
L000814 1.1.5.2.2 False  train train train train train
L013667 1.1.5.2.2 True  train train train train train
L000822 1.1.5.2.2 False  train train train train train
L013668 1.1.5.2.2 True  train train train train train
L000823 1.1.5.2.2 False  train train train train train
L013669 1.1.5.2.2 True  train train train train train
L000824 1.1.5.2.2 False  train train train train train
L013863 1.1.5.2.2 True  train train train train train
L000828 1.1.5.2.2 False  train train train train train
L013864 1.1.5.2.2 True  train train train train train
L000832 1.1.5.2.2 False  train train train train train
L013865 1.1.5.2.2 True  train train train train train
L000843 1.1.5.2.2 False  train train train train train
L013866 1.1.5.2.2 True  train train train train train
L000846 1.1.5.2.2 False  train train train train train
L013867 1.1.5.2.2 True  train train train train train
L000850 1.1.5.2.2 False  train train train train train
L013869 1.1.5.2.2 True  train train train train train
L000861 1.1.5.2.2 False  train train train train train
L014394 1.1.5.2.2 True  train train train train train
L000866 1.1.5.2.2 False  train train train train train
L014395 1.1.5.2.2 True  train train train train train
L000878 1.1.5.2.2 False  train train train train train
L014397 1.1.5.2.2 True  train train train train train
L000883 1.1.5.2.2 False  train train train train train
L014408 1.1.5.2.2 True  train train train train train
L000886 1.1.5.2.2 False  train train train train train
L014410 1.1.5.2.2 True  train train train train train
L000892 1.1.5.2.2 False  train train train train train
L014412 1.1.5.2.2 True  train train train train train
L000893 1.1.5.2.2 False  train train train train train
L014414 1.1.5.2.2 True  train train train train train
L000897 1.1.5.2.2 False  train train train train train
L014802 1.1.5.2.2 True  train train train train train
L000898 1.1.5.2.2 False  train train train train train
L014804 1.1.5.2.2 True  train train train train train
L000908 1.1.5.2.2 False  train train train train train
L014805 1.1.5.2.2 True  train train train train train
L000910 1.1.5.2.2 False  train train train train train
L014806 1.1.5.2.2 True  train train train train train
L000912 1.1.5.2.2 False  train train train train train
L014808 1.1.5.2.2 True  train train train train train
L000915 1.1.5.2.2 False  train train train train train
L014936 1.1.5.2.2 True  train train train train train
L000916 1.1.5.2.2 False  train train train train train
L015049 1.1.5.2.2 True  train train train train train
L000924 1.1.5.2.2 False  train train train train train
L017416 1.1.5.2.2 True  train train train train train
L000925 1.1.5.2.2 False  train train train train train
L017421 1.1.5.2.2 True  train train train train train
L000935 1.1.5.2.2 False  train train train train train
L020333 1.1.5.2.2 True  train train train train train
L000940 1.1.5.2.2 False  train train train train train
L022230 1.1.5.2.2 True  train train train train train
L000945 1.1.5.2.2 False  train train train train train
L022337 1.1.5.2.2 True  train train train train train
L000960 1.1.5.2.2 False  train train train train train
L022338 1.1.5.2.2 True  train train train train train
L000961 1.1.5.2.2 False  train train train train train
L022339 1.1.5.2.2 True  train train train train train
L000968 1.1.5.2.2 False  train train train train train
L022340 1.1.5.2.2 True  train train train train train
L000978 1.1.5.2.2 False  train train train train train
L022341 1.1.5.2.2 True  train train train train train
L000985 1.1.5.2.2 False  train train train train train
L022342 1.1.5.2.2 True  train train train train train
L000990 1.1.5.2.2 False  train train train train train
L022343 1.1.5.2.2 True  train train train train train
L000995 1.1.5.2.2 False  train train train train train
L000010 1.1.5.2.3 True  train train train train train
L001002 1.1.5.2.3 False  train train train train train
L000086 1.1.5.2.3 True  train train train train train
L001007 1.1.5.2.3 False  train train train train train
L000152 1.1.5.2.3 True  train train train train train
L001017 1.1.5.2.3 False  train train train train train
L000349 1.1.5.2.3 True  train train train train train
L001022 1.1.5.2.3 False  train train train train train
L000459 1.1.5.2.3 True  train train train train train
L001033 1.1.5.2.3 False  train train train train train
L000647 1.1.5.2.3 True  train train train train train
L001037 1.1.5.2.3 False  train train train train train
L000724 1.1.5.2.3 True  train train train train train
L001045 1.1.5.2.3 False  train train train train train
L000794 1.1.5.2.3 True  train train train train train
L001052 1.1.5.2.3 False  train train train train train
L000946 1.1.5.2.3 True  train train train train train
L001065 1.1.5.2.3 False  train train train train train
L000958 1.1.5.2.3 True  train train train train train
L001076 1.1.5.2.3 False  train train train train train
L001055 1.1.5.2.3 True  train train train train train
L001077 1.1.5.2.3 False  train train train train train
L001282 1.1.5.2.3 True  train train train train train
L001078 1.1.5.2.3 False  train train train train train
L001328 1.1.5.2.3 True  train train train train train
L001081 1.1.5.2.3 False  train train train train train
L013159 1.1.5.2.3 True  train train train train train
L001082 1.1.5.2.3 False  train train train train train
L013161 1.1.5.2.3 True  train train train train train
L001084 1.1.5.2.3 False  train train train train train
L013162 1.1.5.2.3 True  train train train train train
L001113 1.1.5.2.3 False  train train train train train
L017810 1.1.5.2.3 True  train train train train train
L001116 1.1.5.2.3 False  train train train train train
L017811 1.1.5.2.3 True  train train train train train
L001124 1.1.5.2.3 False  train train train train train
L017990 1.1.5.2.3 True  train train train train train
L001128 1.1.5.2.3 False  train train train train train
L017992 1.1.5.2.3 True  train train train train train
L001130 1.1.5.2.3 False  train train train train train
L018193 1.1.5.2.3 True  train train train train train
L001137 1.1.5.2.3 False  train train train train train
L018194 1.1.5.2.3 True  train train train train train
L001140 1.1.5.2.3 False  train train train train train
L018195 1.1.5.2.3 True  train train train train train
L001141 1.1.5.2.3 False  train train train train train
L019534 1.1.5.2.3 True  train train train train train
L001142 1.1.5.2.3 False  train train train train train
L019537 1.1.5.2.3 True  train train train train train
L001150 1.1.5.2.3 False  train train train train train
L019538 1.1.5.2.3 True  train train train train train
L001156 1.1.5.2.3 False  train train train train train
L019539 1.1.5.2.3 True  train train train train train
L001160 1.1.5.2.3 False  train train train train train
L019541 1.1.5.2.3 True  train train train train train
L001168 1.1.5.2.3 False  train train train train train
L019542 1.1.5.2.3 True  train train train train train
L001170 1.1.5.2.3 False  train train train train train
L019543 1.1.5.2.3 True  train train train train train
L001179 1.1.5.2.3 False  train train train train train
L019546 1.1.5.2.3 True  train train train train train
L001181 1.1.5.2.3 False  train train train train train
L019547 1.1.5.2.3 True  train train train train train
L001185 1.1.5.2.3 False  train train train train train
L019555 1.1.5.2.3 True  train train train train train
L001186 1.1.5.2.3 False  train train train train train
L019556 1.1.5.2.3 True  train train train train train
L001207 1.1.5.2.3 False  train train train train train
L019571 1.1.5.2.3 True  train train train train train
L001209 1.1.5.2.3 False  train train train train train
L019605 1.1.5.2.3 True  train train train train train
L001213 1.1.5.2.3 False  train train train train train
L019608 1.1.5.2.3 True  train train train train train
L001215 1.1.5.2.3 False  train train train train train
L019729 1.1.5.2.3 True  train train train train train
L001232 1.1.5.2.3 False  train train train train train
L019828 1.1.5.2.3 True  train train train train train
L001235 1.1.5.2.3 False  train train train train train
L019830 1.1.5.2.3 True  train train train train train
L001261 1.1.5.2.3 False  train train train train train
L019961 1.1.5.2.3 True  train train train train train
L001262 1.1.5.2.3 False  train train train train train
L019965 1.1.5.2.3 True  train train train train train
L001264 1.1.5.2.3 False  train train train train train
L019968 1.1.5.2.3 True  train train train train train
L001269 1.1.5.2.3 False  train train train train train
L019973 1.1.5.2.3 True  train train train train train
L001280 1.1.5.2.3 False  train train train train train
L020404 1.1.5.2.3 True  train train train train train
L001286 1.1.5.2.3 False  train train train train train
L020410 1.1.5.2.3 True  train train train train train
L001288 1.1.5.2.3 False  train train train train train
L020412 1.1.5.2.3 True  train train train train train
L001291 1.1.5.2.3 False  train train train train train
L020414 1.1.5.2.3 True  train train train train train
L001293 1.1.5.2.3 False  train train train train train
L020415 1.1.5.2.3 True  train train train train train
L001299 1.1.5.2.3 False  train train train train train
L020421 1.1.5.2.3 True  train train train train train
L001307 1.1.5.2.3 False  train train train train train
L020423 1.1.5.2.3 True  train train train train train
L001311 1.1.5.2.3 False  train train train train train
L020424 1.1.5.2.3 True  train train train train train
L001312 1.1.5.2.3 False  train train train train train
L020425 1.1.5.2.3 True  train train train train train
L001315 1.1.5.2.3 False  train train train train train
L020430 1.1.5.2.3 True  train train train train train
L001323 1.1.5.2.3 False  train train train train train
L020431 1.1.5.2.3 True  train train train train train
L001325 1.1.5.2.3 False  train train train train train
L020444 1.1.5.2.3 True  train train train train train
L001329 1.1.5.2.3 False  train train train train train
L020445 1.1.5.2.3 True  train train train train train
L001332 1.1.5.2.3 False  train train train train train
L020447 1.1.5.2.3 True  train train train train train
L001348 1.1.5.2.3 False  train train train train train
L020448 1.1.5.2.3 True  train train train train train
L001351 1.1.5.2.3 False  train train train train train
L020449 1.1.5.2.3 True  train train train train train
L001361 1.1.5.2.3 False  train train train train train
L020450 1.1.5.2.3 True  train train train train train
L001362 1.1.5.2.3 False  train train train train train
L020451 1.1.5.2.3 True  train train train train train
L001363 1.1.5.2.3 False  train train train train train
L020453 1.1.5.2.3 True  train train train train train
L001371 1.1.5.2.3 False  train train train train train
L020780 1.1.5.2.3 True  train train train train train
L001373 1.1.5.2.3 False  train train train train train
L020781 1.1.5.2.3 True  train train train train train
L001398 1.1.5.2.3 False  train train train train train
L021191 1.1.5.2.3 True  train train train train train
L001410 1.1.5.2.3 False  train train train train train
L021405 1.1.5.2.3 True  train train train train train
L001418 1.1.5.2.3 False  train train train train train
L021436 1.1.5.2.3 True  train train train train train
L001424 1.1.5.2.3 False  train train train train train
L021440 1.1.5.2.3 True  train train train train train
L001431 1.1.5.2.3 False  train train train train train
L021494 1.1.5.2.3 True  train train train train train
L001432 1.1.5.2.3 False  train train train train train
L021548 1.1.5.2.3 True  train train train train train
L001447 1.1.5.2.3 False  train train train train train
L021550 1.1.5.2.3 True  train train train train train
L001454 1.1.5.2.3 False  train train train train train
L021551 1.1.5.2.3 True  train train train train train
L001472 1.1.5.2.3 False  train train train train train
L021598 1.1.5.2.3 True  train train train train train
L001497 1.1.5.2.3 False  train train train train train
L021600 1.1.5.2.3 True  train train train train train
L001499 1.1.5.2.3 False  train train train train train
L021679 1.1.5.2.3 True  train train train train train
L001505 1.1.5.2.3 False  train train train train train
L021680 1.1.5.2.3 True  train train train train train
L001522 1.1.5.2.3 False  train train train train train
L021805 1.1.5.2.3 True  train train train train train
L001547 1.1.5.2.3 False  train train train train train
L021806 1.1.5.2.3 True  train train train train train
L001548 1.1.5.2.3 False  train train train train train
L021807 1.1.5.2.3 True  train train train train train
L001549 1.1.5.2.3 False  train train train train train
L021808 1.1.5.2.3 True  train train train train train
L001555 1.1.5.2.3 False  train train train train train
L021956 1.1.5.2.3 True  train train train train train
L001556 1.1.5.2.3 False  train train train train train
L021957 1.1.5.2.3 True  train train train train train
L001562 1.1.5.2.3 False  train train train train train
L021958 1.1.5.2.3 True  train train train train train
L001565 1.1.5.2.3 False  train train train train train
L021959 1.1.5.2.3 True  train train train train train
L001572 1.1.5.2.3 False  train train train train train
L022294 1.1.5.2.3 True  train train train train train
L001598 1.1.5.2.3 False  train train train train train
L022295 1.1.5.2.3 True  train train train train train
L001601 1.1.5.2.3 False  train train train train train
L022296 1.1.5.2.3 True  train train train train train
L001619 1.1.5.2.3 False  train train train train train
L022485 1.1.5.2.3 True  train train train train train
L001636 1.1.5.2.3 False  train train train train train
L022486 1.1.5.2.3 True  train train train train train
L001645 1.1.5.2.3 False  train train train train train
L022487 1.1.5.2.3 True  train train train train train
L001671 1.1.5.2.3 False  train train train train train
L022488 1.1.5.2.3 True  train train train train train
L001673 1.1.5.2.3 False  train train train train train
L022490 1.1.5.2.3 True  train train train train train
L001710 1.1.5.2.3 False  train train train train train
L022492 1.1.5.2.3 True  train train train train train
L001721 1.1.5.2.3 False  train train train train train
L022494 1.1.5.2.3 True  train train train train train
L001722 1.1.5.2.3 False  train train train train train
L022495 1.1.5.2.3 True  train train train train train
L001723 1.1.5.2.3 False  train train train train train
L022496 1.1.5.2.3 True  train train train train train
L001724 1.1.5.2.3 False  train train train train train
L022948 1.1.5.2.3 True  train train train train train
L001726 1.1.5.2.3 False  train train train train train
L023067 1.1.5.2.3 True  train train train train train
L001750 1.1.5.2.3 False  train train train train train
L023075 1.1.5.2.3 True  train train train train train
L001756 1.1.5.2.3 False  train train train train train
L023218 1.1.5.2.3 True  train train train train train
L001757 1.1.5.2.3 False  train train train train train
L023522 1.1.5.2.3 True  train train train train train
L001758 1.1.5.2.3 False  train train train train train
L023524 1.1.5.2.3 True  train train train train train
L001759 1.1.5.2.3 False  train train train train train
L023561 1.1.5.2.3 True  train train train train train
L001760 1.1.5.2.3 False  train train train train train
L023563 1.1.5.2.3 True  train train train train train
L001761 1.1.5.2.3 False  train train train train train
L023564 1.1.5.2.3 True  train train train train train
L001762 1.1.5.2.3 False  train train train train train
L023571 1.1.5.2.3 True  train train train train train
L001763 1.1.5.2.3 False  train train train train train
L023573 1.1.5.2.3 True  train train train train train
L001764 1.1.5.2.3 False  train train train train train
L023574 1.1.5.2.3 True  train train train train train
L001769 1.1.5.2.3 False  train train train train train
L023575 1.1.5.2.3 True  train train train train train
L001770 1.1.5.2.3 False  train train train train train
L023576 1.1.5.2.3 True  train train train train train
L001806 1.1.5.2.3 False  train train train train train
L023858 1.1.5.2.3 True  train train train train train
L001813 1.1.5.2.3 False  train train train train train
L023859 1.1.5.2.3 True  train train train train train
L001826 1.1.5.2.3 False  train train train train train
L023860 1.1.5.2.3 True  train train train train train
L001827 1.1.5.2.3 False  train train train train train
L023862 1.1.5.2.3 True  train train train train train
L001829 1.1.5.2.3 False  train train train train train
L023863 1.1.5.2.3 True  train train train train train
L001831 1.1.5.2.3 False  train train train train train
L023869 1.1.5.2.3 True  train train train train train
L001841 1.1.5.2.3 False  train train train train train
L023882 1.1.5.2.3 True  train train train train train
L001842 1.1.5.2.3 False  train train train train train
L000195 1.1.5.2.3 True  train train train train train
L001843 1.1.5.2.3 False  train train train train train
L000394 1.1.5.2.3 True  train train train train train
L001844 1.1.5.2.3 False  train train train train train
L000455 1.1.5.2.3 True  train train train train train
L001845 1.1.5.2.3 False  train train train train train
L000524 1.1.5.2.3 True  train train train train train
L001863 1.1.5.2.3 False  train train train train train
L000528 1.1.5.2.3 True  train train train train train
L001864 1.1.5.2.3 False  train train train train train
L000536 1.1.5.2.3 True  train train train train train
L001870 1.1.5.2.3 False  train train train train train
L000549 1.1.5.2.3 True  train train train train train
L001875 1.1.5.2.3 False  train train train train train
L000671 1.1.5.2.3 True  train train train train train
L001877 1.1.5.2.3 False  train train train train train
L000688 1.1.5.2.3 True  train train train train train
L001878 1.1.5.2.3 False  train train train train train
L000736 1.1.5.2.3 True  train train train train train
L001881 1.1.5.2.3 False  train train train train train
L000745 1.1.5.2.3 True  train train train train train
L001883 1.1.5.2.3 False  train train train train train
L000883 1.1.5.2.3 True  train train train train train
L001893 1.1.5.2.3 False  train train train train train
L001008 1.1.5.2.3 True  train train train train train
L001894 1.1.5.2.3 False  train train train train train
L001085 1.1.5.2.3 True  train train train train train
L001895 1.1.5.2.3 False  train train train train train
L001155 1.1.5.2.3 True  train train train train train
L001896 1.1.5.2.3 False  train train train train train
L001202 1.1.5.2.3 True  train train train train train
L001925 1.1.5.2.3 False  train train train train train
L001294 1.1.5.2.3 True  train train train train train
L001927 1.1.5.2.3 False  train train train train train
L001668 1.1.5.2.3 True  train train train train train
L001928 1.1.5.2.3 False  train train train train train
L006844 1.1.5.2.3 True  train train train train train
L001929 1.1.5.2.3 False  train train train train train
L009457 1.1.5.2.3 True  train train train train train
L001930 1.1.5.2.3 False  train train train train train
L009458 1.1.5.2.3 True  train train train train train
L001939 1.1.5.2.3 False  train train train train train
L011336 1.1.5.2.3 True  train train train train train
L001940 1.1.5.2.3 False  train train train train train
L011341 1.1.5.2.3 True  train train train train train
L001941 1.1.5.2.3 False  train train train train train
L011343 1.1.5.2.3 True  train train train train train
L001942 1.1.5.2.3 False  train train train train train
L011723 1.1.5.2.3 True  train train train train train
L001943 1.1.5.2.3 False  train train train train train
L011741 1.1.5.2.3 True  train train train train train
L001944 1.1.5.2.3 False  train train train train train
L012243 1.1.5.2.3 True  train train train train train
L001945 1.1.5.2.3 False  train train train train train
L012244 1.1.5.2.3 True  train train train train train
L001947 1.1.5.2.3 False  train train train train train
L012245 1.1.5.2.3 True  train train train train train
L001949 1.1.5.2.3 False  train train train train train
L012246 1.1.5.2.3 True  train train train train train
L001950 1.1.5.2.3 False  train train train train train
L012247 1.1.5.2.3 True  train train train train train
L001965 1.1.5.2.3 False  train train train train train
L013605 1.1.5.2.3 True  train train train train train
L001990 1.1.5.2.3 False  train train train train train
L013609 1.1.5.2.3 True  train train train train train
L001998 1.1.5.2.3 False  train train train train train
L013610 1.1.5.2.3 True  train train train train train
L001999 1.1.5.2.3 False  train train train train train
L013660 1.1.5.2.3 True  train train train train train
L002000 1.1.5.2.3 False  train train train train train
L013661 1.1.5.2.3 True  train train train train train
L002001 1.1.5.2.3 False  train train train train train
L013662 1.1.5.2.3 True  train train train train train
L002002 1.1.5.2.3 False  train train train train train
L013663 1.1.5.2.3 True  train train train train train
L002003 1.1.5.2.3 False  train train train train train
L013665 1.1.5.2.3 True  train train train train train
L002004 1.1.5.2.3 False  train train train train train
L013666 1.1.5.2.3 True  train train train train train
L002011 1.1.5.2.3 False  train train train train train
L013667 1.1.5.2.3 True  train train train train train
L002013 1.1.5.2.3 False  train train train train train
L013668 1.1.5.2.3 True  train train train train train
L002014 1.1.5.2.3 False  train train train train train
L013669 1.1.5.2.3 True  train train train train train
L002015 1.1.5.2.3 False  train train train train train
L013863 1.1.5.2.3 True  train train train train train
L002016 1.1.5.2.3 False  train train train train train
L013864 1.1.5.2.3 True  train train train train train
L002032 1.1.5.2.3 False  train train train train train
L013865 1.1.5.2.3 True  train train train train train
L002043 1.1.5.2.3 False  train train train train train
L013866 1.1.5.2.3 True  train train train train train
L002065 1.1.5.2.3 False  train train train train train
L013867 1.1.5.2.3 True  train train train train train
L002067 1.1.5.2.3 False  train train train train train
L013869 1.1.5.2.3 True  train train train train train
L002068 1.1.5.2.3 False  train train train train train
L014166 1.1.5.2.3 True  train train train train train
L002069 1.1.5.2.3 False  train train train train train
L014168 1.1.5.2.3 True  train train train train train
L002070 1.1.5.2.3 False  train train train train train
L014282 1.1.5.2.3 True  train train train train train
L002071 1.1.5.2.3 False  train train train train train
L014284 1.1.5.2.3 True  train train train train train
L002072 1.1.5.2.3 False  train train train train train
L014285 1.1.5.2.3 True  train train train train train
L002073 1.1.5.2.3 False  train train train train train
L014287 1.1.5.2.3 True  train train train train train
L002074 1.1.5.2.3 False  train train train train train
L014289 1.1.5.2.3 True  train train train train train
L002075 1.1.5.2.3 False  train train train train train
L014394 1.1.5.2.3 True  train train train train train
L002076 1.1.5.2.3 False  train train train train train
L014395 1.1.5.2.3 True  train train train train train
L002077 1.1.5.2.3 False  train train train train train
L014397 1.1.5.2.3 True  train train train train train
L002105 1.1.5.2.3 False  train train train train train
L014408 1.1.5.2.3 True  train train train train train
L002124 1.1.5.2.3 False  train train train train train
L014410 1.1.5.2.3 True  train train train train train
L002131 1.1.5.2.3 False  train train train train train
L014412 1.1.5.2.3 True  train train train train train
L002132 1.1.5.2.3 False  train train train train train
L014414 1.1.5.2.3 True  train train train train train
L002133 1.1.5.2.3 False  train train train train train
L014684 1.1.5.2.3 True  train train train train train
L002134 1.1.5.2.3 False  train train train train train
L014685 1.1.5.2.3 True  train train train train train
L002135 1.1.5.2.3 False  train train train train train
L014686 1.1.5.2.3 True  train train train train train
L002136 1.1.5.2.3 False  train train train train train
L014802 1.1.5.2.3 True  train train train train train
L002137 1.1.5.2.3 False  train train train train train
L014804 1.1.5.2.3 True  train train train train train
L002138 1.1.5.2.3 False  train train train train train
L014805 1.1.5.2.3 True  train train train train train
L002139 1.1.5.2.3 False  train train train train train
L014806 1.1.5.2.3 True  train train train train train
L002140 1.1.5.2.3 False  train train train train train
L014808 1.1.5.2.3 True  train train train train train
L002141 1.1.5.2.3 False  train train train train train
L014936 1.1.5.2.3 True  train train train train train
L002142 1.1.5.2.3 False  train train train train train
L016177 1.1.5.2.3 True  train train train train train
L002144 1.1.5.2.3 False  train train train train train
L016180 1.1.5.2.3 True  train train train train train
L002150 1.1.5.2.3 False  train train train train train
L017092 1.1.5.2.3 True  train train train train train
L002151 1.1.5.2.3 False  train train train train train
L017093 1.1.5.2.3 True  train train train train train
L002152 1.1.5.2.3 False  train train train train train
L017094 1.1.5.2.3 True  train train train train train
L002155 1.1.5.2.3 False  train train train train train
L020333 1.1.5.2.3 True  train train train train train
L002156 1.1.5.2.3 False  train train train train train
L020799 1.1.5.2.3 True  train train train train train
L002158 1.1.5.2.3 False  train train train train train
L023796 1.1.5.2.3 True  train train train train train
L002160 1.1.5.2.3 False  train train train train train
L000010 1.1.5.2.1 True  train train train train train
L002161 1.1.5.2.1 False  train train train train train
L000086 1.1.5.2.1 True  train train train train train
L002162 1.1.5.2.1 False  train train train train train
L000152 1.1.5.2.1 True  train train train train train
L002164 1.1.5.2.1 False  train train train train train
L000349 1.1.5.2.1 True  train train train train train
L002165 1.1.5.2.1 False  train train train train train
L000647 1.1.5.2.1 True  train train train train train
L002166 1.1.5.2.1 False  train train train train train
L000794 1.1.5.2.1 True  train train train train train
L002167 1.1.5.2.1 False  train train train train train
L000898 1.1.5.2.1 True  train train train train train
L002177 1.1.5.2.1 False  train train train train train
L000946 1.1.5.2.1 True  train train train train train
L002185 1.1.5.2.1 False  train train train train train
L000958 1.1.5.2.1 True  train train train train train
L002186 1.1.5.2.1 False  train train train train train
L001055 1.1.5.2.1 True  train train train train train
L002187 1.1.5.2.1 False  train train train train train
L001160 1.1.5.2.1 True  train train train train train
L002188 1.1.5.2.1 False  train train train train train
L001328 1.1.5.2.1 True  train train train train train
L002196 1.1.5.2.1 False  train train train train train
L000195 1.1.5.2.1 True  train train train train train
L002197 1.1.5.2.1 False  train train train train train
L000394 1.1.5.2.1 True  train train train train train
L002198 1.1.5.2.1 False  train train train train train
L000455 1.1.5.2.1 True  train train train train train
L002208 1.1.5.2.1 False  train train train train train
L000459 1.1.5.2.1 True  train train train train train
L002216 1.1.5.2.1 False  train train train train train
L000524 1.1.5.2.1 True  train train train train train
L002266 1.1.5.2.1 False  train train train train train
L000528 1.1.5.2.1 True  train train train train train
L002267 1.1.5.2.1 False  train train train train train
L000549 1.1.5.2.1 True  train train train train train
L002268 1.1.5.2.1 False  train train train train train
L000671 1.1.5.2.1 True  train train train train train
L002269 1.1.5.2.1 False  train train train train train
L000716 1.1.5.2.1 True  train train train train train
L002277 1.1.5.2.1 False  train train train train train
L000736 1.1.5.2.1 True  train train train train train
L002295 1.1.5.2.1 False  train train train train train
L000745 1.1.5.2.1 True  train train train train train
L002307 1.1.5.2.1 False  train train train train train
L000772 1.1.5.2.1 True  train train train train train
L002308 1.1.5.2.1 False  train train train train train
L000883 1.1.5.2.1 True  train train train train train
L002309 1.1.5.2.1 False  train train train train train
L001008 1.1.5.2.1 True  train train train train train
L002310 1.1.5.2.1 False  train train train train train
L001085 1.1.5.2.1 True  train train train train train
L002311 1.1.5.2.1 False  train train train train train
L001116 1.1.5.2.1 True  train train train train train
L002312 1.1.5.2.1 False  train train train train train
L001128 1.1.5.2.1 True  train train train train train
L002313 1.1.5.2.1 False  train train train train train
L001150 1.1.5.2.1 True  train train train train train
L002333 1.1.5.2.1 False  train train train train train
L001155 1.1.5.2.1 True  train train train train train
L002334 1.1.5.2.1 False  train train train train train
L001202 1.1.5.2.1 True  train train train train train
L002335 1.1.5.2.1 False  train train train train train
L001286 1.1.5.2.1 True  train train train train train
L002336 1.1.5.2.1 False  train train train train train
L001288 1.1.5.2.1 True  train train train train train
L002337 1.1.5.2.1 False  train train train train train
L001293 1.1.5.2.1 True  train train train train train
L002338 1.1.5.2.1 False  train train train train train
L001294 1.1.5.2.1 True  train train train train train
L002339 1.1.5.2.1 False  train train train train train
L001325 1.1.5.2.1 True  train train train train train
L002340 1.1.5.2.1 False  train train train train train
L001497 1.1.5.2.1 True  train train train train train
L002341 1.1.5.2.1 False  train train train train train
L001668 1.1.5.2.1 True  train train train train train
L002342 1.1.5.2.1 False  train train train train train
L002967 1.1.5.2.1 True  train train train train train
L002353 1.1.5.2.1 False  train train train train train
L003628 1.1.5.2.1 True  train train train train train
L002356 1.1.5.2.1 False  train train train train train
L004958 1.1.5.2.1 True  train train train train train
L002357 1.1.5.2.1 False  train train train train train
L004962 1.1.5.2.1 True  train train train train train
L002358 1.1.5.2.1 False  train train train train train
L005958 1.1.5.2.1 True  train train train train train
L002359 1.1.5.2.1 False  train train train train train
L009178 1.1.5.2.1 True  train train train train train
L002363 1.1.5.2.1 False  train train train train train
L009179 1.1.5.2.1 True  train train train train train
L002391 1.1.5.2.1 False  train train train train train
L009180 1.1.5.2.1 True  train train train train train
L002411 1.1.5.2.1 False  train train train train train
L009681 1.1.5.2.1 True  train train train train train
L002412 1.1.5.2.1 False  train train train train train
L009682 1.1.5.2.1 True  train train train train train
L002413 1.1.5.2.1 False  train train train train train
L011861 1.1.5.2.1 True  train train train train train
L002414 1.1.5.2.1 False  train train train train train
L011961 1.1.5.2.1 True  train train train train train
L002416 1.1.5.2.1 False  train train train train train
L013282 1.1.5.2.1 True  train train train train train
L002417 1.1.5.2.1 False  train train train train train
L013660 1.1.5.2.1 True  train train train train train
L002422 1.1.5.2.1 False  train train train train train
L013661 1.1.5.2.1 True  train train train train train
L002478 1.1.5.2.1 False  train train train train train
L013662 1.1.5.2.1 True  train train train train train
L002479 1.1.5.2.1 False  train train train train train
L013663 1.1.5.2.1 True  train train train train train
L002480 1.1.5.2.1 False  train train train train train
L013665 1.1.5.2.1 True  train train train train train
L002481 1.1.5.2.1 False  train train train train train
L013666 1.1.5.2.1 True  train train train train train
L002482 1.1.5.2.1 False  train train train train train
L013667 1.1.5.2.1 True  train train train train train
L002483 1.1.5.2.1 False  train train train train train
L013668 1.1.5.2.1 True  train train train train train
L002484 1.1.5.2.1 False  train train train train train
L013669 1.1.5.2.1 True  train train train train train
L002485 1.1.5.2.1 False  train train train train train
L014394 1.1.5.2.1 True  train train train train train
L002486 1.1.5.2.1 False  train train train train train
L014395 1.1.5.2.1 True  train train train train train
L002487 1.1.5.2.1 False  train train train train train
L014397 1.1.5.2.1 True  train train train train train
L002488 1.1.5.2.1 False  train train train train train
L014936 1.1.5.2.1 True  train train train train train
L002489 1.1.5.2.1 False  train train train train train
L015192 1.1.5.2.1 True  train train train train train
L002490 1.1.5.2.1 False  train train train train train
L015194 1.1.5.2.1 True  train train train train train
L002491 1.1.5.2.1 False  train train train train train
L016063 1.1.5.2.1 True  train train train train train
L002492 1.1.5.2.1 False  train train train train train
L017092 1.1.5.2.1 True  train train train train train
L002493 1.1.5.2.1 False  train train train train train
L017093 1.1.5.2.1 True  train train train train train
L002494 1.1.5.2.1 False  train train train train train
L017094 1.1.5.2.1 True  train train train train train
L002495 1.1.5.2.1 False  train train train train train
L018516 1.1.5.2.1 True  train train train train train
L002496 1.1.5.2.1 False  train train train train train
L018749 1.1.5.2.1 True  train train train train train
L002497 1.1.5.2.1 False  train train train train train
L019006 1.1.5.2.1 True  train train train train train
L002498 1.1.5.2.1 False  train train train train train
L019169 1.1.5.2.1 True  train train train train train
L002499 1.1.5.2.1 False  train train train train train
L019477 1.1.5.2.1 True  train train train train train
L002501 1.1.5.2.1 False  train train train train train
L019955 1.1.5.2.1 True  train train train train train
L002502 1.1.5.2.1 False  train train train train train
L020969 1.1.5.2.1 True  train train train train train
L002503 1.1.5.2.1 False  train train train train train
L023796 1.1.5.2.1 True  train train train train train
L002504 1.1.5.2.1 False  train train train train train
L000912 1.6.1.2.2 True  train train train train train
L002505 1.6.1.2.2 False  train train train train train
L001141 1.6.1.2.2 True  train train train train train
L002506 1.6.1.2.2 False  train train train train train
L008663 1.6.1.2.2 True  train train train train train
L002507 1.6.1.2.2 False  train train train train train
L011623 1.6.1.2.2 True  train train train train train
L002508 1.6.1.2.2 False  train train train train train
L011919 1.6.1.2.2 True  train train train train train
L002510 1.6.1.2.2 False  train train train train train
L016026 1.6.1.2.2 True  train train train train train
L002512 1.6.1.2.2 False  train train train train train
L016027 1.6.1.2.2 True  train train train train train
L002523 1.6.1.2.2 False  train train train train train
L001925 1.2.1.1.1 True  train train train train train
L002524 1.2.1.1.1 False  train train train train train
L001927 1.2.1.1.1 True  train train train train train
L002531 1.2.1.1.1 False  train train train train train
L001928 1.2.1.1.1 True  train train train train train
L002532 1.2.1.1.1 False  train train train train train
L001929 1.2.1.1.1 True  train train train train train
L002533 1.2.1.1.1 False  train train train train train
L001930 1.2.1.1.1 True  train train train train train
L002537 1.2.1.1.1 False  train train train train train
L008663 1.6.1.1.1 True  train train train train train
L002538 1.6.1.1.1 False  train train train train train
L011623 1.6.1.1.1 True  train train train train train
L002539 1.6.1.1.1 False  train train train train train
L011919 1.6.1.1.1 True  train train train train train
L002540 1.6.1.1.1 False  train train train train train
L016026 1.6.1.1.1 True  train train train train train
L002541 1.6.1.1.1 False  train train train train train
L016027 1.6.1.1.1 True  train train train train train
L002542 1.6.1.1.1 False  train train train train train
L000002 3.4.1.1 True  train train train train train
L002543 3.4.1.1 False  train train train train train
L000201 1.7.1.2.2 True  train train train train train
L002568 1.7.1.2.2 False  train train train train train
L000103 1.7.1.2.2 True  train train train train train
L002569 1.7.1.2.2 False  train train train train train
L000155 1.7.1.2.2 True  train train train train train
L002570 1.7.1.2.2 False  train train train train train
L000176 1.7.1.2.2 True  train train train train train
L002571 1.7.1.2.2 False  train train train train train
L000176 1.7.1.2.2 True  train train train train train
L002572 1.7.1.2.2 False  train train train train train
L000233 1.7.1.2.2 True  train train train train train
L002575 1.7.1.2.2 False  train train train train train
L000233 1.7.1.2.2 True  train train train train train
L002576 1.7.1.2.2 False  train train train train train
L000242 1.7.1.2.2 True  train train train train train
L002578 1.7.1.2.2 False  train train train train train
L000595 1.7.1.2.2 True  train train train train train
L002579 1.7.1.2.2 False  train train train train train
L000595 1.7.1.2.2 True  train train train train train
L002581 1.7.1.2.2 False  train train train train train
L000636 1.7.1.2.2 True  train train train train train
L002595 1.7.1.2.2 False  train train train train train
L000636 1.7.1.2.2 True  train train train train train
L002596 1.7.1.2.2 False  train train train train train
L000822 1.7.1.2.2 True  train train train train train
L002597 1.7.1.2.2 False  train train train train train
L000861 1.7.1.2.2 True  train train train train train
L002598 1.7.1.2.2 False  train train train train train
L000861 1.7.1.2.2 True  train train train train train
L002599 1.7.1.2.2 False  train train train train train
L000892 1.7.1.2.2 True  train train train train train
L002600 1.7.1.2.2 False  train train train train train
L000893 1.7.1.2.2 True  train train train train train
L002602 1.7.1.2.2 False  train train train train train
L000893 1.7.1.2.2 True  train train train train train
L002603 1.7.1.2.2 False  train train train train train
L001207 1.7.1.2.2 True  train train train train train
L002604 1.7.1.2.2 False  train train train train train
L001213 1.7.1.2.2 True  train train train train train
L002605 1.7.1.2.2 False  train train train train train
L001965 1.7.1.2.2 True  train train train train train
L002614 1.7.1.2.2 False  train train train train train
L002333 1.7.1.2.2 True  train train train train train
L002632 1.7.1.2.2 False  train train train train train
L002334 1.7.1.2.2 True  train train train train train
L002633 1.7.1.2.2 False  train train train train train
L002335 1.7.1.2.2 True  train train train train train
L002649 1.7.1.2.2 False  train train train train train
L002336 1.7.1.2.2 True  train train train train train
L002650 1.7.1.2.2 False  train train train train train
L002337 1.7.1.2.2 True  train train train train train
L002658 1.7.1.2.2 False  train train train train train
L002338 1.7.1.2.2 True  train train train train train
L002660 1.7.1.2.2 False  train train train train train
L002339 1.7.1.2.2 True  train train train train train
L002662 1.7.1.2.2 False  train train train train train
L002340 1.7.1.2.2 True  train train train train train
L002663 1.7.1.2.2 False  train train train train train
L002341 1.7.1.2.2 True  train train train train train
L002664 1.7.1.2.2 False  train train train train train
L002342 1.7.1.2.2 True  train train train train train
L002665 1.7.1.2.2 False  train train train train train
L004299 1.7.1.2.2 True  train train train train train
L002666 1.7.1.2.2 False  train train train train train
L004316 1.7.1.2.2 True  train train train train train
L002667 1.7.1.2.2 False  train train train train train
L005978 1.7.1.2.2 True  train train train train train
L002668 1.7.1.2.2 False  train train train train train
L005979 1.7.1.2.2 True  train train train train train
L002669 1.7.1.2.2 False  train train train train train
L006105 1.7.1.2.2 True  train train train train train
L002670 1.7.1.2.2 False  train train train train train
L006107 1.7.1.2.2 True  train train train train train
L002671 1.7.1.2.2 False  train train train train train
L006109 1.7.1.2.2 True  train train train train train
L002704 1.7.1.2.2 False  train train train train train
L006111 1.7.1.2.2 True  train train train train train
L002706 1.7.1.2.2 False  train train train train train
L006114 1.7.1.2.2 True  train train train train train
L002708 1.7.1.2.2 False  train train train train train
L006115 1.7.1.2.2 True  train train train train train
L002709 1.7.1.2.2 False  train train train train train
L007561 1.7.1.2.2 True  train train train train train
L002710 1.7.1.2.2 False  train train train train train
L007562 1.7.1.2.2 True  train train train train train
L002711 1.7.1.2.2 False  train train train train train
L008770 1.7.1.2.2 True  train train train train train
L002712 1.7.1.2.2 False  train train train train train
L008771 1.7.1.2.2 True  train train train train train
L002713 1.7.1.2.2 False  train train train train train
L008772 1.7.1.2.2 True  train train train train train
L002714 1.7.1.2.2 False  train train train train train
L008773 1.7.1.2.2 True  train train train train train
L002715 1.7.1.2.2 False  train train train train train
L008778 1.7.1.2.2 True  train train train train train
L002716 1.7.1.2.2 False  train train train train train
L008779 1.7.1.2.2 True  train train train train train
L002807 1.7.1.2.2 False  train train train train train
L018166 1.7.1.2.2 True  train train train train train
L002808 1.7.1.2.2 False  train train train train train
L018167 1.7.1.2.2 True  train train train train train
L002874 1.7.1.2.2 False  train train train train train
L020348 1.7.1.2.2 True  train train train train train
L002877 1.7.1.2.2 False  train train train train train
L020352 1.7.1.2.2 True  train train train train train
L002878 1.7.1.2.2 False  train train train train train
L020353 1.7.1.2.2 True  train train train train train
L002885 1.7.1.2.2 False  train train train train train
L020356 1.7.1.2.2 True  train train train train train
L002890 1.7.1.2.2 False  train train train train train
L020359 1.7.1.2.2 True  train train train train train
L002900 1.7.1.2.2 False  train train train train train
L020502 1.7.1.2.2 True  train train train train train
L002905 1.7.1.2.2 False  train train train train train
L020504 1.7.1.2.2 True  train train train train train
L002922 1.7.1.2.2 False  train train train train train
L021201 1.7.1.2.2 True  train train train train train
L002925 1.7.1.2.2 False  train train train train train
L021294 1.7.1.2.2 True  train train train train train
L002949 1.7.1.2.2 False  train train train train train
L021296 1.7.1.2.2 True  train train train train train
L002950 1.7.1.2.2 False  train train train train train
L021569 1.7.1.2.2 True  train train train train train
L002951 1.7.1.2.2 False  train train train train train
L021571 1.7.1.2.2 True  train train train train train
L002952 1.7.1.2.2 False  train train train train train
L021574 1.7.1.2.2 True  train train train train train
L002955 1.7.1.2.2 False  train train train train train
L021747 1.7.1.2.2 True  train train train train train
L002956 1.7.1.2.2 False  train train train train train
L021748 1.7.1.2.2 True  train train train train train
L002967 1.7.1.2.2 False  train train train train train
L021749 1.7.1.2.2 True  train train train train train
L002979 1.7.1.2.2 False  train train train train train
L021751 1.7.1.2.2 True  train train train train train
L002980 1.7.1.2.2 False  train train train train train
L021765 1.7.1.2.2 True  train train train train train
L002981 1.7.1.2.2 False  train train train train train
L021767 1.7.1.2.2 True  train train train train train
L002982 1.7.1.2.2 False  train train train train train
L021769 1.7.1.2.2 True  train train train train train
L002983 1.7.1.2.2 False  train train train train train
L021770 1.7.1.2.2 True  train train train train train
L002984 1.7.1.2.2 False  train train train train train
L021771 1.7.1.2.2 True  train train train train train
L002985 1.7.1.2.2 False  train train train train train
L021775 1.7.1.2.2 True  train train train train train
L002986 1.7.1.2.2 False  train train train train train
L021780 1.7.1.2.2 True  train train train train train
L002987 1.7.1.2.2 False  train train train train train
L022072 1.7.1.2.2 True  train train train train train
L002988 1.7.1.2.2 False  train train train train train
L022183 1.7.1.2.2 True  train train train train train
L002989 1.7.1.2.2 False  train train train train train
L022268 1.7.1.2.2 True  train train train train train
L002990 1.7.1.2.2 False  train train train train train
L022863 1.7.1.2.2 True  train train train train train
L002991 1.7.1.2.2 False  train train train train train
L022864 1.7.1.2.2 True  train train train train train
L002992 1.7.1.2.2 False  train train train train train
L023838 1.7.1.2.2 True  train train train train train
L002993 1.7.1.2.2 False  train train train train train
L023881 1.7.1.2.2 True  train train train train train
L002994 1.7.1.2.2 False  train train train train train
L023915 1.7.1.2.2 True  train train train train train
L002995 1.7.1.2.2 False  train train train train train
L008663 1.6.1.4.1 True  train train train train train
L002996 1.6.1.4.1 False  train train train train train
L011623 1.6.1.4.1 True  train train train train train
L002997 1.6.1.4.1 False  train train train train train
L011919 1.6.1.4.1 True  train train train train train
L002998 1.6.1.4.1 False  train train train train train
L016026 1.6.1.4.1 True  train train train train train
L002999 1.6.1.4.1 False  train train train train train
L016027 1.6.1.4.1 True  train train train train train
L003000 1.6.1.4.1 False  train train train train train
L002416 1.2.9.1.1 True  train train train train train
L003001 1.2.9.1.1 False  train train train train train
L002417 1.2.9.1.1 True  train train train train train
L003002 1.2.9.1.1 False  train train train train train
L002422 1.2.9.1.1 True  train train train train train
L003003 1.2.9.1.1 False  train train train train train
L007851 1.2.9.1.1 True  train train train train train
L003005 1.2.9.1.1 False  train train train train train
L007854 1.2.9.1.1 True  train train train train train
L003007 1.2.9.1.1 False  train train train train train
L013023 1.2.9.1.1 True  train train train train train
L003008 1.2.9.1.1 False  train train train train train
L000347 3.1.2.2 True  train train train train train
L003012 3.1.2.2 False  train train train train train
L000367 3.1.2.2 True  train train train train train
L003013 3.1.2.2 False  train train train train train
L000370 3.1.2.2 True  train train train train train
L003014 3.1.2.2 False  train train train train train
L000371 3.1.2.2 True  train train train train train
L003015 3.1.2.2 False  train train train train train
L001124 3.1.2.2 True  train train train train train
L003017 3.1.2.2 False  train train train train train
L003618 1.3.2.1 True  train train train train train
L003018 1.3.2.1 False  train train train train train
L013935 1.3.2.1 True  train train train train train
L003019 1.3.2.1 False  train train train train train
L013936 1.3.2.1 True  train train train train train
L003020 1.3.2.1 False  train train train train train
L021820 1.3.2.1 True  train train train train train
L003042 1.3.2.1 False  train train train train train
L000120 1.2.8.1.3.1 True  train train train train train
L003044 1.2.8.1.3.1 False  train train train train train
L000349 1.1.5.5.1 True  train train train train train
L003045 1.1.5.5.1 False  train train train train train
L000647 1.1.5.5.1 True  train train train train train
L003046 1.1.5.5.1 False  train train train train train
L001288 1.1.5.5.1 True  train train train train train
L003047 1.1.5.5.1 False  train train train train train
L001328 1.1.5.5.1 True  train train train train train
L003048 1.1.5.5.1 False  train train train train train
L000195 1.1.5.5.1 True  train train train train train
L003050 1.1.5.5.1 False  train train train train train
L000256 1.1.5.5.1 True  train train train train train
L003103 1.1.5.5.1 False  train train train train train
L000394 1.1.5.5.1 True  train train train train train
L003120 1.1.5.5.1 False  train train train train train
L000455 1.1.5.5.1 True  train train train train train
L003123 1.1.5.5.1 False  train train train train train
L000584 1.1.5.5.1 True  train train train train train
L003132 1.1.5.5.1 False  train train train train train
L000731 1.1.5.5.1 True  train train train train train
L003137 1.1.5.5.1 False  train train train train train
L000736 1.1.5.5.1 True  train train train train train
L003145 1.1.5.5.1 False  train train train train train
L000946 1.1.5.5.1 True  train train train train train
L003152 1.1.5.5.1 False  train train train train train
L001085 1.1.5.5.1 True  train train train train train
L003153 1.1.5.5.1 False  train train train train train
L012208 1.2.10.1 True  train train train train train
L003154 1.2.10.1 False  train train train train train
L012218 1.2.10.1 True  train train train train train
L003155 1.2.10.1 False  train train train train train
L007432 1.2.10.1 True  train train train train train
L003156 1.2.10.1 False  train train train train train
L008270 1.2.10.1 True  train train train train train
L003157 1.2.10.1 False  train train train train train
L009159 1.2.10.1 True  train train train train train
L003158 1.2.10.1 False  train train train train train
L009160 1.2.10.1 True  train train train train train
L003159 1.2.10.1 False  train train train train train
L009161 1.2.10.1 True  train train train train train
L003160 1.2.10.1 False  train train train train train
L009162 1.2.10.1 True  train train train train train
L003161 1.2.10.1 False  train train train train train
L009163 1.2.10.1 True  train train train train train
L003162 1.2.10.1 False  train train train train train
L009164 1.2.10.1 True  train train train train train
L003163 1.2.10.1 False  train train train train train
L009165 1.2.10.1 True  train train train train train
L003168 1.2.10.1 False  train train train train train
L009166 1.2.10.1 True  train train train train train
L003177 1.2.10.1 False  train train train train train
L009167 1.2.10.1 True  train train train train train
L003178 1.2.10.1 False  train train train train train
L009168 1.2.10.1 True  train train train train train
L003179 1.2.10.1 False  train train train train train
L009401 1.2.10.1 True  train train train train train
L003180 1.2.10.1 False  train train train train train
L009403 1.2.10.1 True  train train train train train
L003181 1.2.10.1 False  train train train train train
L009404 1.2.10.1 True  train train train train train
L003182 1.2.10.1 False  train train train train train
L009621 1.2.10.1 True  train train train train train
L003183 1.2.10.1 False  train train train train train
L009622 1.2.10.1 True  train train train train train
L003185 1.2.10.1 False  train train train train train
L009623 1.2.10.1 True  train train train train train
L003186 1.2.10.1 False  train train train train train
L009627 1.2.10.1 True  train train train train train
L003187 1.2.10.1 False  train train train train train
L012212 1.2.10.1 True  train train train train train
L003188 1.2.10.1 False  train train train train train
L012517 1.2.10.1 True  train train train train train
L003189 1.2.10.1 False  train train train train train
L012518 1.2.10.1 True  train train train train train
L003190 1.2.10.1 False  train train train train train
L012522 1.2.10.1 True  train train train train train
L003192 1.2.10.1 False  train train train train train
L012523 1.2.10.1 True  train train train train train
L003193 1.2.10.1 False  train train train train train
L012790 1.2.10.1 True  train train train train train
L003194 1.2.10.1 False  train train train train train
L012791 1.2.10.1 True  train train train train train
L003195 1.2.10.1 False  train train train train train
L012792 1.2.10.1 True  train train train train train
L003196 1.2.10.1 False  train train train train train
L012877 1.2.10.1 True  train train train train train
L003197 1.2.10.1 False  train train train train train
L013786 1.2.10.1 True  train train train train train
L003198 1.2.10.1 False  train train train train train
L013838 1.2.10.1 True  train train train train train
L003199 1.2.10.1 False  train train train train train
L014565 1.2.10.1 True  train train train train train
L003200 1.2.10.1 False  train train train train train
L014567 1.2.10.1 True  train train train train train
L003201 1.2.10.1 False  train train train train train
L014661 1.2.10.1 True  train train train train train
L003202 1.2.10.1 False  train train train train train
L016118 1.2.10.1 True  train train train train train
L003204 1.2.10.1 False  train train train train train
L016412 1.2.10.1 True  train train train train train
L003205 1.2.10.1 False  train train train train train
L016701 1.2.10.1 True  train train train train train
L003207 1.2.10.1 False  train train train train train
L017108 1.2.10.1 True  train train train train train
L003241 1.2.10.1 False  train train train train train
L017109 1.2.10.1 True  train train train train train
L003242 1.2.10.1 False  train train train train train
L017110 1.2.10.1 True  train train train train train
L003243 1.2.10.1 False  train train train train train
L018148 1.2.10.1 True  train train train train train
L003244 1.2.10.1 False  train train train train train
L018149 1.2.10.1 True  train train train train train
L003245 1.2.10.1 False  train train train train train
L018150 1.2.10.1 True  train train train train train
L003246 1.2.10.1 False  train train train train train
L018153 1.2.10.1 True  train train train train train
L003247 1.2.10.1 False  train train train train train
L019069 1.2.10.1 True  train train train train train
L003248 1.2.10.1 False  train train train train train
L019070 1.2.10.1 True  train train train train train
L003249 1.2.10.1 False  train train train train train
L019071 1.2.10.1 True  train train train train train
L003250 1.2.10.1 False  train train train train train
L019075 1.2.10.1 True  train train train train train
L003251 1.2.10.1 False  train train train train train
L019076 1.2.10.1 True  train train train train train
L003252 1.2.10.1 False  train train train train train
L012208 1.2.10.2 True  train train train train train
L003253 1.2.10.2 False  train train train train train
L012218 1.2.10.2 True  train train train train train
L003254 1.2.10.2 False  train train train train train
L007432 1.2.10.2 True  train train train train train
L003257 1.2.10.2 False  train train train train train
L008270 1.2.10.2 True  train train train train train
L003358 1.2.10.2 False  train train train train train
L009160 1.2.10.2 True  train train train train train
L003359 1.2.10.2 False  train train train train train
L009161 1.2.10.2 True  train train train train train
L003374 1.2.10.2 False  train train train train train
L009162 1.2.10.2 True  train train train train train
L003376 1.2.10.2 False  train train train train train
L009163 1.2.10.2 True  train train train train train
L003394 1.2.10.2 False  train train train train train
L009164 1.2.10.2 True  train train train train train
L003395 1.2.10.2 False  train train train train train
L009165 1.2.10.2 True  train train train train train
L003396 1.2.10.2 False  train train train train train
L009166 1.2.10.2 True  train train train train train
L003451 1.2.10.2 False  train train train train train
L009167 1.2.10.2 True  train train train train train
L003453 1.2.10.2 False  train train train train train
L009168 1.2.10.2 True  train train train train train
L003455 1.2.10.2 False  train train train train train
L009401 1.2.10.2 True  train train train train train
L003456 1.2.10.2 False  train train train train train
L009403 1.2.10.2 True  train train train train train
L003494 1.2.10.2 False  train train train train train
L009404 1.2.10.2 True  train train train train train
L003502 1.2.10.2 False  train train train train train
L009621 1.2.10.2 True  train train train train train
L003504 1.2.10.2 False  train train train train train
L009622 1.2.10.2 True  train train train train train
L003511 1.2.10.2 False  train train train train train
L009623 1.2.10.2 True  train train train train train
L003516 1.2.10.2 False  train train train train train
L009627 1.2.10.2 True  train train train train train
L003517 1.2.10.2 False  train train train train train
L012517 1.2.10.2 True  train train train train train
L003554 1.2.10.2 False  train train train train train
L012518 1.2.10.2 True  train train train train train
L003555 1.2.10.2 False  train train train train train
L012522 1.2.10.2 True  train train train train train
L003557 1.2.10.2 False  train train train train train
L012523 1.2.10.2 True  train train train train train
L003558 1.2.10.2 False  train train train train train
L012790 1.2.10.2 True  train train train train train
L003559 1.2.10.2 False  train train train train train
L012791 1.2.10.2 True  train train train train train
L003561 1.2.10.2 False  train train train train train
L012792 1.2.10.2 True  train train train train train
L003562 1.2.10.2 False  train train train train train
L012877 1.2.10.2 True  train train train train train
L003572 1.2.10.2 False  train train train train train
L013786 1.2.10.2 True  train train train train train
L003573 1.2.10.2 False  train train train train train
L013838 1.2.10.2 True  train train train train train
L003587 1.2.10.2 False  train train train train train
L014565 1.2.10.2 True  train train train train train
L003588 1.2.10.2 False  train train train train train
L014567 1.2.10.2 True  train train train train train
L003618 1.2.10.2 False  train train train train train
L014661 1.2.10.2 True  train train train train train
L003624 1.2.10.2 False  train train train train train
L016118 1.2.10.2 True  train train train train train
L003625 1.2.10.2 False  train train train train train
L016412 1.2.10.2 True  train train train train train
L003628 1.2.10.2 False  train train train train train
L016701 1.2.10.2 True  train train train train train
L003681 1.2.10.2 False  train train train train train
L017108 1.2.10.2 True  train train train train train
L003687 1.2.10.2 False  train train train train train
L017109 1.2.10.2 True  train train train train train
L003702 1.2.10.2 False  train train train train train
L017110 1.2.10.2 True  train train train train train
L003703 1.2.10.2 False  train train train train train
L018148 1.2.10.2 True  train train train train train
L003704 1.2.10.2 False  train train train train train
L018149 1.2.10.2 True  train train train train train
L003705 1.2.10.2 False  train train train train train
L018150 1.2.10.2 True  train train train train train
L003706 1.2.10.2 False  train train train train train
L018153 1.2.10.2 True  train train train train train
L003708 1.2.10.2 False  train train train train train
L019069 1.2.10.2 True  train train train train train
L003709 1.2.10.2 False  train train train train train
L019070 1.2.10.2 True  train train train train train
L003710 1.2.10.2 False  train train train train train
L019071 1.2.10.2 True  train train train train train
L003711 1.2.10.2 False  train train train train train
L019075 1.2.10.2 True  train train train train train
L003712 1.2.10.2 False  train train train train train
L019076 1.2.10.2 True  train train train train train
L003716 1.2.10.2 False  train train train train train
L007851 1.2.9.2.1 True  train train train train train
L003724 1.2.9.2.1 False  train train train train train
L007854 1.2.9.2.1 True  train train train train train
L003731 1.2.9.2.1 False  train train train train train
L000347 3.1.2.1 True  train train train train train
L003732 3.1.2.1 False  train train train train train
L000367 3.1.2.1 True  train train train train train
L003733 3.1.2.1 False  train train train train train
L000370 3.1.2.1 True  train train train train train
L003734 3.1.2.1 False  train train train train train
L000371 3.1.2.1 True  train train train train train
L003736 3.1.2.1 False  train train train train train
L001124 3.1.2.1 True  train train train train train
L003745 3.1.2.1 False  train train train train train
L000020 3.1.2.1 True  train train train train train
L003746 3.1.2.1 False  train train train train train
L000770 1.2.15.2.1 True  train train train train train
L003775 1.2.15.2.1 False  train train train train train
L000908 1.2.15.2.1 True  train train train train train
L003789 1.2.15.2.1 False  train train train train train
L001209 1.2.15.2.1 True  train train train train train
L003791 1.2.15.2.1 False  train train train train train
L003137 1.2.15.2.1 True  train train train train train
L003792 1.2.15.2.1 False  train train train train train
L003494 1.2.15.2.1 True  train train train train train
L003793 1.2.15.2.1 False  train train train train train
L003625 1.2.15.2.1 True  train train train train train
L003794 1.2.15.2.1 False  train train train train train
L004489 1.2.15.2.1 True  train train train train train
L003795 1.2.15.2.1 False  train train train train train
L004490 1.2.15.2.1 True  train train train train train
L003796 1.2.15.2.1 False  train train train train train
L009518 1.2.15.2.1 True  train train train train train
L003797 1.2.15.2.1 False  train train train train train
L009519 1.2.15.2.1 True  train train train train train
L003799 1.2.15.2.1 False  train train train train train
L009520 1.2.15.2.1 True  train train train train train
L003800 1.2.15.2.1 False  train train train train train
L009521 1.2.15.2.1 True  train train train train train
L003801 1.2.15.2.1 False  train train train train train
L011798 1.2.15.2.1 True  train train train train train
L003802 1.2.15.2.1 False  train train train train train
L016169 1.2.15.2.1 True  train train train train train
L003803 1.2.15.2.1 False  train train train train train
L016170 1.2.15.2.1 True  train train train train train
L003805 1.2.15.2.1 False  train train train train train
L016171 1.2.15.2.1 True  train train train train train
L003811 1.2.15.2.1 False  train train train train train
L016175 1.2.15.2.1 True  train train train train train
L003812 1.2.15.2.1 False  train train train train train
L016176 1.2.15.2.1 True  train train train train train
L003813 1.2.15.2.1 False  train train train train train
L019835 1.2.15.2.1 True  train train train train train
L003815 1.2.15.2.1 False  train train train train train
L019837 1.2.15.2.1 True  train train train train train
L003816 1.2.15.2.1 False  train train train train train
L021890 1.2.15.2.1 True  train train train train train
L003835 1.2.15.2.1 False  train train train train train
L024026 1.2.15.2.1 True  train train train train train
L003836 1.2.15.2.1 False  train train train train train
L000925 1.2.15.2.1 True  train train train train train
L003838 1.2.15.2.1 False  train train train train train
L001017 1.2.15.2.1 True  train train train train train
L003839 1.2.15.2.1 False  train train train train train
L018335 1.2.17.2.1 True  train train train train train
L003853 1.2.17.2.1 False  train train train train train
L000770 1.2.15.3.1 True  train train train train train
L003854 1.2.15.3.1 False  train train train train train
L000985 1.2.15.3.1 True  train train train train train
L003856 1.2.15.3.1 False  train train train train train
L001209 1.2.15.3.1 True  train train train train train
L003857 1.2.15.3.1 False  train train train train train
L001299 1.2.15.3.1 True  train train train train train
L003859 1.2.15.3.1 False  train train train train train
L004589 1.2.15.3.1 True  train train train train train
L003860 1.2.15.3.1 False  train train train train train
L016169 1.2.15.3.1 True  train train train train train
L003863 1.2.15.3.1 False  train train train train train
L016170 1.2.15.3.1 True  train train train train train
L003884 1.2.15.3.1 False  train train train train train
L016171 1.2.15.3.1 True  train train train train train
L003885 1.2.15.3.1 False  train train train train train
L016175 1.2.15.3.1 True  train train train train train
L003905 1.2.15.3.1 False  train train train train train
L016176 1.2.15.3.1 True  train train train train train
L003907 1.2.15.3.1 False  train train train train train
L019835 1.2.15.3.1 True  train train train train train
L003916 1.2.15.3.1 False  train train train train train
L019837 1.2.15.3.1 True  train train train train train
L003923 1.2.15.3.1 False  train train train train train
L019929 1.2.15.3.1 True  train train train train train
L003924 1.2.15.3.1 False  train train train train train
L019931 1.2.15.3.1 True  train train train train train
L003942 1.2.15.3.1 False  train train train train train
L019932 1.2.15.3.1 True  train train train train train
L003969 1.2.15.3.1 False  train train train train train
L021890 1.2.15.3.1 True  train train train train train
L003970 1.2.15.3.1 False  train train train train train
L022705 1.2.15.3.1 True  train train train train train
L003976 1.2.15.3.1 False  train train train train train
L022706 1.2.15.3.1 True  train train train train train
L003985 1.2.15.3.1 False  train train train train train
L022707 1.2.15.3.1 True  train train train train train
L003986 1.2.15.3.1 False  train train train train train
L000925 1.2.15.3.1 True  train train train train train
L003987 1.2.15.3.1 False  train train train train train
L001017 1.2.15.3.1 True  train train train train train
L003989 1.2.15.3.1 False  train train train train train
L000281 1.2.16.1.1 True  train train train train train
L003996 1.2.16.1.1 False  train train train train train
L000456 1.2.16.1.1 True  train train train train train
L003997 1.2.16.1.1 False  train train train train train
L000605 1.2.16.1.1 True  train train train train train
L003999 1.2.16.1.1 False  train train train train train
L001082 1.9.1 True  train train train train train
L004069 1.9.1 False  train train train train train
L000193 1.1.2.1.2.3 True  train train train train train
L004108 1.1.2.1.2.3 False  train train train train train
L000223 1.1.2.1.2.3 True  train train train train train
L004109 1.1.2.1.2.3 False  train train train train train
L000459 1.1.2.1.2.3 True  train train train train train
L004110 1.1.2.1.2.3 False  train train train train train
L000615 1.1.2.1.2.3 True  train train train train train
L004111 1.1.2.1.2.3 False  train train train train train
L001033 1.1.2.1.2.3 True  train train train train train
L004112 1.1.2.1.2.3 False  train train train train train
L001361 1.1.2.1.2.3 True  train train train train train
L004114 1.1.2.1.2.3 False  train train train train train
L001373 1.1.2.1.2.3 True  train train train train train
L004115 1.1.2.1.2.3 False  train train train train train
L001547 1.1.2.1.2.3 True  train train train train train
L004116 1.1.2.1.2.3 False  train train train train train
L001565 1.1.2.1.2.3 True  train train train train train
L004117 1.1.2.1.2.3 False  train train train train train
L005026 1.1.2.1.2.3 True  train train train train train
L004118 1.1.2.1.2.3 False  train train train train train
L011931 1.1.2.1.2.3 True  train train train train train
L004119 1.1.2.1.2.3 False  train train train train train
L012379 1.1.2.1.2.3 True  train train train train train
L004121 1.1.2.1.2.3 False  train train train train train
L012380 1.1.2.1.2.3 True  train train train train train
L004122 1.1.2.1.2.3 False  train train train train train
L012381 1.1.2.1.2.3 True  train train train train train
L004124 1.1.2.1.2.3 False  train train train train train
L012382 1.1.2.1.2.3 True  train train train train train
L004155 1.1.2.1.2.3 False  train train train train train
L012655 1.1.2.1.2.3 True  train train train train train
L004158 1.1.2.1.2.3 False  train train train train train
L013478 1.1.2.1.2.3 True  train train train train train
L004160 1.1.2.1.2.3 False  train train train train train
L013479 1.1.2.1.2.3 True  train train train train train
L004166 1.1.2.1.2.3 False  train train train train train
L013480 1.1.2.1.2.3 True  train train train train train
L004172 1.1.2.1.2.3 False  train train train train train
L013481 1.1.2.1.2.3 True  train train train train train
L004196 1.1.2.1.2.3 False  train train train train train
L013482 1.1.2.1.2.3 True  train train train train train
L004217 1.1.2.1.2.3 False  train train train train train
L013483 1.1.2.1.2.3 True  train train train train train
L004218 1.1.2.1.2.3 False  train train train train train
L013485 1.1.2.1.2.3 True  train train train train train
L004219 1.1.2.1.2.3 False  train train train train train
L013486 1.1.2.1.2.3 True  train train train train train
L004222 1.1.2.1.2.3 False  train train train train train
L013487 1.1.2.1.2.3 True  train train train train train
L004231 1.1.2.1.2.3 False  train train train train train
L013488 1.1.2.1.2.3 True  train train train train train
L004257 1.1.2.1.2.3 False  train train train train train
L013489 1.1.2.1.2.3 True  train train train train train
L004260 1.1.2.1.2.3 False  train train train train train
L016357 1.1.2.1.2.3 True  train train train train train
L004261 1.1.2.1.2.3 False  train train train train train
L016358 1.1.2.1.2.3 True  train train train train train
L004273 1.1.2.1.2.3 False  train train train train train
L016359 1.1.2.1.2.3 True  train train train train train
L004274 1.1.2.1.2.3 False  train train train train train
L017037 1.1.2.1.2.3 True  train train train train train
L004277 1.1.2.1.2.3 False  train train train train train
L017038 1.1.2.1.2.3 True  train train train train train
L004278 1.1.2.1.2.3 False  train train train train train
L017039 1.1.2.1.2.3 True  train train train train train
L004280 1.1.2.1.2.3 False  train train train train train
L017839 1.1.2.1.2.3 True  train train train train train
L004282 1.1.2.1.2.3 False  train train train train train
L017840 1.1.2.1.2.3 True  train train train train train
L004283 1.1.2.1.2.3 False  train train train train train
L017841 1.1.2.1.2.3 True  train train train train train
L004299 1.1.2.1.2.3 False  train train train train train
L017842 1.1.2.1.2.3 True  train train train train train
L004316 1.1.2.1.2.3 False  train train train train train
L017843 1.1.2.1.2.3 True  train train train train train
L004336 1.1.2.1.2.3 False  train train train train train
L017844 1.1.2.1.2.3 True  train train train train train
L004350 1.1.2.1.2.3 False  train train train train train
L017862 1.1.2.1.2.3 True  train train train train train
L004423 1.1.2.1.2.3 False  train train train train train
L017863 1.1.2.1.2.3 True  train train train train train
L004424 1.1.2.1.2.3 False  train train train train train
L017864 1.1.2.1.2.3 True  train train train train train
L004425 1.1.2.1.2.3 False  train train train train train
L017865 1.1.2.1.2.3 True  train train train train train
L004426 1.1.2.1.2.3 False  train train train train train
L017866 1.1.2.1.2.3 True  train train train train train
L004427 1.1.2.1.2.3 False  train train train train train
L017867 1.1.2.1.2.3 True  train train train train train
L004436 1.1.2.1.2.3 False  train train train train train
L017868 1.1.2.1.2.3 True  train train train train train
L004470 1.1.2.1.2.3 False  train train train train train
L017902 1.1.2.1.2.3 True  train train train train train
L004471 1.1.2.1.2.3 False  train train train train train
L017903 1.1.2.1.2.3 True  train train train train train
L004472 1.1.2.1.2.3 False  train train train train train
L017904 1.1.2.1.2.3 True  train train train train train
L004489 1.1.2.1.2.3 False  train train train train train
L017905 1.1.2.1.2.3 True  train train train train train
L004490 1.1.2.1.2.3 False  train train train train train
L017906 1.1.2.1.2.3 True  train train train train train
L004507 1.1.2.1.2.3 False  train train train train train
L017907 1.1.2.1.2.3 True  train train train train train
L004509 1.1.2.1.2.3 False  train train train train train
L017908 1.1.2.1.2.3 True  train train train train train
L004525 1.1.2.1.2.3 False  train train train train train
L018313 1.1.2.1.2.3 True  train train train train train
L004526 1.1.2.1.2.3 False  train train train train train
L018525 1.1.2.1.2.3 True  train train train train train
L004527 1.1.2.1.2.3 False  train train train train train
L018526 1.1.2.1.2.3 True  train train train train train
L004529 1.1.2.1.2.3 False  train train train train train
L018879 1.1.2.1.2.3 True  train train train train train
L004530 1.1.2.1.2.3 False  train train train train train
L018881 1.1.2.1.2.3 True  train train train train train
L004568 1.1.2.1.2.3 False  train train train train train
L018882 1.1.2.1.2.3 True  train train train train train
L004569 1.1.2.1.2.3 False  train train train train train
L019298 1.1.2.1.2.3 True  train train train train train
L004570 1.1.2.1.2.3 False  train train train train train
L020963 1.1.2.1.2.3 True  train train train train train
L004571 1.1.2.1.2.3 False  train train train train train
L021650 1.1.2.1.2.3 True  train train train train train
L004572 1.1.2.1.2.3 False  train train train train train
L021651 1.1.2.1.2.3 True  train train train train train
L004573 1.1.2.1.2.3 False  train train train train train
L022558 1.1.2.1.2.3 True  train train train train train
L004589 1.1.2.1.2.3 False  train train train train train
L022559 1.1.2.1.2.3 True  train train train train train
L004592 1.1.2.1.2.3 False  train train train train train
L022560 1.1.2.1.2.3 True  train train train train train
L004598 1.1.2.1.2.3 False  train train train train train
L022562 1.1.2.1.2.3 True  train train train train train
L004600 1.1.2.1.2.3 False  train train train train train
L022563 1.1.2.1.2.3 True  train train train train train
L004601 1.1.2.1.2.3 False  train train train train train
L022564 1.1.2.1.2.3 True  train train train train train
L004602 1.1.2.1.2.3 False  train train train train train
L022565 1.1.2.1.2.3 True  train train train train train
L004603 1.1.2.1.2.3 False  train train train train train
L022566 1.1.2.1.2.3 True  train train train train train
L004606 1.1.2.1.2.3 False  train train train train train
L023052 1.1.2.1.2.3 True  train train train train train
L004709 1.1.2.1.2.3 False  train train train train train
L000195 1.1.2.1.2.3 True  train train train train train
L004715 1.1.2.1.2.3 False  train train train train train
L000310 1.1.2.1.2.3 True  train train train train train
L004716 1.1.2.1.2.3 False  train train train train train
L000455 1.1.2.1.2.3 True  train train train train train
L004720 1.1.2.1.2.3 False  train train train train train
L000476 1.1.2.1.2.3 True  train train train train train
L004739 1.1.2.1.2.3 False  train train train train train
L000596 1.1.2.1.2.3 True  train train train train train
L004740 1.1.2.1.2.3 False  train train train train train
L000664 1.1.2.1.2.3 True  train train train train train
L004741 1.1.2.1.2.3 False  train train train train train
L000736 1.1.2.1.2.3 True  train train train train train
L004742 1.1.2.1.2.3 False  train train train train train
L000794 1.1.2.1.2.3 True  train train train train train
L004743 1.1.2.1.2.3 False  train train train train train
L000808 1.1.2.1.2.3 True  train train train train train
L004744 1.1.2.1.2.3 False  train train train train train
L000866 1.1.2.1.2.3 True  train train train train train
L004746 1.1.2.1.2.3 False  train train train train train
L000878 1.1.2.1.2.3 True  train train train train train
L004747 1.1.2.1.2.3 False  train train train train train
L001007 1.1.2.1.2.3 True  train train train train train
L004748 1.1.2.1.2.3 False  train train train train train
L001022 1.1.2.1.2.3 True  train train train train train
L004749 1.1.2.1.2.3 False  train train train train train
L001077 1.1.2.1.2.3 True  train train train train train
L004750 1.1.2.1.2.3 False  train train train train train
L001085 1.1.2.1.2.3 True  train train train train train
L004751 1.1.2.1.2.3 False  train train train train train
L001116 1.1.2.1.2.3 True  train train train train train
L004752 1.1.2.1.2.3 False  train train train train train
L001140 1.1.2.1.2.3 True  train train train train train
L004753 1.1.2.1.2.3 False  train train train train train
L001294 1.1.2.1.2.3 True  train train train train train
L004754 1.1.2.1.2.3 False  train train train train train
L001307 1.1.2.1.2.3 True  train train train train train
L004755 1.1.2.1.2.3 False  train train train train train
L001351 1.1.2.1.2.3 True  train train train train train
L004756 1.1.2.1.2.3 False  train train train train train
L001398 1.1.2.1.2.3 True  train train train train train
L004757 1.1.2.1.2.3 False  train train train train train
L001410 1.1.2.1.2.3 True  train train train train train
L004758 1.1.2.1.2.3 False  train train train train train
L001472 1.1.2.1.2.3 True  train train train train train
L004759 1.1.2.1.2.3 False  train train train train train
L001636 1.1.2.1.2.3 True  train train train train train
L004760 1.1.2.1.2.3 False  train train train train train
L001645 1.1.2.1.2.3 True  train train train train train
L004761 1.1.2.1.2.3 False  train train train train train
L001813 1.1.2.1.2.3 True  train train train train train
L004762 1.1.2.1.2.3 False  train train train train train
L001875 1.1.2.1.2.3 True  train train train train train
L004763 1.1.2.1.2.3 False  train train train train train
L001877 1.1.2.1.2.3 True  train train train train train
L004786 1.1.2.1.2.3 False  train train train train train
L001878 1.1.2.1.2.3 True  train train train train train
L004787 1.1.2.1.2.3 False  train train train train train
L001881 1.1.2.1.2.3 True  train train train train train
L004805 1.1.2.1.2.3 False  train train train train train
L001883 1.1.2.1.2.3 True  train train train train train
L004806 1.1.2.1.2.3 False  train train train train train
L001939 1.1.2.1.2.3 True  train train train train train
L004807 1.1.2.1.2.3 False  train train train train train
L001940 1.1.2.1.2.3 True  train train train train train
L004808 1.1.2.1.2.3 False  train train train train train
L001941 1.1.2.1.2.3 True  train train train train train
L004810 1.1.2.1.2.3 False  train train train train train
L001942 1.1.2.1.2.3 True  train train train train train
L004811 1.1.2.1.2.3 False  train train train train train
L001943 1.1.2.1.2.3 True  train train train train train
L004812 1.1.2.1.2.3 False  train train train train train
L001944 1.1.2.1.2.3 True  train train train train train
L004813 1.1.2.1.2.3 False  train train train train train
L001945 1.1.2.1.2.3 True  train train train train train
L004836 1.1.2.1.2.3 False  train train train train train
L002065 1.1.2.1.2.3 True  train train train train train
L004837 1.1.2.1.2.3 False  train train train train train
L002067 1.1.2.1.2.3 True  train train train train train
L004838 1.1.2.1.2.3 False  train train train train train
L002068 1.1.2.1.2.3 True  train train train train train
L004839 1.1.2.1.2.3 False  train train train train train
L002069 1.1.2.1.2.3 True  train train train train train
L004840 1.1.2.1.2.3 False  train train train train train
L002070 1.1.2.1.2.3 True  train train train train train
L004841 1.1.2.1.2.3 False  train train train train train
L002071 1.1.2.1.2.3 True  train train train train train
L004842 1.1.2.1.2.3 False  train train train train train
L002072 1.1.2.1.2.3 True  train train train train train
L004843 1.1.2.1.2.3 False  train train train train train
L002073 1.1.2.1.2.3 True  train train train train train
L004844 1.1.2.1.2.3 False  train train train train train
L002074 1.1.2.1.2.3 True  train train train train train
L004846 1.1.2.1.2.3 False  train train train train train
L002075 1.1.2.1.2.3 True  train train train train train
L004847 1.1.2.1.2.3 False  train train train train train
L002076 1.1.2.1.2.3 True  train train train train train
L004849 1.1.2.1.2.3 False  train train train train train
L002077 1.1.2.1.2.3 True  train train train train train
L004850 1.1.2.1.2.3 False  train train train train train
L002649 1.1.2.1.2.3 True  train train train train train
L004851 1.1.2.1.2.3 False  train train train train train
L002650 1.1.2.1.2.3 True  train train train train train
L004852 1.1.2.1.2.3 False  train train train train train
L002874 1.1.2.1.2.3 True  train train train train train
L004854 1.1.2.1.2.3 False  train train train train train
L002877 1.1.2.1.2.3 True  train train train train train
L004855 1.1.2.1.2.3 False  train train train train train
L002949 1.1.2.1.2.3 True  train train train train train
L004857 1.1.2.1.2.3 False  train train train train train
L002950 1.1.2.1.2.3 True  train train train train train
L004914 1.1.2.1.2.3 False  train train train train train
L003145 1.1.2.1.2.3 True  train train train train train
L004915 1.1.2.1.2.3 False  train train train train train
L003502 1.1.2.1.2.3 True  train train train train train
L004916 1.1.2.1.2.3 False  train train train train train
L003504 1.1.2.1.2.3 True  train train train train train
L004917 1.1.2.1.2.3 False  train train train train train
L003511 1.1.2.1.2.3 True  train train train train train
L004918 1.1.2.1.2.3 False  train train train train train
L003516 1.1.2.1.2.3 True  train train train train train
L004919 1.1.2.1.2.3 False  train train train train train
L003517 1.1.2.1.2.3 True  train train train train train
L004920 1.1.2.1.2.3 False  train train train train train
L003554 1.1.2.1.2.3 True  train train train train train
L004922 1.1.2.1.2.3 False  train train train train train
L003555 1.1.2.1.2.3 True  train train train train train
L004925 1.1.2.1.2.3 False  train train train train train
L003557 1.1.2.1.2.3 True  train train train train train
L004926 1.1.2.1.2.3 False  train train train train train
L003558 1.1.2.1.2.3 True  train train train train train
L004928 1.1.2.1.2.3 False  train train train train train
L003559 1.1.2.1.2.3 True  train train train train train
L004944 1.1.2.1.2.3 False  train train train train train
L003561 1.1.2.1.2.3 True  train train train train train
L004945 1.1.2.1.2.3 False  train train train train train
L003562 1.1.2.1.2.3 True  train train train train train
L004946 1.1.2.1.2.3 False  train train train train train
L003745 1.1.2.1.2.3 True  train train train train train
L004958 1.1.2.1.2.3 False  train train train train train
L003746 1.1.2.1.2.3 True  train train train train train
L004962 1.1.2.1.2.3 False  train train train train train
L003853 1.1.2.1.2.3 True  train train train train train
L004987 1.1.2.1.2.3 False  train train train train train
L003854 1.1.2.1.2.3 True  train train train train train
L004989 1.1.2.1.2.3 False  train train train train train
L003856 1.1.2.1.2.3 True  train train train train train
L004991 1.1.2.1.2.3 False  train train train train train
L003857 1.1.2.1.2.3 True  train train train train train
L004993 1.1.2.1.2.3 False  train train train train train
L003859 1.1.2.1.2.3 True  train train train train train
L005008 1.1.2.1.2.3 False  train train train train train
L003860 1.1.2.1.2.3 True  train train train train train
L005027 1.1.2.1.2.3 False  train train train train train
L003863 1.1.2.1.2.3 True  train train train train train
L005028 1.1.2.1.2.3 False  train train train train train
L004173 1.1.2.1.2.3 True  train train train train train
L005029 1.1.2.1.2.3 False  train train train train train
L004174 1.1.2.1.2.3 True  train train train train train
L005030 1.1.2.1.2.3 False  train train train train train
L004178 1.1.2.1.2.3 True  train train train train train
L005031 1.1.2.1.2.3 False  train train train train train
L004179 1.1.2.1.2.3 True  train train train train train
L005032 1.1.2.1.2.3 False  train train train train train
L004180 1.1.2.1.2.3 True  train train train train train
L005033 1.1.2.1.2.3 False  train train train train train
L004181 1.1.2.1.2.3 True  train train train train train
L005034 1.1.2.1.2.3 False  train train train train train
L004182 1.1.2.1.2.3 True  train train train train train
L005035 1.1.2.1.2.3 False  train train train train train
L004183 1.1.2.1.2.3 True  train train train train train
L005036 1.1.2.1.2.3 False  train train train train train
L004184 1.1.2.1.2.3 True  train train train train train
L005037 1.1.2.1.2.3 False  train train train train train
L004901 1.1.2.1.2.3 True  train train train train train
L005038 1.1.2.1.2.3 False  train train train train train
L005167 1.1.2.1.2.3 True  train train train train train
L005039 1.1.2.1.2.3 False  train train train train train
L005168 1.1.2.1.2.3 True  train train train train train
L005040 1.1.2.1.2.3 False  train train train train train
L005169 1.1.2.1.2.3 True  train train train train train
L005059 1.1.2.1.2.3 False  train train train train train
L005170 1.1.2.1.2.3 True  train train train train train
L005061 1.1.2.1.2.3 False  train train train train train
L005171 1.1.2.1.2.3 True  train train train train train
L005062 1.1.2.1.2.3 False  train train train train train
L005172 1.1.2.1.2.3 True  train train train train train
L005063 1.1.2.1.2.3 False  train train train train train
L005173 1.1.2.1.2.3 True  train train train train train
L005064 1.1.2.1.2.3 False  train train train train train
L005174 1.1.2.1.2.3 True  train train train train train
L005098 1.1.2.1.2.3 False  train train train train train
L005364 1.1.2.1.2.3 True  train train train train train
L005100 1.1.2.1.2.3 False  train train train train train
L005586 1.1.2.1.2.3 True  train train train train train
L005101 1.1.2.1.2.3 False  train train train train train
L005589 1.1.2.1.2.3 True  train train train train train
L005107 1.1.2.1.2.3 False  train train train train train
L005717 1.1.2.1.2.3 True  train train train train train
L005143 1.1.2.1.2.3 False  train train train train train
L005718 1.1.2.1.2.3 True  train train train train train
L005176 1.1.2.1.2.3 False  train train train train train
L005851 1.1.2.1.2.3 True  train train train train train
L005177 1.1.2.1.2.3 False  train train train train train
L005852 1.1.2.1.2.3 True  train train train train train
L005178 1.1.2.1.2.3 False  train train train train train
L005980 1.1.2.1.2.3 True  train train train train train
L005179 1.1.2.1.2.3 False  train train train train train
L006664 1.1.2.1.2.3 True  train train train train train
L005180 1.1.2.1.2.3 False  train train train train train
L006860 1.1.2.1.2.3 True  train train train train train
L005181 1.1.2.1.2.3 False  train train train train train
L007579 1.1.2.1.2.3 True  train train train train train
L005182 1.1.2.1.2.3 False  train train train train train
L008241 1.1.2.1.2.3 True  train train train train train
L005183 1.1.2.1.2.3 False  train train train train train
L008243 1.1.2.1.2.3 True  train train train train train
L005189 1.1.2.1.2.3 False  train train train train train
L008246 1.1.2.1.2.3 True  train train train train train
L005191 1.1.2.1.2.3 False  train train train train train
L008248 1.1.2.1.2.3 True  train train train train train
L005193 1.1.2.1.2.3 False  train train train train train
L008249 1.1.2.1.2.3 True  train train train train train
L005194 1.1.2.1.2.3 False  train train train train train
L008849 1.1.2.1.2.3 True  train train train train train
L005198 1.1.2.1.2.3 False  train train train train train
L008959 1.1.2.1.2.3 True  train train train train train
L005199 1.1.2.1.2.3 False  train train train train train
L009191 1.1.2.1.2.3 True  train train train train train
L005200 1.1.2.1.2.3 False  train train train train train
L009192 1.1.2.1.2.3 True  train train train train train
L005201 1.1.2.1.2.3 False  train train train train train
L009194 1.1.2.1.2.3 True  train train train train train
L005202 1.1.2.1.2.3 False  train train train train train
L009195 1.1.2.1.2.3 True  train train train train train
L005203 1.1.2.1.2.3 False  train train train train train
L009196 1.1.2.1.2.3 True  train train train train train
L005204 1.1.2.1.2.3 False  train train train train train
L009197 1.1.2.1.2.3 True  train train train train train
L005205 1.1.2.1.2.3 False  train train train train train
L009680 1.1.2.1.2.3 True  train train train train train
L005206 1.1.2.1.2.3 False  train train train train train
L010036 1.1.2.1.2.3 True  train train train train train
L005207 1.1.2.1.2.3 False  train train train train train
L010198 1.1.2.1.2.3 True  train train train train train
L005208 1.1.2.1.2.3 False  train train train train train
L010199 1.1.2.1.2.3 True  train train train train train
L005209 1.1.2.1.2.3 False  train train train train train
L010522 1.1.2.1.2.3 True  train train train train train
L005262 1.1.2.1.2.3 False  train train train train train
L010751 1.1.2.1.2.3 True  train train train train train
L005279 1.1.2.1.2.3 False  train train train train train
L010752 1.1.2.1.2.3 True  train train train train train
L005323 1.1.2.1.2.3 False  train train train train train
L010753 1.1.2.1.2.3 True  train train train train train
L005352 1.1.2.1.2.3 False  train train train train train
L010754 1.1.2.1.2.3 True  train train train train train
L005353 1.1.2.1.2.3 False  train train train train train
L010853 1.1.2.1.2.3 True  train train train train train
L005370 1.1.2.1.2.3 False  train train train train train
L010854 1.1.2.1.2.3 True  train train train train train
L005375 1.1.2.1.2.3 False  train train train train train
L010855 1.1.2.1.2.3 True  train train train train train
L005504 1.1.2.1.2.3 False  train train train train train
L011292 1.1.2.1.2.3 True  train train train train train
L005544 1.1.2.1.2.3 False  train train train train train
L011961 1.1.2.1.2.3 True  train train train train train
L005545 1.1.2.1.2.3 False  train train train train train
L012417 1.1.2.1.2.3 True  train train train train train
L005546 1.1.2.1.2.3 False  train train train train train
L012419 1.1.2.1.2.3 True  train train train train train
L005547 1.1.2.1.2.3 False  train train train train train
L012421 1.1.2.1.2.3 True  train train train train train
L005548 1.1.2.1.2.3 False  train train train train train
L012422 1.1.2.1.2.3 True  train train train train train
L005549 1.1.2.1.2.3 False  train train train train train
L014240 1.1.2.1.2.3 True  train train train train train
L005550 1.1.2.1.2.3 False  train train train train train
L014241 1.1.2.1.2.3 True  train train train train train
L005581 1.1.2.1.2.3 False  train train train train train
L014242 1.1.2.1.2.3 True  train train train train train
L005584 1.1.2.1.2.3 False  train train train train train
L014243 1.1.2.1.2.3 True  train train train train train
L005633 1.1.2.1.2.3 False  train train train train train
L016125 1.1.2.1.2.3 True  train train train train train
L005668 1.1.2.1.2.3 False  train train train train train
L016956 1.1.2.1.2.3 True  train train train train train
L005669 1.1.2.1.2.3 False  train train train train train
L017234 1.1.2.1.2.3 True  train train train train train
L005670 1.1.2.1.2.3 False  train train train train train
L017530 1.1.2.1.2.3 True  train train train train train
L005671 1.1.2.1.2.3 False  train train train train train
L018800 1.1.2.1.2.3 True  train train train train train
L005678 1.1.2.1.2.3 False  train train train train train
L018802 1.1.2.1.2.3 True  train train train train train
L005742 1.1.2.1.2.3 False  train train train train train
L019781 1.1.2.1.2.3 True  train train train train train
L005743 1.1.2.1.2.3 False  train train train train train
L019782 1.1.2.1.2.3 True  train train train train train
L005769 1.1.2.1.2.3 False  train train train train train
L019783 1.1.2.1.2.3 True  train train train train train
L005771 1.1.2.1.2.3 False  train train train train train
L019784 1.1.2.1.2.3 True  train train train train train
L005772 1.1.2.1.2.3 False  train train train train train
L020332 1.1.2.1.2.3 True  train train train train train
L005773 1.1.2.1.2.3 False  train train train train train
L000193 1.1.2.1.2.2 True  train train train train train
L005787 1.1.2.1.2.2 False  train train train train train
L000223 1.1.2.1.2.2 True  train train train train train
L005788 1.1.2.1.2.2 False  train train train train train
L000459 1.1.2.1.2.2 True  train train train train train
L005793 1.1.2.1.2.2 False  train train train train train
L000615 1.1.2.1.2.2 True  train train train train train
L005795 1.1.2.1.2.2 False  train train train train train
L001033 1.1.2.1.2.2 True  train train train train train
L005796 1.1.2.1.2.2 False  train train train train train
L001361 1.1.2.1.2.2 True  train train train train train
L005797 1.1.2.1.2.2 False  train train train train train
L001373 1.1.2.1.2.2 True  train train train train train
L005799 1.1.2.1.2.2 False  train train train train train
L001547 1.1.2.1.2.2 True  train train train train train
L005890 1.1.2.1.2.2 False  train train train train train
L001565 1.1.2.1.2.2 True  train train train train train
L005891 1.1.2.1.2.2 False  train train train train train
L005026 1.1.2.1.2.2 True  train train train train train
L005892 1.1.2.1.2.2 False  train train train train train
L011931 1.1.2.1.2.2 True  train train train train train
L005893 1.1.2.1.2.2 False  train train train train train
L012379 1.1.2.1.2.2 True  train train train train train
L005894 1.1.2.1.2.2 False  train train train train train
L012380 1.1.2.1.2.2 True  train train train train train
L005895 1.1.2.1.2.2 False  train train train train train
L012381 1.1.2.1.2.2 True  train train train train train
L005896 1.1.2.1.2.2 False  train train train train train
L012382 1.1.2.1.2.2 True  train train train train train
L005897 1.1.2.1.2.2 False  train train train train train
L012655 1.1.2.1.2.2 True  train train train train train
L005913 1.1.2.1.2.2 False  train train train train train
L013478 1.1.2.1.2.2 True  train train train train train
L005936 1.1.2.1.2.2 False  train train train train train
L013479 1.1.2.1.2.2 True  train train train train train
L005937 1.1.2.1.2.2 False  train train train train train
L013480 1.1.2.1.2.2 True  train train train train train
L005938 1.1.2.1.2.2 False  train train train train train
L013481 1.1.2.1.2.2 True  train train train train train
L005939 1.1.2.1.2.2 False  train train train train train
L013482 1.1.2.1.2.2 True  train train train train train
L005940 1.1.2.1.2.2 False  train train train train train
L013483 1.1.2.1.2.2 True  train train train train train
L005941 1.1.2.1.2.2 False  train train train train train
L013485 1.1.2.1.2.2 True  train train train train train
L005958 1.1.2.1.2.2 False  train train train train train
L013486 1.1.2.1.2.2 True  train train train train train
L005978 1.1.2.1.2.2 False  train train train train train
L013487 1.1.2.1.2.2 True  train train train train train
L005979 1.1.2.1.2.2 False  train train train train train
L013488 1.1.2.1.2.2 True  train train train train train
L005981 1.1.2.1.2.2 False  train train train train train
L013489 1.1.2.1.2.2 True  train train train train train
L006042 1.1.2.1.2.2 False  train train train train train
L016357 1.1.2.1.2.2 True  train train train train train
L006043 1.1.2.1.2.2 False  train train train train train
L016358 1.1.2.1.2.2 True  train train train train train
L006044 1.1.2.1.2.2 False  train train train train train
L016359 1.1.2.1.2.2 True  train train train train train
L006045 1.1.2.1.2.2 False  train train train train train
L017037 1.1.2.1.2.2 True  train train train train train
L006046 1.1.2.1.2.2 False  train train train train train
L017038 1.1.2.1.2.2 True  train train train train train
L006047 1.1.2.1.2.2 False  train train train train train
L017039 1.1.2.1.2.2 True  train train train train train
L006048 1.1.2.1.2.2 False  train train train train train
L017839 1.1.2.1.2.2 True  train train train train train
L006049 1.1.2.1.2.2 False  train train train train train
L017840 1.1.2.1.2.2 True  train train train train train
L006050 1.1.2.1.2.2 False  train train train train train
L017841 1.1.2.1.2.2 True  train train train train train
L006051 1.1.2.1.2.2 False  train train train train train
L017842 1.1.2.1.2.2 True  train train train train train
L006052 1.1.2.1.2.2 False  train train train train train
L017843 1.1.2.1.2.2 True  train train train train train
L006053 1.1.2.1.2.2 False  train train train train train
L017844 1.1.2.1.2.2 True  train train train train train
L006058 1.1.2.1.2.2 False  train train train train train
L017862 1.1.2.1.2.2 True  train train train train train
L006059 1.1.2.1.2.2 False  train train train train train
L017863 1.1.2.1.2.2 True  train train train train train
L006060 1.1.2.1.2.2 False  train train train train train
L017864 1.1.2.1.2.2 True  train train train train train
L006061 1.1.2.1.2.2 False  train train train train train
L017865 1.1.2.1.2.2 True  train train train train train
L006062 1.1.2.1.2.2 False  train train train train train
L017866 1.1.2.1.2.2 True  train train train train train
L006063 1.1.2.1.2.2 False  train train train train train
L017867 1.1.2.1.2.2 True  train train train train train
L006077 1.1.2.1.2.2 False  train train train train train
L017868 1.1.2.1.2.2 True  train train train train train
L006080 1.1.2.1.2.2 False  train train train train train
L017902 1.1.2.1.2.2 True  train train train train train
L006081 1.1.2.1.2.2 False  train train train train train
L017903 1.1.2.1.2.2 True  train train train train train
L006082 1.1.2.1.2.2 False  train train train train train
L017904 1.1.2.1.2.2 True  train train train train train
L006105 1.1.2.1.2.2 False  train train train train train
L017905 1.1.2.1.2.2 True  train train train train train
L006107 1.1.2.1.2.2 False  train train train train train
L017906 1.1.2.1.2.2 True  train train train train train
L006109 1.1.2.1.2.2 False  train train train train train
L017907 1.1.2.1.2.2 True  train train train train train
L006111 1.1.2.1.2.2 False  train train train train train
L017908 1.1.2.1.2.2 True  train train train train train
L006114 1.1.2.1.2.2 False  train train train train train
L018313 1.1.2.1.2.2 True  train train train train train
L006115 1.1.2.1.2.2 False  train train train train train
L018525 1.1.2.1.2.2 True  train train train train train
L006121 1.1.2.1.2.2 False  train train train train train
L018526 1.1.2.1.2.2 True  train train train train train
L006123 1.1.2.1.2.2 False  train train train train train
L018879 1.1.2.1.2.2 True  train train train train train
L006124 1.1.2.1.2.2 False  train train train train train
L018881 1.1.2.1.2.2 True  train train train train train
L006125 1.1.2.1.2.2 False  train train train train train
L018882 1.1.2.1.2.2 True  train train train train train
L006128 1.1.2.1.2.2 False  train train train train train
L019298 1.1.2.1.2.2 True  train train train train train
L006130 1.1.2.1.2.2 False  train train train train train
L020963 1.1.2.1.2.2 True  train train train train train
L006134 1.1.2.1.2.2 False  train train train train train
L021650 1.1.2.1.2.2 True  train train train train train
L006135 1.1.2.1.2.2 False  train train train train train
L021651 1.1.2.1.2.2 True  train train train train train
L006136 1.1.2.1.2.2 False  train train train train train
L022558 1.1.2.1.2.2 True  train train train train train
L006137 1.1.2.1.2.2 False  train train train train train
L022559 1.1.2.1.2.2 True  train train train train train
L006138 1.1.2.1.2.2 False  train train train train train
L022560 1.1.2.1.2.2 True  train train train train train
L006139 1.1.2.1.2.2 False  train train train train train
L022562 1.1.2.1.2.2 True  train train train train train
L006143 1.1.2.1.2.2 False  train train train train train
L022563 1.1.2.1.2.2 True  train train train train train
L006285 1.1.2.1.2.2 False  train train train train train
L022564 1.1.2.1.2.2 True  train train train train train
L006349 1.1.2.1.2.2 False  train train train train train
L022565 1.1.2.1.2.2 True  train train train train train
L006350 1.1.2.1.2.2 False  train train train train train
L022566 1.1.2.1.2.2 True  train train train train train
L006351 1.1.2.1.2.2 False  train train train train train
L023052 1.1.2.1.2.2 True  train train train train train
L006369 1.1.2.1.2.2 False  train train train train train
L000195 1.1.2.1.2.2 True  train train train train train
L006370 1.1.2.1.2.2 False  train train train train train
L000310 1.1.2.1.2.2 True  train train train train train
L006371 1.1.2.1.2.2 False  train train train train train
L000349 1.1.2.1.2.2 True  train train train train train
L006372 1.1.2.1.2.2 False  train train train train train
L000455 1.1.2.1.2.2 True  train train train train train
L006373 1.1.2.1.2.2 False  train train train train train
L000476 1.1.2.1.2.2 True  train train train train train
L006374 1.1.2.1.2.2 False  train train train train train
L000520 1.1.2.1.2.2 True  train train train train train
L006375 1.1.2.1.2.2 False  train train train train train
L000664 1.1.2.1.2.2 True  train train train train train
L006400 1.1.2.1.2.2 False  train train train train train
L000736 1.1.2.1.2.2 True  train train train train train
L006401 1.1.2.1.2.2 False  train train train train train
L000794 1.1.2.1.2.2 True  train train train train train
L006403 1.1.2.1.2.2 False  train train train train train
L000808 1.1.2.1.2.2 True  train train train train train
L006406 1.1.2.1.2.2 False  train train train train train
L000866 1.1.2.1.2.2 True  train train train train train
L006409 1.1.2.1.2.2 False  train train train train train
L000878 1.1.2.1.2.2 True  train train train train train
L006412 1.1.2.1.2.2 False  train train train train train
L001007 1.1.2.1.2.2 True  train train train train train
L006413 1.1.2.1.2.2 False  train train train train train
L001022 1.1.2.1.2.2 True  train train train train train
L006420 1.1.2.1.2.2 False  train train train train train
L001077 1.1.2.1.2.2 True  train train train train train
L006423 1.1.2.1.2.2 False  train train train train train
L001085 1.1.2.1.2.2 True  train train train train train
L006424 1.1.2.1.2.2 False  train train train train train
L001116 1.1.2.1.2.2 True  train train train train train
L006435 1.1.2.1.2.2 False  train train train train train
L001140 1.1.2.1.2.2 True  train train train train train
L006442 1.1.2.1.2.2 False  train train train train train
L001351 1.1.2.1.2.2 True  train train train train train
L006452 1.1.2.1.2.2 False  train train train train train
L001398 1.1.2.1.2.2 True  train train train train train
L006454 1.1.2.1.2.2 False  train train train train train
L001410 1.1.2.1.2.2 True  train train train train train
L006466 1.1.2.1.2.2 False  train train train train train
L001472 1.1.2.1.2.2 True  train train train train train
L006476 1.1.2.1.2.2 False  train train train train train
L001636 1.1.2.1.2.2 True  train train train train train
L006483 1.1.2.1.2.2 False  train train train train train
L001645 1.1.2.1.2.2 True  train train train train train
L006484 1.1.2.1.2.2 False  train train train train train
L001813 1.1.2.1.2.2 True  train train train train train
L006485 1.1.2.1.2.2 False  train train train train train
L001875 1.1.2.1.2.2 True  train train train train train
L006486 1.1.2.1.2.2 False  train train train train train
L001877 1.1.2.1.2.2 True  train train train train train
L006496 1.1.2.1.2.2 False  train train train train train
L001878 1.1.2.1.2.2 True  train train train train train
L006524 1.1.2.1.2.2 False  train train train train train
L001881 1.1.2.1.2.2 True  train train train train train
L006593 1.1.2.1.2.2 False  train train train train train
L001883 1.1.2.1.2.2 True  train train train train train
L006594 1.1.2.1.2.2 False  train train train train train
L001939 1.1.2.1.2.2 True  train train train train train
L006595 1.1.2.1.2.2 False  train train train train train
L001940 1.1.2.1.2.2 True  train train train train train
L006612 1.1.2.1.2.2 False  train train train train train
L001941 1.1.2.1.2.2 True  train train train train train
L006613 1.1.2.1.2.2 False  train train train train train
L001942 1.1.2.1.2.2 True  train train train train train
L006615 1.1.2.1.2.2 False  train train train train train
L001943 1.1.2.1.2.2 True  train train train train train
L006756 1.1.2.1.2.2 False  train train train train train
L001944 1.1.2.1.2.2 True  train train train train train
L006757 1.1.2.1.2.2 False  train train train train train
L001945 1.1.2.1.2.2 True  train train train train train
L006758 1.1.2.1.2.2 False  train train train train train
L002065 1.1.2.1.2.2 True  train train train train train
L006759 1.1.2.1.2.2 False  train train train train train
L002067 1.1.2.1.2.2 True  train train train train train
L006765 1.1.2.1.2.2 False  train train train train train
L002068 1.1.2.1.2.2 True  train train train train train
L006790 1.1.2.1.2.2 False  train train train train train
L002069 1.1.2.1.2.2 True  train train train train train
L006794 1.1.2.1.2.2 False  train train train train train
L002070 1.1.2.1.2.2 True  train train train train train
L006797 1.1.2.1.2.2 False  train train train train train
L002071 1.1.2.1.2.2 True  train train train train train
L006844 1.1.2.1.2.2 False  train train train train train
L002072 1.1.2.1.2.2 True  train train train train train
L006847 1.1.2.1.2.2 False  train train train train train
L002073 1.1.2.1.2.2 True  train train train train train
L006874 1.1.2.1.2.2 False  train train train train train
L002074 1.1.2.1.2.2 True  train train train train train
L006875 1.1.2.1.2.2 False  train train train train train
L002075 1.1.2.1.2.2 True  train train train train train
L006877 1.1.2.1.2.2 False  train train train train train
L002076 1.1.2.1.2.2 True  train train train train train
L006878 1.1.2.1.2.2 False  train train train train train
L002077 1.1.2.1.2.2 True  train train train train train
L006879 1.1.2.1.2.2 False  train train train train train
L002649 1.1.2.1.2.2 True  train train train train train
L006926 1.1.2.1.2.2 False  train train train train train
L002650 1.1.2.1.2.2 True  train train train train train
L006927 1.1.2.1.2.2 False  train train train train train
L002874 1.1.2.1.2.2 True  train train train train train
L006967 1.1.2.1.2.2 False  train train train train train
L002877 1.1.2.1.2.2 True  train train train train train
L006994 1.1.2.1.2.2 False  train train train train train
L002949 1.1.2.1.2.2 True  train train train train train
L006995 1.1.2.1.2.2 False  train train train train train
L002950 1.1.2.1.2.2 True  train train train train train
L006997 1.1.2.1.2.2 False  train train train train train
L003145 1.1.2.1.2.2 True  train train train train train
L007004 1.1.2.1.2.2 False  train train train train train
L003502 1.1.2.1.2.2 True  train train train train train
L007063 1.1.2.1.2.2 False  train train train train train
L003504 1.1.2.1.2.2 True  train train train train train
L007068 1.1.2.1.2.2 False  train train train train train
L003511 1.1.2.1.2.2 True  train train train train train
L007069 1.1.2.1.2.2 False  train train train train train
L003516 1.1.2.1.2.2 True  train train train train train
L007070 1.1.2.1.2.2 False  train train train train train
L003517 1.1.2.1.2.2 True  train train train train train
L007071 1.1.2.1.2.2 False  train train train train train
L003554 1.1.2.1.2.2 True  train train train train train
L007072 1.1.2.1.2.2 False  train train train train train
L003555 1.1.2.1.2.2 True  train train train train train
L007073 1.1.2.1.2.2 False  train train train train train
L003557 1.1.2.1.2.2 True  train train train train train
L007221 1.1.2.1.2.2 False  train train train train train
L003558 1.1.2.1.2.2 True  train train train train train
L007302 1.1.2.1.2.2 False  train train train train train
L003559 1.1.2.1.2.2 True  train train train train train
L007306 1.1.2.1.2.2 False  train train train train train
L003561 1.1.2.1.2.2 True  train train train train train
L007307 1.1.2.1.2.2 False  train train train train train
L003562 1.1.2.1.2.2 True  train train train train train
L007308 1.1.2.1.2.2 False  train train train train train
L003745 1.1.2.1.2.2 True  train train train train train
L007385 1.1.2.1.2.2 False  train train train train train
L003746 1.1.2.1.2.2 True  train train train train train
L007399 1.1.2.1.2.2 False  train train train train train
L003853 1.1.2.1.2.2 True  train train train train train
L007405 1.1.2.1.2.2 False  train train train train train
L003854 1.1.2.1.2.2 True  train train train train train
L007407 1.1.2.1.2.2 False  train train train train train
L003856 1.1.2.1.2.2 True  train train train train train
L007410 1.1.2.1.2.2 False  train train train train train
L003857 1.1.2.1.2.2 True  train train train train train
L007411 1.1.2.1.2.2 False  train train train train train
L003859 1.1.2.1.2.2 True  train train train train train
L007412 1.1.2.1.2.2 False  train train train train train
L003860 1.1.2.1.2.2 True  train train train train train
L007432 1.1.2.1.2.2 False  train train train train train
L003863 1.1.2.1.2.2 True  train train train train train
L007470 1.1.2.1.2.2 False  train train train train train
L004173 1.1.2.1.2.2 True  train train train train train
L007471 1.1.2.1.2.2 False  train train train train train
L004174 1.1.2.1.2.2 True  train train train train train
L007485 1.1.2.1.2.2 False  train train train train train
L004178 1.1.2.1.2.2 True  train train train train train
L007486 1.1.2.1.2.2 False  train train train train train
L004179 1.1.2.1.2.2 True  train train train train train
L007548 1.1.2.1.2.2 False  train train train train train
L004180 1.1.2.1.2.2 True  train train train train train
L007549 1.1.2.1.2.2 False  train train train train train
L004181 1.1.2.1.2.2 True  train train train train train
L007550 1.1.2.1.2.2 False  train train train train train
L004182 1.1.2.1.2.2 True  train train train train train
L007551 1.1.2.1.2.2 False  train train train train train
L004183 1.1.2.1.2.2 True  train train train train train
L007552 1.1.2.1.2.2 False  train train train train train
L004184 1.1.2.1.2.2 True  train train train train train
L007561 1.1.2.1.2.2 False  train train train train train
L004901 1.1.2.1.2.2 True  train train train train train
L007562 1.1.2.1.2.2 False  train train train train train
L005167 1.1.2.1.2.2 True  train train train train train
L007596 1.1.2.1.2.2 False  train train train train train
L005168 1.1.2.1.2.2 True  train train train train train
L007634 1.1.2.1.2.2 False  train train train train train
L005169 1.1.2.1.2.2 True  train train train train train
L007646 1.1.2.1.2.2 False  train train train train train
L005170 1.1.2.1.2.2 True  train train train train train
L007647 1.1.2.1.2.2 False  train train train train train
L005171 1.1.2.1.2.2 True  train train train train train
L007648 1.1.2.1.2.2 False  train train train train train
L005172 1.1.2.1.2.2 True  train train train train train
L007649 1.1.2.1.2.2 False  train train train train train
L005173 1.1.2.1.2.2 True  train train train train train
L007650 1.1.2.1.2.2 False  train train train train train
L005174 1.1.2.1.2.2 True  train train train train train
L007659 1.1.2.1.2.2 False  train train train train train
L005364 1.1.2.1.2.2 True  train train train train train
L007660 1.1.2.1.2.2 False  train train train train train
L005586 1.1.2.1.2.2 True  train train train train train
L007661 1.1.2.1.2.2 False  train train train train train
L005589 1.1.2.1.2.2 True  train train train train train
L007662 1.1.2.1.2.2 False  train train train train train
L005717 1.1.2.1.2.2 True  train train train train train
L007663 1.1.2.1.2.2 False  train train train train train
L005718 1.1.2.1.2.2 True  train train train train train
L007664 1.1.2.1.2.2 False  train train train train train
L005851 1.1.2.1.2.2 True  train train train train train
L007851 1.1.2.1.2.2 False  train train train train train
L005852 1.1.2.1.2.2 True  train train train train train
L007854 1.1.2.1.2.2 False  train train train train train
L005980 1.1.2.1.2.2 True  train train train train train
L007862 1.1.2.1.2.2 False  train train train train train
L006664 1.1.2.1.2.2 True  train train train train train
L007866 1.1.2.1.2.2 False  train train train train train
L006860 1.1.2.1.2.2 True  train train train train train
L007868 1.1.2.1.2.2 False  train train train train train
L007579 1.1.2.1.2.2 True  train train train train train
L007869 1.1.2.1.2.2 False  train train train train train
L008241 1.1.2.1.2.2 True  train train train train train
L007874 1.1.2.1.2.2 False  train train train train train
L008243 1.1.2.1.2.2 True  train train train train train
L007967 1.1.2.1.2.2 False  train train train train train
L008246 1.1.2.1.2.2 True  train train train train train
L008011 1.1.2.1.2.2 False  train train train train train
L008248 1.1.2.1.2.2 True  train train train train train
L008015 1.1.2.1.2.2 False  train train train train train
L008249 1.1.2.1.2.2 True  train train train train train
L008016 1.1.2.1.2.2 False  train train train train train
L008849 1.1.2.1.2.2 True  train train train train train
L008018 1.1.2.1.2.2 False  train train train train train
L008959 1.1.2.1.2.2 True  train train train train train
L008032 1.1.2.1.2.2 False  train train train train train
L009191 1.1.2.1.2.2 True  train train train train train
L008033 1.1.2.1.2.2 False  train train train train train
L009192 1.1.2.1.2.2 True  train train train train train
L008133 1.1.2.1.2.2 False  train train train train train
L009194 1.1.2.1.2.2 True  train train train train train
L008136 1.1.2.1.2.2 False  train train train train train
L009195 1.1.2.1.2.2 True  train train train train train
L008137 1.1.2.1.2.2 False  train train train train train
L009196 1.1.2.1.2.2 True  train train train train train
L008156 1.1.2.1.2.2 False  train train train train train
L009197 1.1.2.1.2.2 True  train train train train train
L008179 1.1.2.1.2.2 False  train train train train train
L009680 1.1.2.1.2.2 True  train train train train train
L008209 1.1.2.1.2.2 False  train train train train train
L010036 1.1.2.1.2.2 True  train train train train train
L008212 1.1.2.1.2.2 False  train train train train train
L010198 1.1.2.1.2.2 True  train train train train train
L008213 1.1.2.1.2.2 False  train train train train train
L010199 1.1.2.1.2.2 True  train train train train train
L008215 1.1.2.1.2.2 False  train train train train train
L010522 1.1.2.1.2.2 True  train train train train train
L008232 1.1.2.1.2.2 False  train train train train train
L010751 1.1.2.1.2.2 True  train train train train train
L008233 1.1.2.1.2.2 False  train train train train train
L010752 1.1.2.1.2.2 True  train train train train train
L008236 1.1.2.1.2.2 False  train train train train train
L010753 1.1.2.1.2.2 True  train train train train train
L008237 1.1.2.1.2.2 False  train train train train train
L010754 1.1.2.1.2.2 True  train train train train train
L008270 1.1.2.1.2.2 False  train train train train train
L010853 1.1.2.1.2.2 True  train train train train train
L008297 1.1.2.1.2.2 False  train train train train train
L010854 1.1.2.1.2.2 True  train train train train train
L008335 1.1.2.1.2.2 False  train train train train train
L010855 1.1.2.1.2.2 True  train train train train train
L008465 1.1.2.1.2.2 False  train train train train train
L011292 1.1.2.1.2.2 True  train train train train train
L008466 1.1.2.1.2.2 False  train train train train train
L011961 1.1.2.1.2.2 True  train train train train train
L008467 1.1.2.1.2.2 False  train train train train train
L012417 1.1.2.1.2.2 True  train train train train train
L008468 1.1.2.1.2.2 False  train train train train train
L012419 1.1.2.1.2.2 True  train train train train train
L008484 1.1.2.1.2.2 False  train train train train train
L012421 1.1.2.1.2.2 True  train train train train train
L008542 1.1.2.1.2.2 False  train train train train train
L012422 1.1.2.1.2.2 True  train train train train train
L008546 1.1.2.1.2.2 False  train train train train train
L014240 1.1.2.1.2.2 True  train train train train train
L008602 1.1.2.1.2.2 False  train train train train train
L014241 1.1.2.1.2.2 True  train train train train train
L008603 1.1.2.1.2.2 False  train train train train train
L014242 1.1.2.1.2.2 True  train train train train train
L008629 1.1.2.1.2.2 False  train train train train train
L014243 1.1.2.1.2.2 True  train train train train train
L008630 1.1.2.1.2.2 False  train train train train train
L016125 1.1.2.1.2.2 True  train train train train train
L008631 1.1.2.1.2.2 False  train train train train train
L016956 1.1.2.1.2.2 True  train train train train train
L008632 1.1.2.1.2.2 False  train train train train train
L017234 1.1.2.1.2.2 True  train train train train train
L008633 1.1.2.1.2.2 False  train train train train train
L017530 1.1.2.1.2.2 True  train train train train train
L008663 1.1.2.1.2.2 False  train train train train train
L018800 1.1.2.1.2.2 True  train train train train train
L008741 1.1.2.1.2.2 False  train train train train train
L018802 1.1.2.1.2.2 True  train train train train train
L008761 1.1.2.1.2.2 False  train train train train train
L019781 1.1.2.1.2.2 True  train train train train train
L008762 1.1.2.1.2.2 False  train train train train train
L019782 1.1.2.1.2.2 True  train train train train train
L008767 1.1.2.1.2.2 False  train train train train train
L019783 1.1.2.1.2.2 True  train train train train train
L008770 1.1.2.1.2.2 False  train train train train train
L019784 1.1.2.1.2.2 True  train train train train train
L008771 1.1.2.1.2.2 False  train train train train train
L020332 1.1.2.1.2.2 True  train train train train train
L008772 1.1.2.1.2.2 False  train train train train train
L000193 1.1.2.1.2.1 True  train train train train train
L008773 1.1.2.1.2.1 False  train train train train train
L000223 1.1.2.1.2.1 True  train train train train train
L008778 1.1.2.1.2.1 False  train train train train train
L000459 1.1.2.1.2.1 True  train train train train train
L008779 1.1.2.1.2.1 False  train train train train train
L000615 1.1.2.1.2.1 True  train train train train train
L008829 1.1.2.1.2.1 False  train train train train train
L000733 1.1.2.1.2.1 True  train train train train train
L008835 1.1.2.1.2.1 False  train train train train train
L000915 1.1.2.1.2.1 True  train train train train train
L008837 1.1.2.1.2.1 False  train train train train train
L000968 1.1.2.1.2.1 True  train train train train train
L008857 1.1.2.1.2.1 False  train train train train train
L001033 1.1.2.1.2.1 True  train train train train train
L008878 1.1.2.1.2.1 False  train train train train train
L001361 1.1.2.1.2.1 True  train train train train train
L008879 1.1.2.1.2.1 False  train train train train train
L001373 1.1.2.1.2.1 True  train train train train train
L008882 1.1.2.1.2.1 False  train train train train train
L001547 1.1.2.1.2.1 True  train train train train train
L008948 1.1.2.1.2.1 False  train train train train train
L001565 1.1.2.1.2.1 True  train train train train train
L008955 1.1.2.1.2.1 False  train train train train train
L005026 1.1.2.1.2.1 True  train train train train train
L009035 1.1.2.1.2.1 False  train train train train train
L011931 1.1.2.1.2.1 True  train train train train train
L009036 1.1.2.1.2.1 False  train train train train train
L012379 1.1.2.1.2.1 True  train train train train train
L009037 1.1.2.1.2.1 False  train train train train train
L012380 1.1.2.1.2.1 True  train train train train train
L009038 1.1.2.1.2.1 False  train train train train train
L012381 1.1.2.1.2.1 True  train train train train train
L009039 1.1.2.1.2.1 False  train train train train train
L012382 1.1.2.1.2.1 True  train train train train train
L009040 1.1.2.1.2.1 False  train train train train train
L012655 1.1.2.1.2.1 True  train train train train train
L009041 1.1.2.1.2.1 False  train train train train train
L013478 1.1.2.1.2.1 True  train train train train train
L009042 1.1.2.1.2.1 False  train train train train train
L013479 1.1.2.1.2.1 True  train train train train train
L009043 1.1.2.1.2.1 False  train train train train train
L013480 1.1.2.1.2.1 True  train train train train train
L009044 1.1.2.1.2.1 False  train train train train train
L013481 1.1.2.1.2.1 True  train train train train train
L009045 1.1.2.1.2.1 False  train train train train train
L013482 1.1.2.1.2.1 True  train train train train train
L009046 1.1.2.1.2.1 False  train train train train train
L013483 1.1.2.1.2.1 True  train train train train train
L009047 1.1.2.1.2.1 False  train train train train train
L013485 1.1.2.1.2.1 True  train train train train train
L009048 1.1.2.1.2.1 False  train train train train train
L013486 1.1.2.1.2.1 True  train train train train train
L009050 1.1.2.1.2.1 False  train train train train train
L013487 1.1.2.1.2.1 True  train train train train train
L009051 1.1.2.1.2.1 False  train train train train train
L013488 1.1.2.1.2.1 True  train train train train train
L009066 1.1.2.1.2.1 False  train train train train train
L013489 1.1.2.1.2.1 True  train train train train train
L009067 1.1.2.1.2.1 False  train train train train train
L016357 1.1.2.1.2.1 True  train train train train train
L009068 1.1.2.1.2.1 False  train train train train train
L016358 1.1.2.1.2.1 True  train train train train train
L009070 1.1.2.1.2.1 False  train train train train train
L016359 1.1.2.1.2.1 True  train train train train train
L009071 1.1.2.1.2.1 False  train train train train train
L017037 1.1.2.1.2.1 True  train train train train train
L009072 1.1.2.1.2.1 False  train train train train train
L017038 1.1.2.1.2.1 True  train train train train train
L009127 1.1.2.1.2.1 False  train train train train train
L017039 1.1.2.1.2.1 True  train train train train train
L009159 1.1.2.1.2.1 False  train train train train train
L017839 1.1.2.1.2.1 True  train train train train train
L009160 1.1.2.1.2.1 False  train train train train train
L017840 1.1.2.1.2.1 True  train train train train train
L009161 1.1.2.1.2.1 False  train train train train train
L017841 1.1.2.1.2.1 True  train train train train train
L009162 1.1.2.1.2.1 False  train train train train train
L017842 1.1.2.1.2.1 True  train train train train train
L009163 1.1.2.1.2.1 False  train train train train train
L017843 1.1.2.1.2.1 True  train train train train train
L009164 1.1.2.1.2.1 False  train train train train train
L017844 1.1.2.1.2.1 True  train train train train train
L009165 1.1.2.1.2.1 False  train train train train train
L017862 1.1.2.1.2.1 True  train train train train train
L009166 1.1.2.1.2.1 False  train train train train train
L017863 1.1.2.1.2.1 True  train train train train train
L009167 1.1.2.1.2.1 False  train train train train train
L017864 1.1.2.1.2.1 True  train train train train train
L009168 1.1.2.1.2.1 False  train train train train train
L017865 1.1.2.1.2.1 True  train train train train train
L009178 1.1.2.1.2.1 False  train train train train train
L017866 1.1.2.1.2.1 True  train train train train train
L009179 1.1.2.1.2.1 False  train train train train train
L017867 1.1.2.1.2.1 True  train train train train train
L009180 1.1.2.1.2.1 False  train train train train train
L017868 1.1.2.1.2.1 True  train train train train train
L009212 1.1.2.1.2.1 False  train train train train train
L017902 1.1.2.1.2.1 True  train train train train train
L009213 1.1.2.1.2.1 False  train train train train train
L017903 1.1.2.1.2.1 True  train train train train train
L009228 1.1.2.1.2.1 False  train train train train train
L017904 1.1.2.1.2.1 True  train train train train train
L009229 1.1.2.1.2.1 False  train train train train train
L017905 1.1.2.1.2.1 True  train train train train train
L009358 1.1.2.1.2.1 False  train train train train train
L017906 1.1.2.1.2.1 True  train train train train train
L009378 1.1.2.1.2.1 False  train train train train train
L017907 1.1.2.1.2.1 True  train train train train train
L009380 1.1.2.1.2.1 False  train train train train train
L017908 1.1.2.1.2.1 True  train train train train train
L009381 1.1.2.1.2.1 False  train train train train train
L018313 1.1.2.1.2.1 True  train train train train train
L009383 1.1.2.1.2.1 False  train train train train train
L018525 1.1.2.1.2.1 True  train train train train train
L009401 1.1.2.1.2.1 False  train train train train train
L018526 1.1.2.1.2.1 True  train train train train train
L009403 1.1.2.1.2.1 False  train train train train train
L018879 1.1.2.1.2.1 True  train train train train train
L009404 1.1.2.1.2.1 False  train train train train train
L018881 1.1.2.1.2.1 True  train train train train train
L009457 1.1.2.1.2.1 False  train train train train train
L018882 1.1.2.1.2.1 True  train train train train train
L009458 1.1.2.1.2.1 False  train train train train train
L019298 1.1.2.1.2.1 True  train train train train train
L009478 1.1.2.1.2.1 False  train train train train train
L020963 1.1.2.1.2.1 True  train train train train train
L009518 1.1.2.1.2.1 False  train train train train train
L021650 1.1.2.1.2.1 True  train train train train train
L009519 1.1.2.1.2.1 False  train train train train train
L021651 1.1.2.1.2.1 True  train train train train train
L009520 1.1.2.1.2.1 False  train train train train train
L022558 1.1.2.1.2.1 True  train train train train train
L009521 1.1.2.1.2.1 False  train train train train train
L022559 1.1.2.1.2.1 True  train train train train train
L009611 1.1.2.1.2.1 False  train train train train train
L022560 1.1.2.1.2.1 True  train train train train train
L009612 1.1.2.1.2.1 False  train train train train train
L022562 1.1.2.1.2.1 True  train train train train train
L009613 1.1.2.1.2.1 False  train train train train train
L022563 1.1.2.1.2.1 True  train train train train train
L009614 1.1.2.1.2.1 False  train train train train train
L022564 1.1.2.1.2.1 True  train train train train train
L009615 1.1.2.1.2.1 False  train train train train train
L022565 1.1.2.1.2.1 True  train train train train train
L009616 1.1.2.1.2.1 False  train train train train train
L022566 1.1.2.1.2.1 True  train train train train train
L009618 1.1.2.1.2.1 False  train train train train train
L023052 1.1.2.1.2.1 True  train train train train train
L009619 1.1.2.1.2.1 False  train train train train train
L000086 1.1.2.1.2.1 True  train train train train train
L009621 1.1.2.1.2.1 False  train train train train train
L000144 1.1.2.1.2.1 True  train train train train train
L009622 1.1.2.1.2.1 False  train train train train train
L000195 1.1.2.1.2.1 True  train train train train train
L009623 1.1.2.1.2.1 False  train train train train train
L000310 1.1.2.1.2.1 True  train train train train train
L009627 1.1.2.1.2.1 False  train train train train train
L000349 1.1.2.1.2.1 True  train train train train train
L009654 1.1.2.1.2.1 False  train train train train train
L000455 1.1.2.1.2.1 True  train train train train train
L009655 1.1.2.1.2.1 False  train train train train train
L000476 1.1.2.1.2.1 True  train train train train train
L009656 1.1.2.1.2.1 False  train train train train train
L000596 1.1.2.1.2.1 True  train train train train train
L009657 1.1.2.1.2.1 False  train train train train train
L000664 1.1.2.1.2.1 True  train train train train train
L009658 1.1.2.1.2.1 False  train train train train train
L000716 1.1.2.1.2.1 True  train train train train train
L009659 1.1.2.1.2.1 False  train train train train train
L000736 1.1.2.1.2.1 True  train train train train train
L009679 1.1.2.1.2.1 False  train train train train train
L000794 1.1.2.1.2.1 True  train train train train train
L009681 1.1.2.1.2.1 False  train train train train train
L000808 1.1.2.1.2.1 True  train train train train train
L009682 1.1.2.1.2.1 False  train train train train train
L000823 1.1.2.1.2.1 True  train train train train train
L009730 1.1.2.1.2.1 False  train train train train train
L000866 1.1.2.1.2.1 True  train train train train train
L009777 1.1.2.1.2.1 False  train train train train train
L000878 1.1.2.1.2.1 True  train train train train train
L009778 1.1.2.1.2.1 False  train train train train train
L000960 1.1.2.1.2.1 True  train train train train train
L009857 1.1.2.1.2.1 False  train train train train train
L001002 1.1.2.1.2.1 True  train train train train train
L009873 1.1.2.1.2.1 False  train train train train train
L001007 1.1.2.1.2.1 True  train train train train train
L009878 1.1.2.1.2.1 False  train train train train train
L001022 1.1.2.1.2.1 True  train train train train train
L009879 1.1.2.1.2.1 False  train train train train train
L001084 1.1.2.1.2.1 True  train train train train train
L010067 1.1.2.1.2.1 False  train train train train train
L001085 1.1.2.1.2.1 True  train train train train train
L010068 1.1.2.1.2.1 False  train train train train train
L001116 1.1.2.1.2.1 True  train train train train train
L010069 1.1.2.1.2.1 False  train train train train train
L001140 1.1.2.1.2.1 True  train train train train train
L010070 1.1.2.1.2.1 False  train train train train train
L001294 1.1.2.1.2.1 True  train train train train train
L010072 1.1.2.1.2.1 False  train train train train train
L001351 1.1.2.1.2.1 True  train train train train train
L010079 1.1.2.1.2.1 False  train train train train train
L001398 1.1.2.1.2.1 True  train train train train train
L010080 1.1.2.1.2.1 False  train train train train train
L001410 1.1.2.1.2.1 True  train train train train train
L010084 1.1.2.1.2.1 False  train train train train train
L001472 1.1.2.1.2.1 True  train train train train train
L010088 1.1.2.1.2.1 False  train train train train train
L001636 1.1.2.1.2.1 True  train train train train train
L010101 1.1.2.1.2.1 False  train train train train train
L001645 1.1.2.1.2.1 True  train train train train train
L010102 1.1.2.1.2.1 False  train train train train train
L001813 1.1.2.1.2.1 True  train train train train train
L010103 1.1.2.1.2.1 False  train train train train train
L001875 1.1.2.1.2.1 True  train train train train train
L010104 1.1.2.1.2.1 False  train train train train train
L001877 1.1.2.1.2.1 True  train train train train train
L010105 1.1.2.1.2.1 False  train train train train train
L001878 1.1.2.1.2.1 True  train train train train train
L010106 1.1.2.1.2.1 False  train train train train train
L001881 1.1.2.1.2.1 True  train train train train train
L010107 1.1.2.1.2.1 False  train train train train train
L001883 1.1.2.1.2.1 True  train train train train train
L010108 1.1.2.1.2.1 False  train train train train train
L001939 1.1.2.1.2.1 True  train train train train train
L010111 1.1.2.1.2.1 False  train train train train train
L001940 1.1.2.1.2.1 True  train train train train train
L010112 1.1.2.1.2.1 False  train train train train train
L001941 1.1.2.1.2.1 True  train train train train train
L010113 1.1.2.1.2.1 False  train train train train train
L001942 1.1.2.1.2.1 True  train train train train train
L010115 1.1.2.1.2.1 False  train train train train train
L001943 1.1.2.1.2.1 True  train train train train train
L010117 1.1.2.1.2.1 False  train train train train train
L001944 1.1.2.1.2.1 True  train train train train train
L010118 1.1.2.1.2.1 False  train train train train train
L001945 1.1.2.1.2.1 True  train train train train train
L010153 1.1.2.1.2.1 False  train train train train train
L002065 1.1.2.1.2.1 True  train train train train train
L010158 1.1.2.1.2.1 False  train train train train train
L002067 1.1.2.1.2.1 True  train train train train train
L010161 1.1.2.1.2.1 False  train train train train train
L002068 1.1.2.1.2.1 True  train train train train train
L010165 1.1.2.1.2.1 False  train train train train train
L002069 1.1.2.1.2.1 True  train train train train train
L010166 1.1.2.1.2.1 False  train train train train train
L002070 1.1.2.1.2.1 True  train train train train train
L010200 1.1.2.1.2.1 False  train train train train train
L002071 1.1.2.1.2.1 True  train train train train train
L010209 1.1.2.1.2.1 False  train train train train train
L002072 1.1.2.1.2.1 True  train train train train train
L010210 1.1.2.1.2.1 False  train train train train train
L002073 1.1.2.1.2.1 True  train train train train train
L010211 1.1.2.1.2.1 False  train train train train train
L002074 1.1.2.1.2.1 True  train train train train train
L010219 1.1.2.1.2.1 False  train train train train train
L002075 1.1.2.1.2.1 True  train train train train train
L010220 1.1.2.1.2.1 False  train train train train train
L002076 1.1.2.1.2.1 True  train train train train train
L010221 1.1.2.1.2.1 False  train train train train train
L002077 1.1.2.1.2.1 True  train train train train train
L010222 1.1.2.1.2.1 False  train train train train train
L002649 1.1.2.1.2.1 True  train train train train train
L010223 1.1.2.1.2.1 False  train train train train train
L002650 1.1.2.1.2.1 True  train train train train train
L010224 1.1.2.1.2.1 False  train train train train train
L002874 1.1.2.1.2.1 True  train train train train train
L010226 1.1.2.1.2.1 False  train train train train train
L002877 1.1.2.1.2.1 True  train train train train train
L010227 1.1.2.1.2.1 False  train train train train train
L002949 1.1.2.1.2.1 True  train train train train train
L010228 1.1.2.1.2.1 False  train train train train train
L002950 1.1.2.1.2.1 True  train train train train train
L010254 1.1.2.1.2.1 False  train train train train train
L003145 1.1.2.1.2.1 True  train train train train train
L010283 1.1.2.1.2.1 False  train train train train train
L003502 1.1.2.1.2.1 True  train train train train train
L010284 1.1.2.1.2.1 False  train train train train train
L003504 1.1.2.1.2.1 True  train train train train train
L010285 1.1.2.1.2.1 False  train train train train train
L003511 1.1.2.1.2.1 True  train train train train train
L010290 1.1.2.1.2.1 False  train train train train train
L003516 1.1.2.1.2.1 True  train train train train train
L010381 1.1.2.1.2.1 False  train train train train train
L003517 1.1.2.1.2.1 True  train train train train train
L010611 1.1.2.1.2.1 False  train train train train train
L003554 1.1.2.1.2.1 True  train train train train train
L010628 1.1.2.1.2.1 False  train train train train train
L003555 1.1.2.1.2.1 True  train train train train train
L010635 1.1.2.1.2.1 False  train train train train train
L003557 1.1.2.1.2.1 True  train train train train train
L010636 1.1.2.1.2.1 False  train train train train train
L003558 1.1.2.1.2.1 True  train train train train train
L010638 1.1.2.1.2.1 False  train train train train train
L003559 1.1.2.1.2.1 True  train train train train train
L010660 1.1.2.1.2.1 False  train train train train train
L003561 1.1.2.1.2.1 True  train train train train train
L010725 1.1.2.1.2.1 False  train train train train train
L003562 1.1.2.1.2.1 True  train train train train train
L010952 1.1.2.1.2.1 False  train train train train train
L003745 1.1.2.1.2.1 True  train train train train train
L011034 1.1.2.1.2.1 False  train train train train train
L003746 1.1.2.1.2.1 True  train train train train train
L011048 1.1.2.1.2.1 False  train train train train train
L003853 1.1.2.1.2.1 True  train train train train train
L011070 1.1.2.1.2.1 False  train train train train train
L003854 1.1.2.1.2.1 True  train train train train train
L011073 1.1.2.1.2.1 False  train train train train train
L003856 1.1.2.1.2.1 True  train train train train train
L011075 1.1.2.1.2.1 False  train train train train train
L003857 1.1.2.1.2.1 True  train train train train train
L011077 1.1.2.1.2.1 False  train train train train train
L003859 1.1.2.1.2.1 True  train train train train train
L011084 1.1.2.1.2.1 False  train train train train train
L003860 1.1.2.1.2.1 True  train train train train train
L011121 1.1.2.1.2.1 False  train train train train train
L003863 1.1.2.1.2.1 True  train train train train train
L011122 1.1.2.1.2.1 False  train train train train train
L004173 1.1.2.1.2.1 True  train train train train train
L011123 1.1.2.1.2.1 False  train train train train train
L004174 1.1.2.1.2.1 True  train train train train train
L011125 1.1.2.1.2.1 False  train train train train train
L004178 1.1.2.1.2.1 True  train train train train train
L011126 1.1.2.1.2.1 False  train train train train train
L004179 1.1.2.1.2.1 True  train train train train train
L011128 1.1.2.1.2.1 False  train train train train train
L004180 1.1.2.1.2.1 True  train train train train train
L011129 1.1.2.1.2.1 False  train train train train train
L004181 1.1.2.1.2.1 True  train train train train train
L011130 1.1.2.1.2.1 False  train train train train train
L004182 1.1.2.1.2.1 True  train train train train train
L011131 1.1.2.1.2.1 False  train train train train train
L004183 1.1.2.1.2.1 True  train train train train train
L011132 1.1.2.1.2.1 False  train train train train train
L004184 1.1.2.1.2.1 True  train train train train train
L011134 1.1.2.1.2.1 False  train train train train train
L004901 1.1.2.1.2.1 True  train train train train train
L011336 1.1.2.1.2.1 False  train train train train train
L005167 1.1.2.1.2.1 True  train train train train train
L011341 1.1.2.1.2.1 False  train train train train train
L005168 1.1.2.1.2.1 True  train train train train train
L011343 1.1.2.1.2.1 False  train train train train train
L005169 1.1.2.1.2.1 True  train train train train train
L011388 1.1.2.1.2.1 False  train train train train train
L005170 1.1.2.1.2.1 True  train train train train train
L011429 1.1.2.1.2.1 False  train train train train train
L005171 1.1.2.1.2.1 True  train train train train train
L011449 1.1.2.1.2.1 False  train train train train train
L005172 1.1.2.1.2.1 True  train train train train train
L011467 1.1.2.1.2.1 False  train train train train train
L005173 1.1.2.1.2.1 True  train train train train train
L011468 1.1.2.1.2.1 False  train train train train train
L005174 1.1.2.1.2.1 True  train train train train train
L011469 1.1.2.1.2.1 False  train train train train train
L005364 1.1.2.1.2.1 True  train train train train train
L011480 1.1.2.1.2.1 False  train train train train train
L005586 1.1.2.1.2.1 True  train train train train train
L011481 1.1.2.1.2.1 False  train train train train train
L005589 1.1.2.1.2.1 True  train train train train train
L011497 1.1.2.1.2.1 False  train train train train train
L005717 1.1.2.1.2.1 True  train train train train train
L011499 1.1.2.1.2.1 False  train train train train train
L005718 1.1.2.1.2.1 True  train train train train train
L011500 1.1.2.1.2.1 False  train train train train train
L005851 1.1.2.1.2.1 True  train train train train train
L011504 1.1.2.1.2.1 False  train train train train train
L005852 1.1.2.1.2.1 True  train train train train train
L011512 1.1.2.1.2.1 False  train train train train train
L005980 1.1.2.1.2.1 True  train train train train train
L011541 1.1.2.1.2.1 False  train train train train train
L006664 1.1.2.1.2.1 True  train train train train train
L011543 1.1.2.1.2.1 False  train train train train train
L006860 1.1.2.1.2.1 True  train train train train train
L011545 1.1.2.1.2.1 False  train train train train train
L007579 1.1.2.1.2.1 True  train train train train train
L011546 1.1.2.1.2.1 False  train train train train train
L008241 1.1.2.1.2.1 True  train train train train train
L011623 1.1.2.1.2.1 False  train train train train train
L008243 1.1.2.1.2.1 True  train train train train train
L011626 1.1.2.1.2.1 False  train train train train train
L008246 1.1.2.1.2.1 True  train train train train train
L011629 1.1.2.1.2.1 False  train train train train train
L008248 1.1.2.1.2.1 True  train train train train train
L011630 1.1.2.1.2.1 False  train train train train train
L008249 1.1.2.1.2.1 True  train train train train train
L011631 1.1.2.1.2.1 False  train train train train train
L008849 1.1.2.1.2.1 True  train train train train train
L011649 1.1.2.1.2.1 False  train train train train train
L008959 1.1.2.1.2.1 True  train train train train train
L011650 1.1.2.1.2.1 False  train train train train train
L009191 1.1.2.1.2.1 True  train train train train train
L011651 1.1.2.1.2.1 False  train train train train train
L009192 1.1.2.1.2.1 True  train train train train train
L011652 1.1.2.1.2.1 False  train train train train train
L009194 1.1.2.1.2.1 True  train train train train train
L011653 1.1.2.1.2.1 False  train train train train train
L009195 1.1.2.1.2.1 True  train train train train train
L011654 1.1.2.1.2.1 False  train train train train train
L009196 1.1.2.1.2.1 True  train train train train train
L011655 1.1.2.1.2.1 False  train train train train train
L009197 1.1.2.1.2.1 True  train train train train train
L011656 1.1.2.1.2.1 False  train train train train train
L009680 1.1.2.1.2.1 True  train train train train train
L011657 1.1.2.1.2.1 False  train train train train train
L010036 1.1.2.1.2.1 True  train train train train train
L011658 1.1.2.1.2.1 False  train train train train train
L010198 1.1.2.1.2.1 True  train train train train train
L011661 1.1.2.1.2.1 False  train train train train train
L010199 1.1.2.1.2.1 True  train train train train train
L011662 1.1.2.1.2.1 False  train train train train train
L010522 1.1.2.1.2.1 True  train train train train train
L011663 1.1.2.1.2.1 False  train train train train train
L010751 1.1.2.1.2.1 True  train train train train train
L011687 1.1.2.1.2.1 False  train train train train train
L010752 1.1.2.1.2.1 True  train train train train train
L011688 1.1.2.1.2.1 False  train train train train train
L010753 1.1.2.1.2.1 True  train train train train train
L011689 1.1.2.1.2.1 False  train train train train train
L010754 1.1.2.1.2.1 True  train train train train train
L011690 1.1.2.1.2.1 False  train train train train train
L010853 1.1.2.1.2.1 True  train train train train train
L011692 1.1.2.1.2.1 False  train train train train train
L010854 1.1.2.1.2.1 True  train train train train train
L011693 1.1.2.1.2.1 False  train train train train train
L010855 1.1.2.1.2.1 True  train train train train train
L011694 1.1.2.1.2.1 False  train train train train train
L011292 1.1.2.1.2.1 True  train train train train train
L011695 1.1.2.1.2.1 False  train train train train train
L011961 1.1.2.1.2.1 True  train train train train train
L011696 1.1.2.1.2.1 False  train train train train train
L012417 1.1.2.1.2.1 True  train train train train train
L011697 1.1.2.1.2.1 False  train train train train train
L012419 1.1.2.1.2.1 True  train train train train train
L011698 1.1.2.1.2.1 False  train train train train train
L012421 1.1.2.1.2.1 True  train train train train train
L011699 1.1.2.1.2.1 False  train train train train train
L012422 1.1.2.1.2.1 True  train train train train train
L011703 1.1.2.1.2.1 False  train train train train train
L014240 1.1.2.1.2.1 True  train train train train train
L011723 1.1.2.1.2.1 False  train train train train train
L014241 1.1.2.1.2.1 True  train train train train train
L011741 1.1.2.1.2.1 False  train train train train train
L014242 1.1.2.1.2.1 True  train train train train train
L011790 1.1.2.1.2.1 False  train train train train train
L014243 1.1.2.1.2.1 True  train train train train train
L011791 1.1.2.1.2.1 False  train train train train train
L016125 1.1.2.1.2.1 True  train train train train train
L011798 1.1.2.1.2.1 False  train train train train train
L016956 1.1.2.1.2.1 True  train train train train train
L011847 1.1.2.1.2.1 False  train train train train train
L017234 1.1.2.1.2.1 True  train train train train train
L011848 1.1.2.1.2.1 False  train train train train train
L017530 1.1.2.1.2.1 True  train train train train train
L011849 1.1.2.1.2.1 False  train train train train train
L018800 1.1.2.1.2.1 True  train train train train train
L011850 1.1.2.1.2.1 False  train train train train train
L018802 1.1.2.1.2.1 True  train train train train train
L011851 1.1.2.1.2.1 False  train train train train train
L019781 1.1.2.1.2.1 True  train train train train train
L011858 1.1.2.1.2.1 False  train train train train train
L019782 1.1.2.1.2.1 True  train train train train train
L011859 1.1.2.1.2.1 False  train train train train train
L019783 1.1.2.1.2.1 True  train train train train train
L011861 1.1.2.1.2.1 False  train train train train train
L019784 1.1.2.1.2.1 True  train train train train train
L011882 1.1.2.1.2.1 False  train train train train train
L020332 1.1.2.1.2.1 True  train train train train train
L011909 1.1.2.1.2.1 False  train train train train train
L001209 1.2.15.1.1 True  train train train train train
L011919 1.2.15.1.1 False  train train train train train
L015210 1.2.15.1.1 True  train train train train train
L011931 1.2.15.1.1 False  train train train train train
L015216 1.2.15.1.1 True  train train train train train
L011961 1.2.15.1.1 False  train train train train train
L016169 1.2.15.1.1 True  train train train train train
L012050 1.2.15.1.1 False  train train train train train
L016170 1.2.15.1.1 True  train train train train train
L012197 1.2.15.1.1 False  train train train train train
L016171 1.2.15.1.1 True  train train train train train
L012202 1.2.15.1.1 False  train train train train train
L016175 1.2.15.1.1 True  train train train train train
L012203 1.2.15.1.1 False  train train train train train
L016176 1.2.15.1.1 True  train train train train train
L012204 1.2.15.1.1 False  train train train train train
L017985 1.2.15.1.1 True  train train train train train
L012205 1.2.15.1.1 False  train train train train train
L017987 1.2.15.1.1 True  train train train train train
L012208 1.2.15.1.1 False  train train train train train
L018219 1.2.15.1.1 True  train train train train train
L012212 1.2.15.1.1 False  train train train train train
L018918 1.2.15.1.1 True  train train train train train
L012218 1.2.15.1.1 False  train train train train train
L018920 1.2.15.1.1 True  train train train train train
L012243 1.2.15.1.1 False  train train train train train
L018921 1.2.15.1.1 True  train train train train train
L012244 1.2.15.1.1 False  train train train train train
L018922 1.2.15.1.1 True  train train train train train
L012245 1.2.15.1.1 False  train train train train train
L018923 1.2.15.1.1 True  train train train train train
L012246 1.2.15.1.1 False  train train train train train
L018924 1.2.15.1.1 True  train train train train train
L012247 1.2.15.1.1 False  train train train train train
L019397 1.2.15.1.1 True  train train train train train
L012266 1.2.15.1.1 False  train train train train train
L019400 1.2.15.1.1 True  train train train train train
L012304 1.2.15.1.1 False  train train train train train
L019786 1.2.15.1.1 True  train train train train train
L012379 1.2.15.1.1 False  train train train train train
L019791 1.2.15.1.1 True  train train train train train
L012380 1.2.15.1.1 False  train train train train train
L019835 1.2.15.1.1 True  train train train train train
L012381 1.2.15.1.1 False  train train train train train
L019837 1.2.15.1.1 True  train train train train train
L012382 1.2.15.1.1 False  train train train train train
L019923 1.2.15.1.1 True  train train train train train
L012385 1.2.15.1.1 False  train train train train train
L021890 1.2.15.1.1 True  train train train train train
L012386 1.2.15.1.1 False  train train train train train
L000925 1.2.15.1.1 True  train train train train train
L012417 1.2.15.1.1 False  train train train train train
L001017 1.2.15.1.1 True  train train train train train
L012419 1.2.15.1.1 False  train train train train train
L000402 1.2.8.2.1.1 True  train train train train train
L012421 1.2.8.2.1.1 False  train train train train train
L000311 1.1.4.4.1 True  train train train train train
L012422 1.1.4.4.1 False  train train train train train
L000195 1.1.4.4.1 True  train train train train train
L012451 1.1.4.4.1 False  train train train train train
L000391 1.1.4.4.1 True  train train train train train
L012452 1.1.4.4.1 False  train train train train train
L000596 1.1.4.4.1 True  train train train train train
L012453 1.1.4.4.1 False  train train train train train
L000736 1.1.4.4.1 True  train train train train train
L012454 1.1.4.4.1 False  train train train train train
L000180 1.7.1.1.1 True  train train train train train
L012455 1.7.1.1.1 False  train train train train train
L000201 1.7.1.1.1 True  train train train train train
L012517 1.7.1.1.1 False  train train train train train
L000733 1.7.1.1.1 True  train train train train train
L012518 1.7.1.1.1 False  train train train train train
L000085 1.7.1.1.1 True  train train train train train
L012522 1.7.1.1.1 False  train train train train train
L000155 1.7.1.1.1 True  train train train train train
L012523 1.7.1.1.1 False  train train train train train
L000176 1.7.1.1.1 True  train train train train train
L012558 1.7.1.1.1 False  train train train train train
L000233 1.7.1.1.1 True  train train train train train
L012581 1.7.1.1.1 False  train train train train train
L000595 1.7.1.1.1 True  train train train train train
L012582 1.7.1.1.1 False  train train train train train
L000739 1.7.1.1.1 True  train train train train train
L012583 1.7.1.1.1 False  train train train train train
L000893 1.7.1.1.1 True  train train train train train
L012584 1.7.1.1.1 False  train train train train train
L001156 1.7.1.1.1 True  train train train train train
L012585 1.7.1.1.1 False  train train train train train
L001418 1.7.1.1.1 True  train train train train train
L012586 1.7.1.1.1 False  train train train train train
L001424 1.7.1.1.1 True  train train train train train
L012587 1.7.1.1.1 False  train train train train train
L001829 1.7.1.1.1 True  train train train train train
L012602 1.7.1.1.1 False  train train train train train
L001841 1.7.1.1.1 True  train train train train train
L012603 1.7.1.1.1 False  train train train train train
L001842 1.7.1.1.1 True  train train train train train
L012604 1.7.1.1.1 False  train train train train train
L001843 1.7.1.1.1 True  train train train train train
L012622 1.7.1.1.1 False  train train train train train
L001844 1.7.1.1.1 True  train train train train train
L012623 1.7.1.1.1 False  train train train train train
L001870 1.7.1.1.1 True  train train train train train
L012624 1.7.1.1.1 False  train train train train train
L001990 1.7.1.1.1 True  train train train train train
L012625 1.7.1.1.1 False  train train train train train
L002124 1.7.1.1.1 True  train train train train train
L012627 1.7.1.1.1 False  train train train train train
L004299 1.7.1.1.1 True  train train train train train
L012629 1.7.1.1.1 False  train train train train train
L004316 1.7.1.1.1 True  train train train train train
L012630 1.7.1.1.1 False  train train train train train
L004601 1.7.1.1.1 True  train train train train train
L012632 1.7.1.1.1 False  train train train train train
L004602 1.7.1.1.1 True  train train train train train
L012633 1.7.1.1.1 False  train train train train train
L004603 1.7.1.1.1 True  train train train train train
L012634 1.7.1.1.1 False  train train train train train
L004606 1.7.1.1.1 True  train train train train train
L012636 1.7.1.1.1 False  train train train train train
L005787 1.7.1.1.1 True  train train train train train
L012648 1.7.1.1.1 False  train train train train train
L005788 1.7.1.1.1 True  train train train train train
L012651 1.7.1.1.1 False  train train train train train
L005913 1.7.1.1.1 True  train train train train train
L012655 1.7.1.1.1 False  train train train train train
L006524 1.7.1.1.1 True  train train train train train
L012790 1.7.1.1.1 False  train train train train train
L010635 1.7.1.1.1 True  train train train train train
L012791 1.7.1.1.1 False  train train train train train
L010636 1.7.1.1.1 True  train train train train train
L012792 1.7.1.1.1 False  train train train train train
L010638 1.7.1.1.1 True  train train train train train
L012795 1.7.1.1.1 False  train train train train train
L014001 1.7.1.1.1 True  train train train train train
L012796 1.7.1.1.1 False  train train train train train
L014759 1.7.1.1.1 True  train train train train train
L012803 1.7.1.1.1 False  train train train train train
L016598 1.7.1.1.1 True  train train train train train
L012804 1.7.1.1.1 False  train train train train train
L016603 1.7.1.1.1 True  train train train train train
L012814 1.7.1.1.1 False  train train train train train
L017513 1.7.1.1.1 True  train train train train train
L012848 1.7.1.1.1 False  train train train train train
L018701 1.7.1.1.1 True  train train train train train
L012877 1.7.1.1.1 False  train train train train train
L018703 1.7.1.1.1 True  train train train train train
L012890 1.7.1.1.1 False  train train train train train
L018704 1.7.1.1.1 True  train train train train train
L012891 1.7.1.1.1 False  train train train train train
L018706 1.7.1.1.1 True  train train train train train
L012894 1.7.1.1.1 False  train train train train train
L019260 1.7.1.1.1 True  train train train train train
L012895 1.7.1.1.1 False  train train train train train
L019521 1.7.1.1.1 True  train train train train train
L012896 1.7.1.1.1 False  train train train train train
L019522 1.7.1.1.1 True  train train train train train
L012897 1.7.1.1.1 False  train train train train train
L019526 1.7.1.1.1 True  train train train train train
L012915 1.7.1.1.1 False  train train train train train
L019527 1.7.1.1.1 True  train train train train train
L012932 1.7.1.1.1 False  train train train train train
L019528 1.7.1.1.1 True  train train train train train
L012933 1.7.1.1.1 False  train train train train train
L020268 1.7.1.1.1 True  train train train train train
L012934 1.7.1.1.1 False  train train train train train
L021201 1.7.1.1.1 True  train train train train train
L012935 1.7.1.1.1 False  train train train train train
L021294 1.7.1.1.1 True  train train train train train
L012936 1.7.1.1.1 False  train train train train train
L021296 1.7.1.1.1 True  train train train train train
L012938 1.7.1.1.1 False  train train train train train
L022183 1.7.1.1.1 True  train train train train train
L012939 1.7.1.1.1 False  train train train train train
L022268 1.7.1.1.1 True  train train train train train
L012940 1.7.1.1.1 False  train train train train train
L023838 1.7.1.1.1 True  train train train train train
L013016 1.7.1.1.1 False  train train train train train
L000195 1.1.4.2.1 True  train train train train train
L013023 1.1.4.2.1 False  train train train train train
L000401 1.1.4.2.1 True  train train train train train
L013080 1.1.4.2.1 False  train train train train train
L000455 1.1.4.2.1 True  train train train train train
L013081 1.1.4.2.1 False  train train train train train
L000716 1.1.4.2.1 True  train train train train train
L013082 1.1.4.2.1 False  train train train train train
L001085 1.1.4.2.1 True  train train train train train
L013083 1.1.4.2.1 False  train train train train train
L001710 1.1.4.2.1 True  train train train train train
L013159 1.1.4.2.1 False  train train train train train
L001806 1.1.4.2.1 True  train train train train train
L013161 1.1.4.2.1 False  train train train train train
L002951 1.1.4.2.1 True  train train train train train
L013162 1.1.4.2.1 False  train train train train train
L002952 1.1.4.2.1 True  train train train train train
L013171 1.1.4.2.1 False  train train train train train
L002955 1.1.4.2.1 True  train train train train train
L013172 1.1.4.2.1 False  train train train train train
L002956 1.1.4.2.1 True  train train train train train
L013173 1.1.4.2.1 False  train train train train train
L003624 1.1.4.2.1 True  train train train train train
L013174 1.1.4.2.1 False  train train train train train
L003702 1.1.4.2.1 True  train train train train train
L013175 1.1.4.2.1 False  train train train train train
L003703 1.1.4.2.1 True  train train train train train
L013182 1.1.4.2.1 False  train train train train train
L003704 1.1.4.2.1 True  train train train train train
L013183 1.1.4.2.1 False  train train train train train
L003705 1.1.4.2.1 True  train train train train train
L013196 1.1.4.2.1 False  train train train train train
L003706 1.1.4.2.1 True  train train train train train
L013197 1.1.4.2.1 False  train train train train train
L003708 1.1.4.2.1 True  train train train train train
L013199 1.1.4.2.1 False  train train train train train
L003709 1.1.4.2.1 True  train train train train train
L013200 1.1.4.2.1 False  train train train train train
L003710 1.1.4.2.1 True  train train train train train
L013201 1.1.4.2.1 False  train train train train train
L003711 1.1.4.2.1 True  train train train train train
L013202 1.1.4.2.1 False  train train train train train
L003712 1.1.4.2.1 True  train train train train train
L013203 1.1.4.2.1 False  train train train train train
L000311 1.1.4.3.1 True  train train train train train
L013204 1.1.4.3.1 False  train train train train train
L001548 1.1.4.3.1 True  train train train train train
L013205 1.1.4.3.1 False  train train train train train
L009039 1.1.4.3.1 True  train train train train train
L013206 1.1.4.3.1 False  train train train train train
L009040 1.1.4.3.1 True  train train train train train
L013209 1.1.4.3.1 False  train train train train train
L009041 1.1.4.3.1 True  train train train train train
L013282 1.1.4.3.1 False  train train train train train
L009042 1.1.4.3.1 True  train train train train train
L013283 1.1.4.3.1 False  train train train train train
L009043 1.1.4.3.1 True  train train train train train
L013320 1.1.4.3.1 False  train train train train train
L009044 1.1.4.3.1 True  train train train train train
L013340 1.1.4.3.1 False  train train train train train
L009045 1.1.4.3.1 True  train train train train train
L013342 1.1.4.3.1 False  train train train train train
L009046 1.1.4.3.1 True  train train train train train
L013343 1.1.4.3.1 False  train train train train train
L009047 1.1.4.3.1 True  train train train train train
L013344 1.1.4.3.1 False  train train train train train
L009048 1.1.4.3.1 True  train train train train train
L013381 1.1.4.3.1 False  train train train train train
L013814 1.1.4.3.1 True  train train train train train
L013401 1.1.4.3.1 False  train train train train train
L015564 1.1.4.3.1 True  train train train train train
L013403 1.1.4.3.1 False  train train train train train
L015973 1.1.4.3.1 True  train train train train train
L013404 1.1.4.3.1 False  train train train train train
L018905 1.1.4.3.1 True  train train train train train
L013417 1.1.4.3.1 False  train train train train train
L020315 1.1.4.3.1 True  train train train train train
L013427 1.1.4.3.1 False  train train train train train
L022984 1.1.4.3.1 True  train train train train train
L013478 1.1.4.3.1 False  train train train train train
L023263 1.1.4.3.1 True  train train train train train
L013479 1.1.4.3.1 False  train train train train train
L000596 1.1.4.3.1 True  train train train train train
L013480 1.1.4.3.1 False  train train train train train
L008857 1.1.4.3.1 True  train train train train train
L013481 1.1.4.3.1 False  train train train train train
L009035 1.1.4.3.1 True  train train train train train
L013482 1.1.4.3.1 False  train train train train train
L009036 1.1.4.3.1 True  train train train train train
L013483 1.1.4.3.1 False  train train train train train
L009037 1.1.4.3.1 True  train train train train train
L013485 1.1.4.3.1 False  train train train train train
L009038 1.1.4.3.1 True  train train train train train
L013486 1.1.4.3.1 False  train train train train train
L009050 1.1.4.3.1 True  train train train train train
L013487 1.1.4.3.1 False  train train train train train
L009051 1.1.4.3.1 True  train train train train train
L013488 1.1.4.3.1 False  train train train train train
L009127 1.1.4.3.1 True  train train train train train
L013489 1.1.4.3.1 False  train train train train train
L009654 1.1.4.3.1 True  train train train train train
L013520 1.1.4.3.1 False  train train train train train
L009655 1.1.4.3.1 True  train train train train train
L013521 1.1.4.3.1 False  train train train train train
L009656 1.1.4.3.1 True  train train train train train
L013522 1.1.4.3.1 False  train train train train train
L009657 1.1.4.3.1 True  train train train train train
L013524 1.1.4.3.1 False  train train train train train
L009658 1.1.4.3.1 True  train train train train train
L013584 1.1.4.3.1 False  train train train train train
L009659 1.1.4.3.1 True  train train train train train
L013589 1.1.4.3.1 False  train train train train train
L010660 1.1.4.3.1 True  train train train train train
L013605 1.1.4.3.1 False  train train train train train
L011449 1.1.4.3.1 True  train train train train train
L013609 1.1.4.3.1 False  train train train train train
L013182 1.1.4.3.1 True  train train train train train
L013610 1.1.4.3.1 False  train train train train train
L013183 1.1.4.3.1 True  train train train train train
L013627 1.1.4.3.1 False  train train train train train
L015003 1.1.4.3.1 True  train train train train train
L013660 1.1.4.3.1 False  train train train train train
L015548 1.1.4.3.1 True  train train train train train
L013661 1.1.4.3.1 False  train train train train train
L015834 1.1.4.3.1 True  train train train train train
L013662 1.1.4.3.1 False  train train train train train
L015947 1.1.4.3.1 True  train train train train train
L013663 1.1.4.3.1 False  train train train train train
L015953 1.1.4.3.1 True  train train train train train
L013665 1.1.4.3.1 False  train train train train train
L018558 1.1.4.3.1 True  train train train train train
L013666 1.1.4.3.1 False  train train train train train
L018559 1.1.4.3.1 True  train train train train train
L013667 1.1.4.3.1 False  train train train train train
L018617 1.1.4.3.1 True  train train train train train
L013668 1.1.4.3.1 False  train train train train train
L018620 1.1.4.3.1 True  train train train train train
L013669 1.1.4.3.1 False  train train train train train
L018621 1.1.4.3.1 True  train train train train train
L013673 1.1.4.3.1 False  train train train train train
L018622 1.1.4.3.1 True  train train train train train
L013674 1.1.4.3.1 False  train train train train train
L018824 1.1.4.3.1 True  train train train train train
L013675 1.1.4.3.1 False  train train train train train
L018856 1.1.4.3.1 True  train train train train train
L013678 1.1.4.3.1 False  train train train train train
L018857 1.1.4.3.1 True  train train train train train
L013679 1.1.4.3.1 False  train train train train train
L018858 1.1.4.3.1 True  train train train train train
L013680 1.1.4.3.1 False  train train train train train
L018859 1.1.4.3.1 True  train train train train train
L013681 1.1.4.3.1 False  train train train train train
L018860 1.1.4.3.1 True  train train train train train
L013683 1.1.4.3.1 False  train train train train train
L019463 1.1.4.3.1 True  train train train train train
L013684 1.1.4.3.1 False  train train train train train
L019464 1.1.4.3.1 True  train train train train train
L013780 1.1.4.3.1 False  train train train train train
L019508 1.1.4.3.1 True  train train train train train
L013786 1.1.4.3.1 False  train train train train train
L019512 1.1.4.3.1 True  train train train train train
L013838 1.1.4.3.1 False  train train train train train
L019513 1.1.4.3.1 True  train train train train train
L013851 1.1.4.3.1 False  train train train train train
L019897 1.1.4.3.1 True  train train train train train
L013852 1.1.4.3.1 False  train train train train train
L019898 1.1.4.3.1 True  train train train train train
L013853 1.1.4.3.1 False  train train train train train
L019899 1.1.4.3.1 True  train train train train train
L013854 1.1.4.3.1 False  train train train train train
L019901 1.1.4.3.1 True  train train train train train
L013855 1.1.4.3.1 False  train train train train train
L019902 1.1.4.3.1 True  train train train train train
L013856 1.1.4.3.1 False  train train train train train
L020204 1.1.4.3.1 True  train train train train train
L013857 1.1.4.3.1 False  train train train train train
L020205 1.1.4.3.1 True  train train train train train
L013858 1.1.4.3.1 False  train train train train train
L020206 1.1.4.3.1 True  train train train train train
L013859 1.1.4.3.1 False  train train train train train
L020207 1.1.4.3.1 True  train train train train train
L013863 1.1.4.3.1 False  train train train train train
L020210 1.1.4.3.1 True  train train train train train
L013864 1.1.4.3.1 False  train train train train train
L020211 1.1.4.3.1 True  train train train train train
L013865 1.1.4.3.1 False  train train train train train
L020212 1.1.4.3.1 True  train train train train train
L013866 1.1.4.3.1 False  train train train train train
L020213 1.1.4.3.1 True  train train train train train
L013867 1.1.4.3.1 False  train train train train train
L021222 1.1.4.3.1 True  train train train train train
L013869 1.1.4.3.1 False  train train train train train
L021226 1.1.4.3.1 True  train train train train train
L013893 1.1.4.3.1 False  train train train train train
L021280 1.1.4.3.1 True  train train train train train
L013894 1.1.4.3.1 False  train train train train train
L021283 1.1.4.3.1 True  train train train train train
L013895 1.1.4.3.1 False  train train train train train
L021284 1.1.4.3.1 True  train train train train train
L013896 1.1.4.3.1 False  train train train train train
L022074 1.1.4.3.1 True  train train train train train
L013899 1.1.4.3.1 False  train train train train train
L022076 1.1.4.3.1 True  train train train train train
L013900 1.1.4.3.1 False  train train train train train
L023012 1.1.4.3.1 True  train train train train train
L013901 1.1.4.3.1 False  train train train train train
L023140 1.1.4.3.1 True  train train train train train
L013902 1.1.4.3.1 False  train train train train train
L023326 1.1.4.3.1 True  train train train train train
L013928 1.1.4.3.1 False  train train train train train
L023339 1.1.4.3.1 True  train train train train train
L013929 1.1.4.3.1 False  train train train train train
L023423 1.1.4.3.1 True  train train train train train
L013935 1.1.4.3.1 False  train train train train train
L023910 1.1.4.3.1 True  train train train train train
L013936 1.1.4.3.1 False  train train train train train
L023929 1.1.4.3.1 True  train train train train train
L013946 1.1.4.3.1 False  train train train train train
L023939 1.1.4.3.1 True  train train train train train
L013949 1.1.4.3.1 False  train train train train train
L024125 1.2.25.2.1 True  train train train train train
L013950 1.2.25.2.1 False  train train train train train
L000195 1.1.4.1.1 True  train train train train train
L013951 1.1.4.1.1 False  train train train train train
L000391 1.1.4.1.1 True  train train train train train
L013952 1.1.4.1.1 False  train train train train train
L000455 1.1.4.1.1 True  train train train train train
L013953 1.1.4.1.1 False  train train train train train
L000603 1.1.4.1.1 True  train train train train train
L013954 1.1.4.1.1 False  train train train train train
L000671 1.1.4.1.1 True  train train train train train
L013955 1.1.4.1.1 False  train train train train train
L000701 1.1.4.1.1 True  train train train train train
L013956 1.1.4.1.1 False  train train train train train
L000716 1.1.4.1.1 True  train train train train train
L013957 1.1.4.1.1 False  train train train train train
L000736 1.1.4.1.1 True  train train train train train
L013959 1.1.4.1.1 False  train train train train train
L000739 1.1.4.1.1 True  train train train train train
L013995 1.1.4.1.1 False  train train train train train
L000753 1.1.4.1.1 True  train train train train train
L014001 1.1.4.1.1 False  train train train train train
L000772 1.1.4.1.1 True  train train train train train
L014050 1.1.4.1.1 False  train train train train train
L000898 1.1.4.1.1 True  train train train train train
L014051 1.1.4.1.1 False  train train train train train
L000924 1.1.4.1.1 True  train train train train train
L014071 1.1.4.1.1 False  train train train train train
L000978 1.1.4.1.1 True  train train train train train
L014072 1.1.4.1.1 False  train train train train train
L001076 1.1.4.1.1 True  train train train train train
L014080 1.1.4.1.1 False  train train train train train
L001081 1.1.4.1.1 True  train train train train train
L014084 1.1.4.1.1 False  train train train train train
L001085 1.1.4.1.1 True  train train train train train
L014125 1.1.4.1.1 False  train train train train train
L001130 1.1.4.1.1 True  train train train train train
L014128 1.1.4.1.1 False  train train train train train
L001294 1.1.4.1.1 True  train train train train train
L014129 1.1.4.1.1 False  train train train train train
L000086 1.1.5.4.1 True  train train train train train
L014130 1.1.5.4.1 False  train train train train train
L000584 1.1.5.4.1 True  train train train train train
L014131 1.1.5.4.1 False  train train train train train
L000647 1.1.5.4.1 True  train train train train train
L014132 1.1.5.4.1 False  train train train train train
L000648 1.1.5.4.1 True  train train train train train
L014133 1.1.5.4.1 False  train train train train train
L000654 1.1.5.4.1 True  train train train train train
L014166 1.1.5.4.1 False  train train train train train
L001328 1.1.5.4.1 True  train train train train train
L014168 1.1.5.4.1 False  train train train train train
L000195 1.1.5.4.1 True  train train train train train
L014181 1.1.5.4.1 False  train train train train train
L000026 3.1.3.2 True  train train train train train
L014211 3.1.3.2 False  train train train train train
L000347 3.1.3.2 True  train train train train train
L014214 3.1.3.2 False  train train train train train
L000367 3.1.3.2 True  train train train train train
L014215 3.1.3.2 False  train train train train train
L000370 3.1.3.2 True  train train train train train
L014216 3.1.3.2 False  train train train train train
L001124 3.1.3.2 True  train train train train train
L014217 3.1.3.2 False  train train train train train
L000347 3.1.3.4 True  train train train train train
L014220 3.1.3.4 False  train train train train train
L000367 3.1.3.4 True  train train train train train
L014221 3.1.3.4 False  train train train train train
L001168 3.1.3.4 True  train train train train train
L014223 3.1.3.4 False  train train train train train
L000155 1.7.1.2.1 True  train train train train train
L014224 1.7.1.2.1 False  train train train train train
L000176 1.7.1.2.1 True  train train train train train
L014226 1.7.1.2.1 False  train train train train train
L000233 1.7.1.2.1 True  train train train train train
L014228 1.7.1.2.1 False  train train train train train
L000595 1.7.1.2.1 True  train train train train train
L014229 1.7.1.2.1 False  train train train train train
L000636 1.7.1.2.1 True  train train train train train
L014230 1.7.1.2.1 False  train train train train train
L000822 1.7.1.2.1 True  train train train train train
L014232 1.7.1.2.1 False  train train train train train
L000861 1.7.1.2.1 True  train train train train train
L014240 1.7.1.2.1 False  train train train train train
L000892 1.7.1.2.1 True  train train train train train
L014241 1.7.1.2.1 False  train train train train train
L000893 1.7.1.2.1 True  train train train train train
L014242 1.7.1.2.1 False  train train train train train
L001213 1.7.1.2.1 True  train train train train train
L014243 1.7.1.2.1 False  train train train train train
L001965 1.7.1.2.1 True  train train train train train
L014282 1.7.1.2.1 False  train train train train train
L002333 1.7.1.2.1 True  train train train train train
L014284 1.7.1.2.1 False  train train train train train
L002334 1.7.1.2.1 True  train train train train train
L014285 1.7.1.2.1 False  train train train train train
L002335 1.7.1.2.1 True  train train train train train
L014287 1.7.1.2.1 False  train train train train train
L002336 1.7.1.2.1 True  train train train train train
L014289 1.7.1.2.1 False  train train train train train
L002337 1.7.1.2.1 True  train train train train train
L014323 1.7.1.2.1 False  train train train train train
L002338 1.7.1.2.1 True  train train train train train
L014349 1.7.1.2.1 False  train train train train train
L002339 1.7.1.2.1 True  train train train train train
L014372 1.7.1.2.1 False  train train train train train
L002340 1.7.1.2.1 True  train train train train train
L014375 1.7.1.2.1 False  train train train train train
L002341 1.7.1.2.1 True  train train train train train
L014394 1.7.1.2.1 False  train train train train train
L002342 1.7.1.2.1 True  train train train train train
L014395 1.7.1.2.1 False  train train train train train
L004299 1.7.1.2.1 True  train train train train train
L014397 1.7.1.2.1 False  train train train train train
L004316 1.7.1.2.1 True  train train train train train
L014408 1.7.1.2.1 False  train train train train train
L005978 1.7.1.2.1 True  train train train train train
L014410 1.7.1.2.1 False  train train train train train
L005979 1.7.1.2.1 True  train train train train train
L014412 1.7.1.2.1 False  train train train train train
L006105 1.7.1.2.1 True  train train train train train
L014414 1.7.1.2.1 False  train train train train train
L006107 1.7.1.2.1 True  train train train train train
L014471 1.7.1.2.1 False  train train train train train
L006109 1.7.1.2.1 True  train train train train train
L014472 1.7.1.2.1 False  train train train train train
L006111 1.7.1.2.1 True  train train train train train
L014473 1.7.1.2.1 False  train train train train train
L006114 1.7.1.2.1 True  train train train train train
L014474 1.7.1.2.1 False  train train train train train
L006115 1.7.1.2.1 True  train train train train train
L014476 1.7.1.2.1 False  train train train train train
L007561 1.7.1.2.1 True  train train train train train
L014506 1.7.1.2.1 False  train train train train train
L007562 1.7.1.2.1 True  train train train train train
L014565 1.7.1.2.1 False  train train train train train
L008770 1.7.1.2.1 True  train train train train train
L014567 1.7.1.2.1 False  train train train train train
L008771 1.7.1.2.1 True  train train train train train
L014579 1.7.1.2.1 False  train train train train train
L008772 1.7.1.2.1 True  train train train train train
L014580 1.7.1.2.1 False  train train train train train
L008773 1.7.1.2.1 True  train train train train train
L014581 1.7.1.2.1 False  train train train train train
L008778 1.7.1.2.1 True  train train train train train
L014582 1.7.1.2.1 False  train train train train train
L008779 1.7.1.2.1 True  train train train train train
L014631 1.7.1.2.1 False  train train train train train
L018166 1.7.1.2.1 True  train train train train train
L014661 1.7.1.2.1 False  train train train train train
L018167 1.7.1.2.1 True  train train train train train
L014684 1.7.1.2.1 False  train train train train train
L020348 1.7.1.2.1 True  train train train train train
L014685 1.7.1.2.1 False  train train train train train
L020352 1.7.1.2.1 True  train train train train train
L014686 1.7.1.2.1 False  train train train train train
L020353 1.7.1.2.1 True  train train train train train
L014696 1.7.1.2.1 False  train train train train train
L020356 1.7.1.2.1 True  train train train train train
L014697 1.7.1.2.1 False  train train train train train
L020359 1.7.1.2.1 True  train train train train train
L014731 1.7.1.2.1 False  train train train train train
L020502 1.7.1.2.1 True  train train train train train
L014757 1.7.1.2.1 False  train train train train train
L020504 1.7.1.2.1 True  train train train train train
L014759 1.7.1.2.1 False  train train train train train
L021201 1.7.1.2.1 True  train train train train train
L014802 1.7.1.2.1 False  train train train train train
L021294 1.7.1.2.1 True  train train train train train
L014804 1.7.1.2.1 False  train train train train train
L021296 1.7.1.2.1 True  train train train train train
L014805 1.7.1.2.1 False  train train train train train
L021569 1.7.1.2.1 True  train train train train train
L014806 1.7.1.2.1 False  train train train train train
L021571 1.7.1.2.1 True  train train train train train
L014808 1.7.1.2.1 False  train train train train train
L021574 1.7.1.2.1 True  train train train train train
L014811 1.7.1.2.1 False  train train train train train
L021747 1.7.1.2.1 True  train train train train train
L014812 1.7.1.2.1 False  train train train train train
L021748 1.7.1.2.1 True  train train train train train
L014815 1.7.1.2.1 False  train train train train train
L021749 1.7.1.2.1 True  train train train train train
L014855 1.7.1.2.1 False  train train train train train
L021751 1.7.1.2.1 True  train train train train train
L014870 1.7.1.2.1 False  train train train train train
L021765 1.7.1.2.1 True  train train train train train
L014871 1.7.1.2.1 False  train train train train train
L021767 1.7.1.2.1 True  train train train train train
L014872 1.7.1.2.1 False  train train train train train
L021769 1.7.1.2.1 True  train train train train train
L014873 1.7.1.2.1 False  train train train train train
L021770 1.7.1.2.1 True  train train train train train
L014874 1.7.1.2.1 False  train train train train train
L021771 1.7.1.2.1 True  train train train train train
L014876 1.7.1.2.1 False  train train train train train
L021775 1.7.1.2.1 True  train train train train train
L014936 1.7.1.2.1 False  train train train train train
L021780 1.7.1.2.1 True  train train train train train
L014992 1.7.1.2.1 False  train train train train train
L022072 1.7.1.2.1 True  train train train train train
L014993 1.7.1.2.1 False  train train train train train
L022183 1.7.1.2.1 True  train train train train train
L014994 1.7.1.2.1 False  train train train train train
L022268 1.7.1.2.1 True  train train train train train
L014995 1.7.1.2.1 False  train train train train train
L022863 1.7.1.2.1 True  train train train train train
L014996 1.7.1.2.1 False  train train train train train
L022864 1.7.1.2.1 True  train train train train train
L015003 1.7.1.2.1 False  train train train train train
L023838 1.7.1.2.1 True  train train train train train
L015009 1.7.1.2.1 False  train train train train train
L023881 1.7.1.2.1 True  train train train train train
L015010 1.7.1.2.1 False  train train train train train
L023915 1.7.1.2.1 True  train train train train train
L015011 1.7.1.2.1 False  train train train train train
L000086 1.1.5.1.2 True  train train train train train
L015012 1.1.5.1.2 False  train train train train train
L000195 1.1.5.1.2 True  train train train train train
L015049 1.1.5.1.2 False  train train train train train
L000200 1.1.5.1.2 True  train train train train train
L015059 1.1.5.1.2 False  train train train train train
L000349 1.1.5.1.2 True  train train train train train
L015060 1.1.5.1.2 False  train train train train train
L000432 1.1.5.1.2 True  train train train train train
L015061 1.1.5.1.2 False  train train train train train
L000455 1.1.5.1.2 True  train train train train train
L015062 1.1.5.1.2 False  train train train train train
L000459 1.1.5.1.2 True  train train train train train
L015063 1.1.5.1.2 False  train train train train train
L000584 1.1.5.1.2 True  train train train train train
L015064 1.1.5.1.2 False  train train train train train
L000647 1.1.5.1.2 True  train train train train train
L015065 1.1.5.1.2 False  train train train train train
L000794 1.1.5.1.2 True  train train train train train
L015066 1.1.5.1.2 False  train train train train train
L000812 1.1.5.1.2 True  train train train train train
L015067 1.1.5.1.2 False  train train train train train
L000898 1.1.5.1.2 True  train train train train train
L015068 1.1.5.1.2 False  train train train train train
L000935 1.1.5.1.2 True  train train train train train
L015069 1.1.5.1.2 False  train train train train train
L000940 1.1.5.1.2 True  train train train train train
L015123 1.1.5.1.2 False  train train train train train
L000946 1.1.5.1.2 True  train train train train train
L015143 1.1.5.1.2 False  train train train train train
L001113 1.1.5.1.2 True  train train train train train
L015144 1.1.5.1.2 False  train train train train train
L001137 1.1.5.1.2 True  train train train train train
L015145 1.1.5.1.2 False  train train train train train
L001328 1.1.5.1.2 True  train train train train train
L015192 1.1.5.1.2 False  train train train train train
L001329 1.1.5.1.2 True  train train train train train
L015194 1.1.5.1.2 False  train train train train train
L006285 1.1.5.1.2 True  train train train train train
L015210 1.1.5.1.2 False  train train train train train
L013584 1.1.5.1.2 True  train train train train train
L015216 1.1.5.1.2 False  train train train train train
L000006 1.1.5.1.2 True  train train train train train
L015225 1.1.5.1.2 False  train train train train train
L000210 1.1.5.1.2 True  train train train train train
L015227 1.1.5.1.2 False  train train train train train
L000394 1.1.5.1.2 True  train train train train train
L015261 1.1.5.1.2 False  train train train train train
L000434 1.1.5.1.2 True  train train train train train
L015341 1.1.5.1.2 False  train train train train train
L000679 1.1.5.1.2 True  train train train train train
L015343 1.1.5.1.2 False  train train train train train
L001008 1.1.5.1.2 True  train train train train train
L015345 1.1.5.1.2 False  train train train train train
L001085 1.1.5.1.2 True  train train train train train
L015356 1.1.5.1.2 False  train train train train train
L000007 1.1.5.1.1 True  train train train train train
L015422 1.1.5.1.1 False  train train train train train
L000086 1.1.5.1.1 True  train train train train train
L015423 1.1.5.1.1 False  train train train train train
L000195 1.1.5.1.1 True  train train train train train
L015435 1.1.5.1.1 False  train train train train train
L000200 1.1.5.1.1 True  train train train train train
L015436 1.1.5.1.1 False  train train train train train
L000349 1.1.5.1.1 True  train train train train train
L015437 1.1.5.1.1 False  train train train train train
L000432 1.1.5.1.1 True  train train train train train
L015438 1.1.5.1.1 False  train train train train train
L000455 1.1.5.1.1 True  train train train train train
L015439 1.1.5.1.1 False  train train train train train
L000584 1.1.5.1.1 True  train train train train train
L015441 1.1.5.1.1 False  train train train train train
L000664 1.1.5.1.1 True  train train train train train
L015450 1.1.5.1.1 False  train train train train train
L000794 1.1.5.1.1 True  train train train train train
L015451 1.1.5.1.1 False  train train train train train
L000898 1.1.5.1.1 True  train train train train train
L015473 1.1.5.1.1 False  train train train train train
L000935 1.1.5.1.1 True  train train train train train
L015474 1.1.5.1.1 False  train train train train train
L001113 1.1.5.1.1 True  train train train train train
L015475 1.1.5.1.1 False  train train train train train
L001328 1.1.5.1.1 True  train train train train train
L015476 1.1.5.1.1 False  train train train train train
L001398 1.1.5.1.1 True  train train train train train
L015535 1.1.5.1.1 False  train train train train train
L001454 1.1.5.1.1 True  train train train train train
L015537 1.1.5.1.1 False  train train train train train
L001636 1.1.5.1.1 True  train train train train train
L015538 1.1.5.1.1 False  train train train train train
L001673 1.1.5.1.1 True  train train train train train
L015539 1.1.5.1.1 False  train train train train train
L001826 1.1.5.1.1 True  train train train train train
L015543 1.1.5.1.1 False  train train train train train
L001831 1.1.5.1.1 True  train train train train train
L015548 1.1.5.1.1 False  train train train train train
L002510 1.1.5.1.1 True  train train train train train
L015564 1.1.5.1.1 False  train train train train train
L002512 1.1.5.1.1 True  train train train train train
L015600 1.1.5.1.1 False  train train train train train
L002523 1.1.5.1.1 True  train train train train train
L015625 1.1.5.1.1 False  train train train train train
L002524 1.1.5.1.1 True  train train train train train
L015632 1.1.5.1.1 False  train train train train train
L002531 1.1.5.1.1 True  train train train train train
L015637 1.1.5.1.1 False  train train train train train
L002532 1.1.5.1.1 True  train train train train train
L015638 1.1.5.1.1 False  train train train train train
L002533 1.1.5.1.1 True  train train train train train
L015639 1.1.5.1.1 False  train train train train train
L002537 1.1.5.1.1 True  train train train train train
L015661 1.1.5.1.1 False  train train train train train
L002538 1.1.5.1.1 True  train train train train train
L015688 1.1.5.1.1 False  train train train train train
L002539 1.1.5.1.1 True  train train train train train
L015690 1.1.5.1.1 False  train train train train train
L002540 1.1.5.1.1 True  train train train train train
L015693 1.1.5.1.1 False  train train train train train
L002541 1.1.5.1.1 True  train train train train train
L015695 1.1.5.1.1 False  train train train train train
L002542 1.1.5.1.1 True  train train train train train
L015696 1.1.5.1.1 False  train train train train train
L002543 1.1.5.1.1 True  train train train train train
L015789 1.1.5.1.1 False  train train train train train
L002614 1.1.5.1.1 True  train train train train train
L015791 1.1.5.1.1 False  train train train train train
L002704 1.1.5.1.1 True  train train train train train
L015834 1.1.5.1.1 False  train train train train train
L003120 1.1.5.1.1 True  train train train train train
L015862 1.1.5.1.1 False  train train train train train
L003123 1.1.5.1.1 True  train train train train train
L015863 1.1.5.1.1 False  train train train train train
L003374 1.1.5.1.1 True  train train train train train
L015947 1.1.5.1.1 False  train train train train train
L003376 1.1.5.1.1 True  train train train train train
L015953 1.1.5.1.1 False  train train train train train
L003587 1.1.5.1.1 True  train train train train train
L015973 1.1.5.1.1 False  train train train train train
L003588 1.1.5.1.1 True  train train train train train
L016016 1.1.5.1.1 False  train train train train train
L004196 1.1.5.1.1 True  train train train train train
L016017 1.1.5.1.1 False  train train train train train
L004231 1.1.5.1.1 True  train train train train train
L016020 1.1.5.1.1 False  train train train train train
L004273 1.1.5.1.1 True  train train train train train
L016021 1.1.5.1.1 False  train train train train train
L004274 1.1.5.1.1 True  train train train train train
L016026 1.1.5.1.1 False  train train train train train
L004423 1.1.5.1.1 True  train train train train train
L016027 1.1.5.1.1 False  train train train train train
L004424 1.1.5.1.1 True  train train train train train
L016063 1.1.5.1.1 False  train train train train train
L004425 1.1.5.1.1 True  train train train train train
L016066 1.1.5.1.1 False  train train train train train
L004426 1.1.5.1.1 True  train train train train train
L016118 1.1.5.1.1 False  train train train train train
L004427 1.1.5.1.1 True  train train train train train
L016125 1.1.5.1.1 False  train train train train train
L004470 1.1.5.1.1 True  train train train train train
L016132 1.1.5.1.1 False  train train train train train
L004471 1.1.5.1.1 True  train train train train train
L016133 1.1.5.1.1 False  train train train train train
L004472 1.1.5.1.1 True  train train train train train
L016169 1.1.5.1.1 False  train train train train train
L004509 1.1.5.1.1 True  train train train train train
L016170 1.1.5.1.1 False  train train train train train
L004592 1.1.5.1.1 True  train train train train train
L016171 1.1.5.1.1 False  train train train train train
L004598 1.1.5.1.1 True  train train train train train
L016175 1.1.5.1.1 False  train train train train train
L004600 1.1.5.1.1 True  train train train train train
L016176 1.1.5.1.1 False  train train train train train
L004786 1.1.5.1.1 True  train train train train train
L016177 1.1.5.1.1 False  train train train train train
L004787 1.1.5.1.1 True  train train train train train
L016180 1.1.5.1.1 False  train train train train train
L004987 1.1.5.1.1 True  train train train train train
L016191 1.1.5.1.1 False  train train train train train
L004989 1.1.5.1.1 True  train train train train train
L016202 1.1.5.1.1 False  train train train train train
L004991 1.1.5.1.1 True  train train train train train
L016357 1.1.5.1.1 False  train train train train train
L004993 1.1.5.1.1 True  train train train train train
L016358 1.1.5.1.1 False  train train train train train
L005167 1.1.5.1.1 True  train train train train train
L016359 1.1.5.1.1 False  train train train train train
L005168 1.1.5.1.1 True  train train train train train
L016360 1.1.5.1.1 False  train train train train train
L005169 1.1.5.1.1 True  train train train train train
L016403 1.1.5.1.1 False  train train train train train
L005170 1.1.5.1.1 True  train train train train train
L016412 1.1.5.1.1 False  train train train train train
L005171 1.1.5.1.1 True  train train train train train
L016431 1.1.5.1.1 False  train train train train train
L005172 1.1.5.1.1 True  train train train train train
L016432 1.1.5.1.1 False  train train train train train
L005173 1.1.5.1.1 True  train train train train train
L016433 1.1.5.1.1 False  train train train train train
L005174 1.1.5.1.1 True  train train train train train
L016434 1.1.5.1.1 False  train train train train train
L005375 1.1.5.1.1 True  train train train train train
L016499 1.1.5.1.1 False  train train train train train
L005581 1.1.5.1.1 True  train train train train train
L016501 1.1.5.1.1 False  train train train train train
L005584 1.1.5.1.1 True  train train train train train
L016517 1.1.5.1.1 False  train train train train train
L005793 1.1.5.1.1 True  train train train train train
L016518 1.1.5.1.1 False  train train train train train
L005795 1.1.5.1.1 True  train train train train train
L016526 1.1.5.1.1 False  train train train train train
L005796 1.1.5.1.1 True  train train train train train
L016527 1.1.5.1.1 False  train train train train train
L005797 1.1.5.1.1 True  train train train train train
L016528 1.1.5.1.1 False  train train train train train
L005799 1.1.5.1.1 True  train train train train train
L016598 1.1.5.1.1 False  train train train train train
L006435 1.1.5.1.1 True  train train train train train
L016603 1.1.5.1.1 False  train train train train train
L006442 1.1.5.1.1 True  train train train train train
L016620 1.1.5.1.1 False  train train train train train
L006466 1.1.5.1.1 True  train train train train train
L016622 1.1.5.1.1 False  train train train train train
L006612 1.1.5.1.1 True  train train train train train
L016625 1.1.5.1.1 False  train train train train train
L006613 1.1.5.1.1 True  train train train train train
L016626 1.1.5.1.1 False  train train train train train
L006615 1.1.5.1.1 True  train train train train train
L016677 1.1.5.1.1 False  train train train train train
L006994 1.1.5.1.1 True  train train train train train
L016679 1.1.5.1.1 False  train train train train train
L006995 1.1.5.1.1 True  train train train train train
L016680 1.1.5.1.1 False  train train train train train
L006997 1.1.5.1.1 True  train train train train train
L016701 1.1.5.1.1 False  train train train train train
L007004 1.1.5.1.1 True  train train train train train
L016710 1.1.5.1.1 False  train train train train train
L007221 1.1.5.1.1 True  train train train train train
L016834 1.1.5.1.1 False  train train train train train
L007399 1.1.5.1.1 True  train train train train train
L016838 1.1.5.1.1 False  train train train train train
L007405 1.1.5.1.1 True  train train train train train
L016839 1.1.5.1.1 False  train train train train train
L007407 1.1.5.1.1 True  train train train train train
L016845 1.1.5.1.1 False  train train train train train
L007470 1.1.5.1.1 True  train train train train train
L016956 1.1.5.1.1 False  train train train train train
L007471 1.1.5.1.1 True  train train train train train
L016964 1.1.5.1.1 False  train train train train train
L007485 1.1.5.1.1 True  train train train train train
L017037 1.1.5.1.1 False  train train train train train
L007486 1.1.5.1.1 True  train train train train train
L017038 1.1.5.1.1 False  train train train train train
L007634 1.1.5.1.1 True  train train train train train
L017039 1.1.5.1.1 False  train train train train train
L007967 1.1.5.1.1 True  train train train train train
L017058 1.1.5.1.1 False  train train train train train
L008465 1.1.5.1.1 True  train train train train train
L017059 1.1.5.1.1 False  train train train train train
L008466 1.1.5.1.1 True  train train train train train
L017092 1.1.5.1.1 False  train train train train train
L008467 1.1.5.1.1 True  train train train train train
L017093 1.1.5.1.1 False  train train train train train
L008468 1.1.5.1.1 True  train train train train train
L017094 1.1.5.1.1 False  train train train train train
L009618 1.1.5.1.1 True  train train train train train
L017108 1.1.5.1.1 False  train train train train train
L009619 1.1.5.1.1 True  train train train train train
L017109 1.1.5.1.1 False  train train train train train
L010101 1.1.5.1.1 True  train train train train train
L017110 1.1.5.1.1 False  train train train train train
L010102 1.1.5.1.1 True  train train train train train
L017169 1.1.5.1.1 False  train train train train train
L010103 1.1.5.1.1 True  train train train train train
L017171 1.1.5.1.1 False  train train train train train
L010104 1.1.5.1.1 True  train train train train train
L017173 1.1.5.1.1 False  train train train train train
L010105 1.1.5.1.1 True  train train train train train
L017175 1.1.5.1.1 False  train train train train train
L010106 1.1.5.1.1 True  train train train train train
L017179 1.1.5.1.1 False  train train train train train
L010107 1.1.5.1.1 True  train train train train train
L017210 1.1.5.1.1 False  train train train train train
L010108 1.1.5.1.1 True  train train train train train
L017212 1.1.5.1.1 False  train train train train train
L010111 1.1.5.1.1 True  train train train train train
L017213 1.1.5.1.1 False  train train train train train
L010112 1.1.5.1.1 True  train train train train train
L017214 1.1.5.1.1 False  train train train train train
L010113 1.1.5.1.1 True  train train train train train
L017215 1.1.5.1.1 False  train train train train train
L010611 1.1.5.1.1 True  train train train train train
L017216 1.1.5.1.1 False  train train train train train
L010952 1.1.5.1.1 True  train train train train train
L017217 1.1.5.1.1 False  train train train train train
L011388 1.1.5.1.1 True  train train train train train
L017218 1.1.5.1.1 False  train train train train train
L012451 1.1.5.1.1 True  train train train train train
L017219 1.1.5.1.1 False  train train train train train
L012452 1.1.5.1.1 True  train train train train train
L017220 1.1.5.1.1 False  train train train train train
L012453 1.1.5.1.1 True  train train train train train
L017234 1.1.5.1.1 False  train train train train train
L012454 1.1.5.1.1 True  train train train train train
L017267 1.1.5.1.1 False  train train train train train
L012455 1.1.5.1.1 True  train train train train train
L017275 1.1.5.1.1 False  train train train train train
L012932 1.1.5.1.1 True  train train train train train
L017276 1.1.5.1.1 False  train train train train train
L012933 1.1.5.1.1 True  train train train train train
L017278 1.1.5.1.1 False  train train train train train
L012934 1.1.5.1.1 True  train train train train train
L017295 1.1.5.1.1 False  train train train train train
L012935 1.1.5.1.1 True  train train train train train
L017369 1.1.5.1.1 False  train train train train train
L012936 1.1.5.1.1 True  train train train train train
L017371 1.1.5.1.1 False  train train train train train
L012938 1.1.5.1.1 True  train train train train train
L017374 1.1.5.1.1 False  train train train train train
L012939 1.1.5.1.1 True  train train train train train
L017416 1.1.5.1.1 False  train train train train train
L012940 1.1.5.1.1 True  train train train train train
L017421 1.1.5.1.1 False  train train train train train
L013928 1.1.5.1.1 True  train train train train train
L017450 1.1.5.1.1 False  train train train train train
L013929 1.1.5.1.1 True  train train train train train
L017452 1.1.5.1.1 False  train train train train train
L014181 1.1.5.1.1 True  train train train train train
L017513 1.1.5.1.1 False  train train train train train
L014471 1.1.5.1.1 True  train train train train train
L017530 1.1.5.1.1 False  train train train train train
L014472 1.1.5.1.1 True  train train train train train
L017616 1.1.5.1.1 False  train train train train train
L014473 1.1.5.1.1 True  train train train train train
L017617 1.1.5.1.1 False  train train train train train
L014474 1.1.5.1.1 True  train train train train train
L017620 1.1.5.1.1 False  train train train train train
L014476 1.1.5.1.1 True  train train train train train
L017621 1.1.5.1.1 False  train train train train train
L015506 1.1.5.1.1 True  train train train train train
L017622 1.1.5.1.1 False  train train train train train
L017993 1.1.5.1.1 True  train train train train train
L017631 1.1.5.1.1 False  train train train train train
L019747 1.1.5.1.1 True  train train train train train
L017636 1.1.5.1.1 False  train train train train train
L020241 1.1.5.1.1 True  train train train train train
L017693 1.1.5.1.1 False  train train train train train
L022250 1.1.5.1.1 True  train train train train train
L017696 1.1.5.1.1 False  train train train train train
L022654 1.1.5.1.1 True  train train train train train
L017702 1.1.5.1.1 False  train train train train train
L022899 1.1.5.1.1 True  train train train train train
L017723 1.1.5.1.1 False  train train train train train
L023817 1.1.5.1.1 True  train train train train train
L017724 1.1.5.1.1 False  train train train train train
L023871 1.1.5.1.1 True  train train train train train
L017798 1.1.5.1.1 False  train train train train train
L000006 1.1.5.1.1 True  train train train train train
L017810 1.1.5.1.1 False  train train train train train
L000008 1.1.5.1.1 True  train train train train train
L017811 1.1.5.1.1 False  train train train train train
L000394 1.1.5.1.1 True  train train train train train
L017839 1.1.5.1.1 False  train train train train train
L000427 1.1.5.1.1 True  train train train train train
L017840 1.1.5.1.1 False  train train train train train
L000476 1.1.5.1.1 True  train train train train train
L017841 1.1.5.1.1 False  train train train train train
L000503 1.1.5.1.1 True  train train train train train
L017842 1.1.5.1.1 False  train train train train train
L000520 1.1.5.1.1 True  train train train train train
L017843 1.1.5.1.1 False  train train train train train
L000675 1.1.5.1.1 True  train train train train train
L017844 1.1.5.1.1 False  train train train train train
L000679 1.1.5.1.1 True  train train train train train
L017849 1.1.5.1.1 False  train train train train train
L000722 1.1.5.1.1 True  train train train train train
L017862 1.1.5.1.1 False  train train train train train
L000736 1.1.5.1.1 True  train train train train train
L017863 1.1.5.1.1 False  train train train train train
L000808 1.1.5.1.1 True  train train train train train
L017864 1.1.5.1.1 False  train train train train train
L000946 1.1.5.1.1 True  train train train train train
L017865 1.1.5.1.1 False  train train train train train
L001008 1.1.5.1.1 True  train train train train train
L017866 1.1.5.1.1 False  train train train train train
L001155 1.1.5.1.1 True  train train train train train
L017867 1.1.5.1.1 False  train train train train train
L001170 1.1.5.1.1 True  train train train train train
L017868 1.1.5.1.1 False  train train train train train
L001288 1.1.5.1.1 True  train train train train train
L017888 1.1.5.1.1 False  train train train train train
L006134 1.1.5.1.1 True  train train train train train
L017902 1.1.5.1.1 False  train train train train train
L006135 1.1.5.1.1 True  train train train train train
L017903 1.1.5.1.1 False  train train train train train
L006136 1.1.5.1.1 True  train train train train train
L017904 1.1.5.1.1 False  train train train train train
L006137 1.1.5.1.1 True  train train train train train
L017905 1.1.5.1.1 False  train train train train train
L006138 1.1.5.1.1 True  train train train train train
L017906 1.1.5.1.1 False  train train train train train
L006139 1.1.5.1.1 True  train train train train train
L017907 1.1.5.1.1 False  train train train train train
L006143 1.1.5.1.1 True  train train train train train
L017908 1.1.5.1.1 False  train train train train train
L009857 1.1.5.1.1 True  train train train train train
L017920 1.1.5.1.1 False  train train train train train
L009873 1.1.5.1.1 True  train train train train train
L017921 1.1.5.1.1 False  train train train train train
L009878 1.1.5.1.1 True  train train train train train
L017922 1.1.5.1.1 False  train train train train train
L009879 1.1.5.1.1 True  train train train train train
L017923 1.1.5.1.1 False  train train train train train
L010067 1.1.5.1.1 True  train train train train train
L017924 1.1.5.1.1 False  train train train train train
L010068 1.1.5.1.1 True  train train train train train
L017985 1.1.5.1.1 False  train train train train train
L010069 1.1.5.1.1 True  train train train train train
L017987 1.1.5.1.1 False  train train train train train
L010070 1.1.5.1.1 True  train train train train train
L017990 1.1.5.1.1 False  train train train train train
L010072 1.1.5.1.1 True  train train train train train
L017992 1.1.5.1.1 False  train train train train train
L011861 1.1.5.1.1 True  train train train train train
L018017 1.1.5.1.1 False  train train train train train
L012266 1.1.5.1.1 True  train train train train train
L018018 1.1.5.1.1 False  train train train train train
L012602 1.1.5.1.1 True  train train train train train
L018022 1.1.5.1.1 False  train train train train train
L012603 1.1.5.1.1 True  train train train train train
L018023 1.1.5.1.1 False  train train train train train
L012604 1.1.5.1.1 True  train train train train train
L018028 1.1.5.1.1 False  train train train train train
L013080 1.1.5.1.1 True  train train train train train
L018148 1.1.5.1.1 False  train train train train train
L013081 1.1.5.1.1 True  train train train train train
L018149 1.1.5.1.1 False  train train train train train
L013082 1.1.5.1.1 True  train train train train train
L018150 1.1.5.1.1 False  train train train train train
L013083 1.1.5.1.1 True  train train train train train
L018153 1.1.5.1.1 False  train train train train train
L014631 1.1.5.1.1 True  train train train train train
L018166 1.1.5.1.1 False  train train train train train
L018474 1.1.5.1.1 True  train train train train train
L018167 1.1.5.1.1 False  train train train train train
L021886 1.1.5.1.1 True  train train train train train
L018193 1.1.5.1.1 False  train train train train train
L021921 1.1.5.1.1 True  train train train train train
L018194 1.1.5.1.1 False  train train train train train
L000086 1.1.5.1.5 True  train train train train train
L018195 1.1.5.1.5 False  train train train train train
L000146 1.1.5.1.5 True  train train train train train
L018219 1.1.5.1.5 False  train train train train train
L000195 1.1.5.1.5 True  train train train train train
L018313 1.1.5.1.5 False  train train train train train
L000432 1.1.5.1.5 True  train train train train train
L018333 1.1.5.1.5 False  train train train train train
L000455 1.1.5.1.5 True  train train train train train
L018335 1.1.5.1.5 False  train train train train train
L000584 1.1.5.1.5 True  train train train train train
L018369 1.1.5.1.5 False  train train train train train
L000647 1.1.5.1.5 True  train train train train train
L018370 1.1.5.1.5 False  train train train train train
L000724 1.1.5.1.5 True  train train train train train
L018474 1.1.5.1.5 False  train train train train train
L000935 1.1.5.1.5 True  train train train train train
L018491 1.1.5.1.5 False  train train train train train
L000940 1.1.5.1.5 True  train train train train train
L018506 1.1.5.1.5 False  train train train train train
L000946 1.1.5.1.5 True  train train train train train
L018508 1.1.5.1.5 False  train train train train train
L015535 1.1.5.1.5 True  train train train train train
L018509 1.1.5.1.5 False  train train train train train
L015537 1.1.5.1.5 True  train train train train train
L018510 1.1.5.1.5 False  train train train train train
L015538 1.1.5.1.5 True  train train train train train
L018516 1.1.5.1.5 False  train train train train train
L015539 1.1.5.1.5 True  train train train train train
L018518 1.1.5.1.5 False  train train train train train
L015543 1.1.5.1.5 True  train train train train train
L018525 1.1.5.1.5 False  train train train train train
L017693 1.1.5.1.5 True  train train train train train
L018526 1.1.5.1.5 False  train train train train train
L017849 1.1.5.1.5 True  train train train train train
L018528 1.1.5.1.5 False  train train train train train
L018250 1.1.5.1.5 True  train train train train train
L018558 1.1.5.1.5 False  train train train train train
L018254 1.1.5.1.5 True  train train train train train
L018559 1.1.5.1.5 False  train train train train train
L018255 1.1.5.1.5 True  train train train train train
L018617 1.1.5.1.5 False  train train train train train
L018256 1.1.5.1.5 True  train train train train train
L018620 1.1.5.1.5 False  train train train train train
L018257 1.1.5.1.5 True  train train train train train
L018621 1.1.5.1.5 False  train train train train train
L018259 1.1.5.1.5 True  train train train train train
L018622 1.1.5.1.5 False  train train train train train
L018260 1.1.5.1.5 True  train train train train train
L018696 1.1.5.1.5 False  train train train train train
L018262 1.1.5.1.5 True  train train train train train
L018698 1.1.5.1.5 False  train train train train train
L018263 1.1.5.1.5 True  train train train train train
L018699 1.1.5.1.5 False  train train train train train
L018793 1.1.5.1.5 True  train train train train train
L018701 1.1.5.1.5 False  train train train train train
L018794 1.1.5.1.5 True  train train train train train
L018703 1.1.5.1.5 False  train train train train train
L018795 1.1.5.1.5 True  train train train train train
L018704 1.1.5.1.5 False  train train train train train
L019474 1.1.5.1.5 True  train train train train train
L018706 1.1.5.1.5 False  train train train train train
L019795 1.1.5.1.5 True  train train train train train
L018738 1.1.5.1.5 False  train train train train train
L020009 1.1.5.1.5 True  train train train train train
L018739 1.1.5.1.5 False  train train train train train
L020010 1.1.5.1.5 True  train train train train train
L018740 1.1.5.1.5 False  train train train train train
L020012 1.1.5.1.5 True  train train train train train
L018749 1.1.5.1.5 False  train train train train train
L020034 1.1.5.1.5 True  train train train train train
L018800 1.1.5.1.5 False  train train train train train
L020035 1.1.5.1.5 True  train train train train train
L018802 1.1.5.1.5 False  train train train train train
L020036 1.1.5.1.5 True  train train train train train
L018818 1.1.5.1.5 False  train train train train train
L020037 1.1.5.1.5 True  train train train train train
L018819 1.1.5.1.5 False  train train train train train
L020039 1.1.5.1.5 True  train train train train train
L018824 1.1.5.1.5 False  train train train train train
L020041 1.1.5.1.5 True  train train train train train
L018838 1.1.5.1.5 False  train train train train train
L020042 1.1.5.1.5 True  train train train train train
L018839 1.1.5.1.5 False  train train train train train
L020044 1.1.5.1.5 True  train train train train train
L018840 1.1.5.1.5 False  train train train train train
L022413 1.1.5.1.5 True  train train train train train
L018842 1.1.5.1.5 False  train train train train train
L022799 1.1.5.1.5 True  train train train train train
L018856 1.1.5.1.5 False  train train train train train
L022800 1.1.5.1.5 True  train train train train train
L018857 1.1.5.1.5 False  train train train train train
L022801 1.1.5.1.5 True  train train train train train
L018858 1.1.5.1.5 False  train train train train train
L023385 1.1.5.1.5 True  train train train train train
L018859 1.1.5.1.5 False  train train train train train
L000736 1.1.5.1.5 True  train train train train train
L018860 1.1.5.1.5 False  train train train train train
L000086 1.1.5.1.4 True  train train train train train
L018879 1.1.5.1.4 False  train train train train train
L000146 1.1.5.1.4 True  train train train train train
L018881 1.1.5.1.4 False  train train train train train
L000195 1.1.5.1.4 True  train train train train train
L018882 1.1.5.1.4 False  train train train train train
L000432 1.1.5.1.4 True  train train train train train
L018899 1.1.5.1.4 False  train train train train train
L000455 1.1.5.1.4 True  train train train train train
L018900 1.1.5.1.4 False  train train train train train
L000584 1.1.5.1.4 True  train train train train train
L018901 1.1.5.1.4 False  train train train train train
L000647 1.1.5.1.4 True  train train train train train
L018902 1.1.5.1.4 False  train train train train train
L000724 1.1.5.1.4 True  train train train train train
L018905 1.1.5.1.4 False  train train train train train
L000898 1.1.5.1.4 True  train train train train train
L018918 1.1.5.1.4 False  train train train train train
L000935 1.1.5.1.4 True  train train train train train
L018920 1.1.5.1.4 False  train train train train train
L000946 1.1.5.1.4 True  train train train train train
L018921 1.1.5.1.4 False  train train train train train
L001137 1.1.5.1.4 True  train train train train train
L018922 1.1.5.1.4 False  train train train train train
L001142 1.1.5.1.4 True  train train train train train
L018923 1.1.5.1.4 False  train train train train train
L000010 1.1.5.1.4 True  train train train train train
L018924 1.1.5.1.4 False  train train train train train
L000459 1.1.5.1.4 True  train train train train train
L018927 1.1.5.1.4 False  train train train train train
L001113 1.1.5.1.4 True  train train train train train
L018936 1.1.5.1.4 False  train train train train train
L000086 1.1.5.1.3 True  train train train train train
L018947 1.1.5.1.3 False  train train train train train
L000195 1.1.5.1.3 True  train train train train train
L018950 1.1.5.1.3 False  train train train train train
L000349 1.1.5.1.3 True  train train train train train
L019006 1.1.5.1.3 False  train train train train train
L000432 1.1.5.1.3 True  train train train train train
L019011 1.1.5.1.3 False  train train train train train
L000455 1.1.5.1.3 True  train train train train train
L019028 1.1.5.1.3 False  train train train train train
L000459 1.1.5.1.3 True  train train train train train
L019032 1.1.5.1.3 False  train train train train train
L000584 1.1.5.1.3 True  train train train train train
L019034 1.1.5.1.3 False  train train train train train
L000647 1.1.5.1.3 True  train train train train train
L019035 1.1.5.1.3 False  train train train train train
L000794 1.1.5.1.3 True  train train train train train
L019036 1.1.5.1.3 False  train train train train train
L000812 1.1.5.1.3 True  train train train train train
L019038 1.1.5.1.3 False  train train train train train
L000846 1.1.5.1.3 True  train train train train train
L019069 1.1.5.1.3 False  train train train train train
L000898 1.1.5.1.3 True  train train train train train
L019070 1.1.5.1.3 False  train train train train train
L000935 1.1.5.1.3 True  train train train train train
L019071 1.1.5.1.3 False  train train train train train
L000940 1.1.5.1.3 True  train train train train train
L019075 1.1.5.1.3 False  train train train train train
L000946 1.1.5.1.3 True  train train train train train
L019076 1.1.5.1.3 False  train train train train train
L001113 1.1.5.1.3 True  train train train train train
L019169 1.1.5.1.3 False  train train train train train
L001137 1.1.5.1.3 True  train train train train train
L019176 1.1.5.1.3 False  train train train train train
L001288 1.1.5.1.3 True  train train train train train
L019254 1.1.5.1.3 False  train train train train train
L001328 1.1.5.1.3 True  train train train train train
L019260 1.1.5.1.3 False  train train train train train
L001329 1.1.5.1.3 True  train train train train train
L019283 1.1.5.1.3 False  train train train train train
L002411 1.1.5.1.3 True  train train train train train
L019285 1.1.5.1.3 False  train train train train train
L002412 1.1.5.1.3 True  train train train train train
L019286 1.1.5.1.3 False  train train train train train
L002413 1.1.5.1.3 True  train train train train train
L019289 1.1.5.1.3 False  train train train train train
L002414 1.1.5.1.3 True  train train train train train
L019291 1.1.5.1.3 False  train train train train train
L002658 1.1.5.1.3 True  train train train train train
L019298 1.1.5.1.3 False  train train train train train
L002660 1.1.5.1.3 True  train train train train train
L019397 1.1.5.1.3 False  train train train train train
L002662 1.1.5.1.3 True  train train train train train
L019400 1.1.5.1.3 False  train train train train train
L002663 1.1.5.1.3 True  train train train train train
L019463 1.1.5.1.3 False  train train train train train
L002664 1.1.5.1.3 True  train train train train train
L019464 1.1.5.1.3 False  train train train train train
L002665 1.1.5.1.3 True  train train train train train
L019474 1.1.5.1.3 False  train train train train train
L003681 1.1.5.1.3 True  train train train train train
L019477 1.1.5.1.3 False  train train train train train
L005504 1.1.5.1.3 True  train train train train train
L019508 1.1.5.1.3 False  train train train train train
L005742 1.1.5.1.3 True  train train train train train
L019512 1.1.5.1.3 False  train train train train train
L005743 1.1.5.1.3 True  train train train train train
L019513 1.1.5.1.3 False  train train train train train
L006285 1.1.5.1.3 True  train train train train train
L019521 1.1.5.1.3 False  train train train train train
L006847 1.1.5.1.3 True  train train train train train
L019522 1.1.5.1.3 False  train train train train train
L007004 1.1.5.1.3 True  train train train train train
L019526 1.1.5.1.3 False  train train train train train
L007399 1.1.5.1.3 True  train train train train train
L019527 1.1.5.1.3 False  train train train train train
L007405 1.1.5.1.3 True  train train train train train
L019528 1.1.5.1.3 False  train train train train train
L007407 1.1.5.1.3 True  train train train train train
L019534 1.1.5.1.3 False  train train train train train
L007634 1.1.5.1.3 True  train train train train train
L019537 1.1.5.1.3 False  train train train train train
L008133 1.1.5.1.3 True  train train train train train
L019538 1.1.5.1.3 False  train train train train train
L008136 1.1.5.1.3 True  train train train train train
L019539 1.1.5.1.3 False  train train train train train
L008137 1.1.5.1.3 True  train train train train train
L019541 1.1.5.1.3 False  train train train train train
L008542 1.1.5.1.3 True  train train train train train
L019542 1.1.5.1.3 False  train train train train train
L008546 1.1.5.1.3 True  train train train train train
L019543 1.1.5.1.3 False  train train train train train
L009066 1.1.5.1.3 True  train train train train train
L019546 1.1.5.1.3 False  train train train train train
L009067 1.1.5.1.3 True  train train train train train
L019547 1.1.5.1.3 False  train train train train train
L009068 1.1.5.1.3 True  train train train train train
L019555 1.1.5.1.3 False  train train train train train
L009070 1.1.5.1.3 True  train train train train train
L019556 1.1.5.1.3 False  train train train train train
L009071 1.1.5.1.3 True  train train train train train
L019571 1.1.5.1.3 False  train train train train train
L009072 1.1.5.1.3 True  train train train train train
L019605 1.1.5.1.3 False  train train train train train
L009228 1.1.5.1.3 True  train train train train train
L019608 1.1.5.1.3 False  train train train train train
L009229 1.1.5.1.3 True  train train train train train
L019729 1.1.5.1.3 False  train train train train train
L009611 1.1.5.1.3 True  train train train train train
L019747 1.1.5.1.3 False  train train train train train
L009612 1.1.5.1.3 True  train train train train train
L019781 1.1.5.1.3 False  train train train train train
L009613 1.1.5.1.3 True  train train train train train
L019782 1.1.5.1.3 False  train train train train train
L009614 1.1.5.1.3 True  train train train train train
L019783 1.1.5.1.3 False  train train train train train
L009615 1.1.5.1.3 True  train train train train train
L019784 1.1.5.1.3 False  train train train train train
L009616 1.1.5.1.3 True  train train train train train
L019786 1.1.5.1.3 False  train train train train train
L009618 1.1.5.1.3 True  train train train train train
L019791 1.1.5.1.3 False  train train train train train
L009619 1.1.5.1.3 True  train train train train train
L019795 1.1.5.1.3 False  train train train train train
L009679 1.1.5.1.3 True  train train train train train
L019828 1.1.5.1.3 False  train train train train train
L009730 1.1.5.1.3 True  train train train train train
L019830 1.1.5.1.3 False  train train train train train
L009777 1.1.5.1.3 True  train train train train train
L019831 1.1.5.1.3 False  train train train train train
L009778 1.1.5.1.3 True  train train train train train
L019835 1.1.5.1.3 False  train train train train train
L010079 1.1.5.1.3 True  train train train train train
L019837 1.1.5.1.3 False  train train train train train
L010080 1.1.5.1.3 True  train train train train train
L019897 1.1.5.1.3 False  train train train train train
L010084 1.1.5.1.3 True  train train train train train
L019898 1.1.5.1.3 False  train train train train train
L010219 1.1.5.1.3 True  train train train train train
L019899 1.1.5.1.3 False  train train train train train
L010220 1.1.5.1.3 True  train train train train train
L019901 1.1.5.1.3 False  train train train train train
L010221 1.1.5.1.3 True  train train train train train
L019902 1.1.5.1.3 False  train train train train train
L010222 1.1.5.1.3 True  train train train train train
L019923 1.1.5.1.3 False  train train train train train
L010223 1.1.5.1.3 True  train train train train train
L019929 1.1.5.1.3 False  train train train train train
L010224 1.1.5.1.3 True  train train train train train
L019931 1.1.5.1.3 False  train train train train train
L010226 1.1.5.1.3 True  train train train train train
L019932 1.1.5.1.3 False  train train train train train
L010227 1.1.5.1.3 True  train train train train train
L019945 1.1.5.1.3 False  train train train train train
L010254 1.1.5.1.3 True  train train train train train
L019955 1.1.5.1.3 False  train train train train train
L011034 1.1.5.1.3 True  train train train train train
L019961 1.1.5.1.3 False  train train train train train
L011084 1.1.5.1.3 True  train train train train train
L019965 1.1.5.1.3 False  train train train train train
L011121 1.1.5.1.3 True  train train train train train
L019968 1.1.5.1.3 False  train train train train train
L011122 1.1.5.1.3 True  train train train train train
L019973 1.1.5.1.3 False  train train train train train
L011123 1.1.5.1.3 True  train train train train train
L020009 1.1.5.1.3 False  train train train train train
L011125 1.1.5.1.3 True  train train train train train
L020010 1.1.5.1.3 False  train train train train train
L011126 1.1.5.1.3 True  train train train train train
L020012 1.1.5.1.3 False  train train train train train
L011128 1.1.5.1.3 True  train train train train train
L020015 1.1.5.1.3 False  train train train train train
L011129 1.1.5.1.3 True  train train train train train
L020019 1.1.5.1.3 False  train train train train train
L011130 1.1.5.1.3 True  train train train train train
L020034 1.1.5.1.3 False  train train train train train
L011131 1.1.5.1.3 True  train train train train train
L020035 1.1.5.1.3 False  train train train train train
L011132 1.1.5.1.3 True  train train train train train
L020036 1.1.5.1.3 False  train train train train train
L011134 1.1.5.1.3 True  train train train train train
L020037 1.1.5.1.3 False  train train train train train
L011429 1.1.5.1.3 True  train train train train train
L020039 1.1.5.1.3 False  train train train train train
L011909 1.1.5.1.3 True  train train train train train
L020041 1.1.5.1.3 False  train train train train train
L012451 1.1.5.1.3 True  train train train train train
L020042 1.1.5.1.3 False  train train train train train
L012452 1.1.5.1.3 True  train train train train train
L020044 1.1.5.1.3 False  train train train train train
L012453 1.1.5.1.3 True  train train train train train
L020157 1.1.5.1.3 False  train train train train train
L012454 1.1.5.1.3 True  train train train train train
L020158 1.1.5.1.3 False  train train train train train
L012455 1.1.5.1.3 True  train train train train train
L020190 1.1.5.1.3 False  train train train train train
L012622 1.1.5.1.3 True  train train train train train
L020204 1.1.5.1.3 False  train train train train train
L012623 1.1.5.1.3 True  train train train train train
L020205 1.1.5.1.3 False  train train train train train
L012624 1.1.5.1.3 True  train train train train train
L020206 1.1.5.1.3 False  train train train train train
L012625 1.1.5.1.3 True  train train train train train
L020207 1.1.5.1.3 False  train train train train train
L012627 1.1.5.1.3 True  train train train train train
L020210 1.1.5.1.3 False  train train train train train
L012629 1.1.5.1.3 True  train train train train train
L020211 1.1.5.1.3 False  train train train train train
L012630 1.1.5.1.3 True  train train train train train
L020212 1.1.5.1.3 False  train train train train train
L012632 1.1.5.1.3 True  train train train train train
L020213 1.1.5.1.3 False  train train train train train
L012633 1.1.5.1.3 True  train train train train train
L020241 1.1.5.1.3 False  train train train train train
L012634 1.1.5.1.3 True  train train train train train
L020268 1.1.5.1.3 False  train train train train train
L012636 1.1.5.1.3 True  train train train train train
L020314 1.1.5.1.3 False  train train train train train
L013520 1.1.5.1.3 True  train train train train train
L020315 1.1.5.1.3 False  train train train train train
L013584 1.1.5.1.3 True  train train train train train
L020332 1.1.5.1.3 False  train train train train train
L013589 1.1.5.1.3 True  train train train train train
L020333 1.1.5.1.3 False  train train train train train
L013627 1.1.5.1.3 True  train train train train train
L020348 1.1.5.1.3 False  train train train train train
L013946 1.1.5.1.3 True  train train train train train
L020352 1.1.5.1.3 False  train train train train train
L013949 1.1.5.1.3 True  train train train train train
L020353 1.1.5.1.3 False  train train train train train
L013950 1.1.5.1.3 True  train train train train train
L020356 1.1.5.1.3 False  train train train train train
L013951 1.1.5.1.3 True  train train train train train
L020359 1.1.5.1.3 False  train train train train train
L013952 1.1.5.1.3 True  train train train train train
L020380 1.1.5.1.3 False  train train train train train
L013953 1.1.5.1.3 True  train train train train train
L020383 1.1.5.1.3 False  train train train train train
L013954 1.1.5.1.3 True  train train train train train
L020385 1.1.5.1.3 False  train train train train train
L013955 1.1.5.1.3 True  train train train train train
L020388 1.1.5.1.3 False  train train train train train
L013956 1.1.5.1.3 True  train train train train train
L020391 1.1.5.1.3 False  train train train train train
L013957 1.1.5.1.3 True  train train train train train
L020392 1.1.5.1.3 False  train train train train train
L013959 1.1.5.1.3 True  train train train train train
L020404 1.1.5.1.3 False  train train train train train
L013995 1.1.5.1.3 True  train train train train train
L020410 1.1.5.1.3 False  train train train train train
L014471 1.1.5.1.3 True  train train train train train
L020412 1.1.5.1.3 False  train train train train train
L014472 1.1.5.1.3 True  train train train train train
L020414 1.1.5.1.3 False  train train train train train
L014473 1.1.5.1.3 True  train train train train train
L020415 1.1.5.1.3 False  train train train train train
L014474 1.1.5.1.3 True  train train train train train
L020421 1.1.5.1.3 False  train train train train train
L014476 1.1.5.1.3 True  train train train train train
L020423 1.1.5.1.3 False  train train train train train
L014731 1.1.5.1.3 True  train train train train train
L020424 1.1.5.1.3 False  train train train train train
L015435 1.1.5.1.3 True  train train train train train
L020425 1.1.5.1.3 False  train train train train train
L015436 1.1.5.1.3 True  train train train train train
L020430 1.1.5.1.3 False  train train train train train
L015437 1.1.5.1.3 True  train train train train train
L020431 1.1.5.1.3 False  train train train train train
L015438 1.1.5.1.3 True  train train train train train
L020444 1.1.5.1.3 False  train train train train train
L015439 1.1.5.1.3 True  train train train train train
L020445 1.1.5.1.3 False  train train train train train
L015441 1.1.5.1.3 True  train train train train train
L020447 1.1.5.1.3 False  train train train train train
L015625 1.1.5.1.3 True  train train train train train
L020448 1.1.5.1.3 False  train train train train train
L016132 1.1.5.1.3 True  train train train train train
L020449 1.1.5.1.3 False  train train train train train
L016133 1.1.5.1.3 True  train train train train train
L020450 1.1.5.1.3 False  train train train train train
L016710 1.1.5.1.3 True  train train train train train
L020451 1.1.5.1.3 False  train train train train train
L017369 1.1.5.1.3 True  train train train train train
L020453 1.1.5.1.3 False  train train train train train
L017371 1.1.5.1.3 True  train train train train train
L020502 1.1.5.1.3 False  train train train train train
L017374 1.1.5.1.3 True  train train train train train
L020504 1.1.5.1.3 False  train train train train train
L017798 1.1.5.1.3 True  train train train train train
L020621 1.1.5.1.3 False  train train train train train
L018017 1.1.5.1.3 True  train train train train train
L020622 1.1.5.1.3 False  train train train train train
L018018 1.1.5.1.3 True  train train train train train
L020623 1.1.5.1.3 False  train train train train train
L018369 1.1.5.1.3 True  train train train train train
L020630 1.1.5.1.3 False  train train train train train
L018370 1.1.5.1.3 True  train train train train train
L020633 1.1.5.1.3 False  train train train train train
L018518 1.1.5.1.3 True  train train train train train
L020634 1.1.5.1.3 False  train train train train train
L019419 1.1.5.1.3 True  train train train train train
L020640 1.1.5.1.3 False  train train train train train
L020374 1.1.5.1.3 True  train train train train train
L020727 1.1.5.1.3 False  train train train train train
L020375 1.1.5.1.3 True  train train train train train
L020780 1.1.5.1.3 False  train train train train train
L020376 1.1.5.1.3 True  train train train train train
L020781 1.1.5.1.3 False  train train train train train
L020484 1.1.5.1.3 True  train train train train train
L020799 1.1.5.1.3 False  train train train train train
L022515 1.1.5.1.3 True  train train train train train
L020833 1.1.5.1.3 False  train train train train train
L000210 1.1.5.1.3 True  train train train train train
L020963 1.1.5.1.3 False  train train train train train
L000736 1.1.5.1.3 True  train train train train train
L020969 1.1.5.1.3 False  train train train train train
L001008 1.1.5.1.3 True  train train train train train
L020971 1.1.5.1.3 False  train train train train train
L001128 1.1.5.1.3 True  train train train train train
L020984 1.1.5.1.3 False  train train train train train
L001311 1.1.5.1.3 True  train train train train train
L021087 1.1.5.1.3 False  train train train train train
L011882 1.1.5.1.3 True  train train train train train
L021191 1.1.5.1.3 False  train train train train train
L012558 1.1.5.1.3 True  train train train train train
L021201 1.1.5.1.3 False  train train train train train
L012814 1.1.5.1.3 True  train train train train train
L021222 1.1.5.1.3 False  train train train train train
L012932 1.1.5.1.3 True  train train train train train
L021226 1.1.5.1.3 False  train train train train train
L012933 1.1.5.1.3 True  train train train train train
L021255 1.1.5.1.3 False  train train train train train
L012934 1.1.5.1.3 True  train train train train train
L021256 1.1.5.1.3 False  train train train train train
L012935 1.1.5.1.3 True  train train train train train
L021258 1.1.5.1.3 False  train train train train train
L012936 1.1.5.1.3 True  train train train train train
L021259 1.1.5.1.3 False  train train train train train
L012938 1.1.5.1.3 True  train train train train train
L021261 1.1.5.1.3 False  train train train train train
L012939 1.1.5.1.3 True  train train train train train
L021280 1.1.5.1.3 False  train train train train train
L012940 1.1.5.1.3 True  train train train train train
L021283 1.1.5.1.3 False  train train train train train
L005323 1.2.17.1.1 True  train train train train train
L021284 1.2.17.1.1 False  train train train train train
L006403 1.2.17.1.1 True  train train train train train
L021294 1.2.17.1.1 False  train train train train train
L007874 1.2.17.1.1 True  train train train train train
L021296 1.2.17.1.1 False  train train train train train
L008297 1.2.17.1.1 True  train train train train train
L021335 1.2.17.1.1 False  train train train train train
L008948 1.2.17.1.1 True  train train train train train
L021405 1.2.17.1.1 False  train train train train train
L008955 1.2.17.1.1 True  train train train train train
L021436 1.2.17.1.1 False  train train train train train
L011048 1.2.17.1.1 True  train train train train train
L021440 1.2.17.1.1 False  train train train train train
L011070 1.2.17.1.1 True  train train train train train
L021494 1.2.17.1.1 False  train train train train train
L011467 1.2.17.1.1 True  train train train train train
L021500 1.2.17.1.1 False  train train train train train
L011468 1.2.17.1.1 True  train train train train train
L021511 1.2.17.1.1 False  train train train train train
L011469 1.2.17.1.1 True  train train train train train
L021518 1.2.17.1.1 False  train train train train train
L013320 1.2.17.1.1 True  train train train train train
L021520 1.2.17.1.1 False  train train train train train
L013893 1.2.17.1.1 True  train train train train train
L021521 1.2.17.1.1 False  train train train train train
L013894 1.2.17.1.1 True  train train train train train
L021522 1.2.17.1.1 False  train train train train train
L013895 1.2.17.1.1 True  train train train train train
L021525 1.2.17.1.1 False  train train train train train
L013896 1.2.17.1.1 True  train train train train train
L021526 1.2.17.1.1 False  train train train train train
L013899 1.2.17.1.1 True  train train train train train
L021532 1.2.17.1.1 False  train train train train train
L013900 1.2.17.1.1 True  train train train train train
L021534 1.2.17.1.1 False  train train train train train
L013901 1.2.17.1.1 True  train train train train train
L021539 1.2.17.1.1 False  train train train train train
L013902 1.2.17.1.1 True  train train train train train
L021541 1.2.17.1.1 False  train train train train train
L014372 1.2.17.1.1 True  train train train train train
L021542 1.2.17.1.1 False  train train train train train
L014375 1.2.17.1.1 True  train train train train train
L021544 1.2.17.1.1 False  train train train train train
L015600 1.2.17.1.1 True  train train train train train
L021545 1.2.17.1.1 False  train train train train train
L018335 1.2.17.1.1 True  train train train train train
L021548 1.2.17.1.1 False  train train train train train
L000176 1.7.1.3.1 True  train train train train train
L021550 1.7.1.3.1 False  train train train train train
L000233 1.7.1.3.1 True  train train train train train
L021551 1.7.1.3.1 False  train train train train train
L000595 1.7.1.3.1 True  train train train train train
L021569 1.7.1.3.1 False  train train train train train
L000786 1.7.1.3.1 True  train train train train train
L021571 1.7.1.3.1 False  train train train train train
L000822 1.7.1.3.1 True  train train train train train
L021574 1.7.1.3.1 False  train train train train train
L000892 1.7.1.3.1 True  train train train train train
L021598 1.7.1.3.1 False  train train train train train
L001213 1.7.1.3.1 True  train train train train train
L021600 1.7.1.3.1 False  train train train train train
L016191 1.7.1.3.1 True  train train train train train
L021650 1.7.1.3.1 False  train train train train train
L017723 1.7.1.3.1 True  train train train train train
L021651 1.7.1.3.1 False  train train train train train
L017724 1.7.1.3.1 True  train train train train train
L021679 1.7.1.3.1 False  train train train train train
L018696 1.7.1.3.1 True  train train train train train
L021680 1.7.1.3.1 False  train train train train train
L018698 1.7.1.3.1 True  train train train train train
L021700 1.7.1.3.1 False  train train train train train
L018699 1.7.1.3.1 True  train train train train train
L021702 1.7.1.3.1 False  train train train train train
L019291 1.7.1.3.1 True  train train train train train
L021703 1.7.1.3.1 False  train train train train train
L022045 1.7.1.3.1 True  train train train train train
L021747 1.7.1.3.1 False  train train train train train
L023797 1.7.1.3.1 True  train train train train train
L021748 1.7.1.3.1 False  train train train train train
L023799 1.7.1.3.1 True  train train train train train
L021749 1.7.1.3.1 False  train train train train train
L010628 1.2.18.2.1 True  train train train train train
L021751 1.2.18.2.1 False  train train train train train
L022684 1.2.18.2.1 True  train train train train train
L021765 1.2.18.2.1 False  train train train train train
L022685 1.2.18.2.1 True  train train train train train
L021767 1.2.18.2.1 False  train train train train train
L024076 2.9.3 True  train train train train train
L021769 2.9.3 False  train train train train train
L002391 1.15.2.1 True  train train train train train
L021770 1.15.2.1 False  train train train train train
L002885 1.15.2.1 True  train train train train train
L021771 1.15.2.1 False  train train train train train
L000018 1.1.1.3.1 True  train train train train train
L021775 1.1.1.3.1 False  train train train train train
L000398 1.1.1.3.1 True  train train train train train
L021780 1.1.1.3.1 False  train train train train train
L001181 1.1.1.3.1 True  train train train train train
L021805 1.1.1.3.1 False  train train train train train
L001235 1.1.1.3.1 True  train train train train train
L021806 1.1.1.3.1 False  train train train train train
L001323 1.1.1.3.1 True  train train train train train
L021807 1.1.1.3.1 False  train train train train train
L023942 1.1.1.3.1 True  train train train train train
L021808 1.1.1.3.1 False  train train train train train
L023942 1.1.1.3.1 True  train train train train train
L021820 1.1.1.3.1 False  train train train train train
L000195 1.1.1.3.1 True  train train train train train
L021854 1.1.1.3.1 False  train train train train train
L000256 1.1.1.3.1 True  train train train train train
L021855 1.1.1.3.1 False  train train train train train
L000455 1.1.1.3.1 True  train train train train train
L021859 1.1.1.3.1 False  train train train train train
L000671 1.1.1.3.1 True  train train train train train
L021866 1.1.1.3.1 False  train train train train train
L000701 1.1.1.3.1 True  train train train train train
L021874 1.1.1.3.1 False  train train train train train
L000731 1.1.1.3.1 True  train train train train train
L021886 1.1.1.3.1 False  train train train train train
L000739 1.1.1.3.1 True  train train train train train
L021890 1.1.1.3.1 False  train train train train train
L000784 1.1.1.3.1 True  train train train train train
L021921 1.1.1.3.1 False  train train train train train
L000910 1.1.1.3.1 True  train train train train train
L021956 1.1.1.3.1 False  train train train train train
L000990 1.1.1.3.1 True  train train train train train
L021957 1.1.1.3.1 False  train train train train train
L001085 1.1.1.3.1 True  train train train train train
L021958 1.1.1.3.1 False  train train train train train
L001179 1.1.1.3.1 True  train train train train train
L021959 1.1.1.3.1 False  train train train train train
L001186 1.1.1.3.1 True  train train train train train
L022017 1.1.1.3.1 False  train train train train train
L001505 1.1.1.3.1 True  train train train train train
L022045 1.1.1.3.1 False  train train train train train
L001601 1.1.1.3.1 True  train train train train train
L022072 1.1.1.3.1 False  train train train train train
L004568 1.1.1.3.1 True  train train train train train
L022074 1.1.1.3.1 False  train train train train train
L004569 1.1.1.3.1 True  train train train train train
L022076 1.1.1.3.1 False  train train train train train
L004570 1.1.1.3.1 True  train train train train train
L022183 1.1.1.3.1 False  train train train train train
L004571 1.1.1.3.1 True  train train train train train
L022230 1.1.1.3.1 False  train train train train train
L004572 1.1.1.3.1 True  train train train train train
L022250 1.1.1.3.1 False  train train train train train
L004573 1.1.1.3.1 True  train train train train train
L022268 1.1.1.3.1 False  train train train train train
L005176 1.1.1.3.1 True  train train train train train
L022294 1.1.1.3.1 False  train train train train train
L005177 1.1.1.3.1 True  train train train train train
L022295 1.1.1.3.1 False  train train train train train
L005178 1.1.1.3.1 True  train train train train train
L022296 1.1.1.3.1 False  train train train train train
L005179 1.1.1.3.1 True  train train train train train
L022337 1.1.1.3.1 False  train train train train train
L005180 1.1.1.3.1 True  train train train train train
L022338 1.1.1.3.1 False  train train train train train
L005181 1.1.1.3.1 True  train train train train train
L022339 1.1.1.3.1 False  train train train train train
L005182 1.1.1.3.1 True  train train train train train
L022340 1.1.1.3.1 False  train train train train train
L005183 1.1.1.3.1 True  train train train train train
L022341 1.1.1.3.1 False  train train train train train
L006797 1.1.1.3.1 True  train train train train train
L022342 1.1.1.3.1 False  train train train train train
L012304 1.1.1.3.1 True  train train train train train
L022343 1.1.1.3.1 False  train train train train train
L013175 1.1.1.3.1 True  train train train train train
L022413 1.1.1.3.1 False  train train train train train
L015450 1.1.1.3.1 True  train train train train train
L022485 1.1.1.3.1 False  train train train train train
L015451 1.1.1.3.1 True  train train train train train
L022486 1.1.1.3.1 False  train train train train train
L018899 1.1.1.3.1 True  train train train train train
L022487 1.1.1.3.1 False  train train train train train
L018900 1.1.1.3.1 True  train train train train train
L022488 1.1.1.3.1 False  train train train train train
L018901 1.1.1.3.1 True  train train train train train
L022490 1.1.1.3.1 False  train train train train train
L018902 1.1.1.3.1 True  train train train train train
L022492 1.1.1.3.1 False  train train train train train
L018927 1.1.1.3.1 True  train train train train train
L022494 1.1.1.3.1 False  train train train train train
L019945 1.1.1.3.1 True  train train train train train
L022495 1.1.1.3.1 False  train train train train train
L020015 1.1.1.3.1 True  train train train train train
L022496 1.1.1.3.1 False  train train train train train
L020019 1.1.1.3.1 True  train train train train train
L022515 1.1.1.3.1 False  train train train train train
L021087 1.1.1.3.1 True  train train train train train
L022558 1.1.1.3.1 False  train train train train train
L021525 1.1.1.3.1 True  train train train train train
L022559 1.1.1.3.1 False  train train train train train
L021526 1.1.1.3.1 True  train train train train train
L022560 1.1.1.3.1 False  train train train train train
L021532 1.1.1.3.1 True  train train train train train
L022562 1.1.1.3.1 False  train train train train train
L021534 1.1.1.3.1 True  train train train train train
L022563 1.1.1.3.1 False  train train train train train
L022371 1.1.1.3.1 True  train train train train train
L022564 1.1.1.3.1 False  train train train train train
L022449 1.1.1.3.1 True  train train train train train
L022565 1.1.1.3.1 False  train train train train train
L022674 1.1.1.3.1 True  train train train train train
L022566 1.1.1.3.1 False  train train train train train
L022681 1.1.1.3.1 True  train train train train train
L022654 1.1.1.3.1 False  train train train train train
L000018 1.1.1.2.1 True  train train train train train
L022674 1.1.1.2.1 False  train train train train train
L000398 1.1.1.2.1 True  train train train train train
L022681 1.1.1.2.1 False  train train train train train
L001181 1.1.1.2.1 True  train train train train train
L022684 1.1.1.2.1 False  train train train train train
L001323 1.1.1.2.1 True  train train train train train
L022685 1.1.1.2.1 False  train train train train train
L023942 1.1.1.2.1 True  train train train train train
L022705 1.1.1.2.1 False  train train train train train
L023942 1.1.1.2.1 True  train train train train train
L022706 1.1.1.2.1 False  train train train train train
L000195 1.1.1.2.1 True  train train train train train
L022707 1.1.1.2.1 False  train train train train train
L000256 1.1.1.2.1 True  train train train train train
L022799 1.1.1.2.1 False  train train train train train
L000455 1.1.1.2.1 True  train train train train train
L022800 1.1.1.2.1 False  train train train train train
L000671 1.1.1.2.1 True  train train train train train
L022801 1.1.1.2.1 False  train train train train train
L000701 1.1.1.2.1 True  train train train train train
L022839 1.1.1.2.1 False  train train train train train
L000731 1.1.1.2.1 True  train train train train train
L022863 1.1.1.2.1 False  train train train train train
L000739 1.1.1.2.1 True  train train train train train
L022864 1.1.1.2.1 False  train train train train train
L000784 1.1.1.2.1 True  train train train train train
L022899 1.1.1.2.1 False  train train train train train
L000910 1.1.1.2.1 True  train train train train train
L022948 1.1.1.2.1 False  train train train train train
L000990 1.1.1.2.1 True  train train train train train
L022984 1.1.1.2.1 False  train train train train train
L001052 1.1.1.2.1 True  train train train train train
L023012 1.1.1.2.1 False  train train train train train
L001085 1.1.1.2.1 True  train train train train train
L023025 1.1.1.2.1 False  train train train train train
L001179 1.1.1.2.1 True  train train train train train
L023052 1.1.1.2.1 False  train train train train train
L001186 1.1.1.2.1 True  train train train train train
L023067 1.1.1.2.1 False  train train train train train
L001264 1.1.1.2.1 True  train train train train train
L023075 1.1.1.2.1 False  train train train train train
L001505 1.1.1.2.1 True  train train train train train
L023140 1.1.1.2.1 False  train train train train train
L012648 1.1.1.2.1 True  train train train train train
L023218 1.1.1.2.1 False  train train train train train
L023949 1.1.1.2.1 True  train train train train train
L023263 1.1.1.2.1 False  train train train train train
L000018 1.1.1.1.1 True  test train train train train
L023326 1.1.1.1.1 False  test train train train train
L000398 1.1.1.1.1 True  train test train train train
L023339 1.1.1.1.1 False  train test train train train
L001181 1.1.1.1.1 True  train train test train train
L023385 1.1.1.1.1 False  train train test train train
L001235 1.1.1.1.1 True  train train train test train
L023423 1.1.1.1.1 False  train train train test train
L001323 1.1.1.1.1 True  train train train train test
L023522 1.1.1.1.1 False  train train train train test
L001348 1.1.1.1.1 True  test train train train train
L023524 1.1.1.1.1 False  test train train train train
L001363 1.1.1.1.1 True  train test train train train
L023561 1.1.1.1.1 False  train test train train train
L001505 1.1.1.1.1 True  train train test train train
L023563 1.1.1.1.1 False  train train test train train
L001556 1.1.1.1.1 True  train train train test train
L023564 1.1.1.1.1 False  train train train test train
L001671 1.1.1.1.1 True  train train train train test
L023571 1.1.1.1.1 False  train train train train test
L001721 1.1.1.1.1 True  test train train train train
L023573 1.1.1.1.1 False  test train train train train
L001722 1.1.1.1.1 True  train test train train train
L023574 1.1.1.1.1 False  train test train train train
L001723 1.1.1.1.1 True  train train test train train
L023575 1.1.1.1.1 False  train train test train train
L001724 1.1.1.1.1 True  train train train test train
L023576 1.1.1.1.1 False  train train train test train
L001726 1.1.1.1.1 True  train train train train test
L023589 1.1.1.1.1 False  train train train train test
L001756 1.1.1.1.1 True  test train train train train
L023796 1.1.1.1.1 False  test train train train train
L001757 1.1.1.1.1 True  train test train train train
L023797 1.1.1.1.1 False  train test train train train
L001758 1.1.1.1.1 True  train train test train train
L023799 1.1.1.1.1 False  train train test train train
L001759 1.1.1.1.1 True  train train train test train
L023814 1.1.1.1.1 False  train train train test train
L001760 1.1.1.1.1 True  train train train train test
L023817 1.1.1.1.1 False  train train train train test
L001761 1.1.1.1.1 True  test train train train train
L023838 1.1.1.1.1 False  test train train train train
L001762 1.1.1.1.1 True  train test train train train
L023858 1.1.1.1.1 False  train test train train train
L001763 1.1.1.1.1 True  train train test train train
L023859 1.1.1.1.1 False  train train test train train
L001764 1.1.1.1.1 True  train train train test train
L023860 1.1.1.1.1 False  train train train test train
L001893 1.1.1.1.1 True  train train train train test
L023862 1.1.1.1.1 False  train train train train test
L001894 1.1.1.1.1 True  test train train train train
L023863 1.1.1.1.1 False  test train train train train
L001895 1.1.1.1.1 True  train test train train train
L023869 1.1.1.1.1 False  train test train train train
L001896 1.1.1.1.1 True  train train test train train
L023871 1.1.1.1.1 False  train train test train train
L001947 1.1.1.1.1 True  train train train test train
L023881 1.1.1.1.1 False  train train train test train
L001949 1.1.1.1.1 True  train train train train test
L023882 1.1.1.1.1 False  train train train train test
L001950 1.1.1.1.1 True  test train train train train
L023910 1.1.1.1.1 False  test train train train train
L002011 1.1.1.1.1 True  train test train train train
L023915 1.1.1.1.1 False  train test train train train
L002013 1.1.1.1.1 True  train train test train train
L023929 1.1.1.1.1 False  train train test train train
L002014 1.1.1.1.1 True  train train train test train
L023939 1.1.1.1.1 False  train train train test train
L002015 1.1.1.1.1 True  train train train train test
L023949 1.1.1.1.1 False  train train train train test
L002016 1.1.1.1.1 True  test train train train train
L023978 1.1.1.1.1 False  test train train train train
L002043 1.1.1.1.1 True  train test train train train
L023995 1.1.1.1.1 False  train test train train train
L002105 1.1.1.1.1 True  train train test train train
L023998 1.1.1.1.1 False  train train test train train
L002185 1.1.1.1.1 True  train train train test train
L024000 1.1.1.1.1 False  train train train test train
L002186 1.1.1.1.1 True  train train train train test
L024026 1.1.1.1.1 False  train train train train test
L002187 1.1.1.1.1 True  test train train train train
L024076 1.1.1.1.1 False  test train train train train
L002188 1.1.1.1.1 True  train test train train train
L024125 1.1.1.1.1 False  train test train train train
L002196 1.1.1.1.1 True  train train test train train
L000002 1.1.1.1.1 False  train train test train train
L002197 1.1.1.1.1 True  train train train test train
L000005 1.1.1.1.1 False  train train train test train
L002198 1.1.1.1.1 True  train train train train test
L000006 1.1.1.1.1 False  train train train train test
L002216 1.1.1.1.1 True  test train train train train
L000007 1.1.1.1.1 False  test train train train train
L002266 1.1.1.1.1 True  train test train train train
L000008 1.1.1.1.1 False  train test train train train
L002267 1.1.1.1.1 True  train train test train train
L000009 1.1.1.1.1 False  train train test train train
L002268 1.1.1.1.1 True  train train train test train
L000010 1.1.1.1.1 False  train train train test train
L002269 1.1.1.1.1 True  train train train train test
L000014 1.1.1.1.1 False  train train train train test
L002295 1.1.1.1.1 True  test train train train train
L000015 1.1.1.1.1 False  test train train train train
L002478 1.1.1.1.1 True  train test train train train
L000020 1.1.1.1.1 False  train test train train train
L002479 1.1.1.1.1 True  train train test train train
L000026 1.1.1.1.1 False  train train test train train
L002480 1.1.1.1.1 True  train train train test train
L000027 1.1.1.1.1 False  train train train test train
L002481 1.1.1.1.1 True  train train train train test
L000079 1.1.1.1.1 False  train train train train test
L002482 1.1.1.1.1 True  test train train train train
L000082 1.1.1.1.1 False  test train train train train
L002483 1.1.1.1.1 True  train test train train train
L000085 1.1.1.1.1 False  train test train train train
L002484 1.1.1.1.1 True  train train test train train
L000086 1.1.1.1.1 False  train train test train train
L002485 1.1.1.1.1 True  train train train test train
L000090 1.1.1.1.1 False  train train train test train
L002486 1.1.1.1.1 True  train train train train test
L000102 1.1.1.1.1 False  train train train train test
L002487 1.1.1.1.1 True  test train train train train
L000103 1.1.1.1.1 False  test train train train train
L002488 1.1.1.1.1 True  train test train train train
L000106 1.1.1.1.1 False  train test train train train
L002489 1.1.1.1.1 True  train train test train train
L000110 1.1.1.1.1 False  train train test train train
L002490 1.1.1.1.1 True  train train train test train
L000120 1.1.1.1.1 False  train train train test train
L002491 1.1.1.1.1 True  train train train train test
L000134 1.1.1.1.1 False  train train train train test
L002492 1.1.1.1.1 True  test train train train train
L000143 1.1.1.1.1 False  test train train train train
L002493 1.1.1.1.1 True  train test train train train
L000144 1.1.1.1.1 False  train test train train train
L002494 1.1.1.1.1 True  train train test train train
L000146 1.1.1.1.1 False  train train test train train
L002495 1.1.1.1.1 True  train train train test train
L000149 1.1.1.1.1 False  train train train test train
L002496 1.1.1.1.1 True  train train train train test
L000152 1.1.1.1.1 False  train train train train test
L002497 1.1.1.1.1 True  test train train train train
L000155 1.1.1.1.1 False  test train train train train
L002498 1.1.1.1.1 True  train test train train train
L000159 1.1.1.1.1 False  train test train train train
L002499 1.1.1.1.1 True  train train test train train
L000176 1.1.1.1.1 False  train train test train train
L002501 1.1.1.1.1 True  train train train test train
L000180 1.1.1.1.1 False  train train train test train
L002502 1.1.1.1.1 True  train train train train test
L000183 1.1.1.1.1 False  train train train train test
L002503 1.1.1.1.1 True  test train train train train
L000193 1.1.1.1.1 False  test train train train train
L002504 1.1.1.1.1 True  train test train train train
L000200 1.1.1.1.1 False  train test train train train
L002505 1.1.1.1.1 True  train train test train train
L000201 1.1.1.1.1 False  train train test train train
L002506 1.1.1.1.1 True  train train train test train
L000202 1.1.1.1.1 False  train train train test train
L002507 1.1.1.1.1 True  train train train train test
L000210 1.1.1.1.1 False  train train train train test
L002508 1.1.1.1.1 True  test train train train train
L000223 1.1.1.1.1 False  test train train train train
L002568 1.1.1.1.1 True  train test train train train
L000229 1.1.1.1.1 False  train test train train train
L002569 1.1.1.1.1 True  train train test train train
L000233 1.1.1.1.1 False  train train test train train
L002570 1.1.1.1.1 True  train train train test train
L000242 1.1.1.1.1 False  train train train test train
L002571 1.1.1.1.1 True  train train train train test
L000276 1.1.1.1.1 False  train train train train test
L002572 1.1.1.1.1 True  test train train train train
L000281 1.1.1.1.1 False  test train train train train
L002575 1.1.1.1.1 True  train test train train train
L000304 1.1.1.1.1 False  train test train train train
L002576 1.1.1.1.1 True  train train test train train
L000310 1.1.1.1.1 False  train train test train train
L002578 1.1.1.1.1 True  train train train test train
L000311 1.1.1.1.1 False  train train train test train
L002579 1.1.1.1.1 True  train train train train test
L000337 1.1.1.1.1 False  train train train train test
L002581 1.1.1.1.1 True  test train train train train
L000347 1.1.1.1.1 False  test train train train train
L002595 1.1.1.1.1 True  train test train train train
L000349 1.1.1.1.1 False  train test train train train
L002596 1.1.1.1.1 True  train train test train train
L000360 1.1.1.1.1 False  train train test train train
L002597 1.1.1.1.1 True  train train train test train
L000367 1.1.1.1.1 False  train train train test train
L002598 1.1.1.1.1 True  train train train train test
L000369 1.1.1.1.1 False  train train train train test
L002599 1.1.1.1.1 True  test train train train train
L000370 1.1.1.1.1 False  test train train train train
L002600 1.1.1.1.1 True  train test train train train
L000371 1.1.1.1.1 False  train test train train train
L002602 1.1.1.1.1 True  train train test train train
L000391 1.1.1.1.1 False  train train test train train
L002603 1.1.1.1.1 True  train train train test train
L000394 1.1.1.1.1 False  train train train test train
L002604 1.1.1.1.1 True  train train train train test
L000401 1.1.1.1.1 False  train train train train test
L002605 1.1.1.1.1 True  test train train train train
L000402 1.1.1.1.1 False  test train train train train
L002706 1.1.1.1.1 True  train test train train train
L000427 1.1.1.1.1 False  train test train train train
L002708 1.1.1.1.1 True  train train test train train
L000432 1.1.1.1.1 False  train train test train train
L002709 1.1.1.1.1 True  train train train test train
L000433 1.1.1.1.1 False  train train train test train
L002710 1.1.1.1.1 True  train train train train test
L000434 1.1.1.1.1 False  train train train train test
L002807 1.1.1.1.1 True  test train train train train
L000447 1.1.1.1.1 False  test train train train train
L002808 1.1.1.1.1 True  train test train train train
L000456 1.1.1.1.1 False  train test train train train
L002878 1.1.1.1.1 True  train train test train train
L000459 1.1.1.1.1 False  train train test train train
L002890 1.1.1.1.1 True  train train train test train
L000469 1.1.1.1.1 False  train train train test train
L002900 1.1.1.1.1 True  train train train train test
L000473 1.1.1.1.1 False  train train train train test
L002905 1.1.1.1.1 True  test train train train train
L000476 1.1.1.1.1 False  test train train train train
L002922 1.1.1.1.1 True  train test train train train
L000491 1.1.1.1.1 False  train test train train train
L002925 1.1.1.1.1 True  train train test train train
L000498 1.1.1.1.1 False  train train test train train
L002979 1.1.1.1.1 True  train train train test train
L000503 1.1.1.1.1 False  train train train test train
L002980 1.1.1.1.1 True  train train train train test
L000520 1.1.1.1.1 False  train train train train test
L002981 1.1.1.1.1 True  test train train train train
L000524 1.1.1.1.1 False  test train train train train
L002982 1.1.1.1.1 True  train test train train train
L000528 1.1.1.1.1 False  train test train train train
L002983 1.1.1.1.1 True  train train test train train
L000529 1.1.1.1.1 False  train train test train train
L002984 1.1.1.1.1 True  train train train test train
L000536 1.1.1.1.1 False  train train train test train
L002985 1.1.1.1.1 True  train train train train test
L000543 1.1.1.1.1 False  train train train train test
L002986 1.1.1.1.1 True  test train train train train
L000549 1.1.1.1.1 False  test train train train train
L002987 1.1.1.1.1 True  train test train train train
L000563 1.1.1.1.1 False  train test train train train
L002988 1.1.1.1.1 True  train train test train train
L000564 1.1.1.1.1 False  train train test train train
L002989 1.1.1.1.1 True  train train train test train
L000565 1.1.1.1.1 False  train train train test train
L002990 1.1.1.1.1 True  train train train train test
L000579 1.1.1.1.1 False  train train train train test
L002991 1.1.1.1.1 True  test train train train train
L000584 1.1.1.1.1 False  test train train train train
L002992 1.1.1.1.1 True  train test train train train
L000595 1.1.1.1.1 False  train test train train train
L002993 1.1.1.1.1 True  train train test train train
L000596 1.1.1.1.1 False  train train test train train
L002994 1.1.1.1.1 True  train train train test train
L000603 1.1.1.1.1 False  train train train test train
L002995 1.1.1.1.1 True  train train train train test
L000605 1.1.1.1.1 False  train train train train test
L002996 1.1.1.1.1 True  test train train train train
L000615 1.1.1.1.1 False  test train train train train
L002997 1.1.1.1.1 True  train test train train train
L000636 1.1.1.1.1 False  train test train train train
L002998 1.1.1.1.1 True  train train test train train
L000647 1.1.1.1.1 False  train train test train train
L002999 1.1.1.1.1 True  train train train test train
L000648 1.1.1.1.1 False  train train train test train
L003000 1.1.1.1.1 True  train train train train test
L000650 1.1.1.1.1 False  train train train train test
L003001 1.1.1.1.1 True  test train train train train
L000654 1.1.1.1.1 False  test train train train train
L003002 1.1.1.1.1 True  train test train train train
L000664 1.1.1.1.1 False  train test train train train
L003003 1.1.1.1.1 True  train train test train train
L000675 1.1.1.1.1 False  train train test train train
L003005 1.1.1.1.1 True  train train train test train
L000677 1.1.1.1.1 False  train train train test train
L003007 1.1.1.1.1 True  train train train train test
L000679 1.1.1.1.1 False  train train train train test
L003008 1.1.1.1.1 True  test train train train train
L000681 1.1.1.1.1 False  test train train train train
L003044 1.1.1.1.1 True  train test train train train
L000688 1.1.1.1.1 False  train test train train train
L003045 1.1.1.1.1 True  train train test train train
L000716 1.1.1.1.1 False  train train test train train
L003046 1.1.1.1.1 True  train train train test train
L000722 1.1.1.1.1 False  train train train test train
L003047 1.1.1.1.1 True  train train train train test
L000724 1.1.1.1.1 False  train train train train test
L003048 1.1.1.1.1 True  test train train train train
L000733 1.1.1.1.1 False  test train train train train
L003050 1.1.1.1.1 True  train test train train train
L000736 1.1.1.1.1 False  train test train train train
L003152 1.1.1.1.1 True  train train test train train
L000745 1.1.1.1.1 False  train train test train train
L003153 1.1.1.1.1 True  train train train test train
L000753 1.1.1.1.1 False  train train train test train
L003154 1.1.1.1.1 True  train train train train test
L000754 1.1.1.1.1 False  train train train train test
L003155 1.1.1.1.1 True  test train train train train
L000757 1.1.1.1.1 False  test train train train train
L003156 1.1.1.1.1 True  train test train train train
L000770 1.1.1.1.1 False  train test train train train
L003157 1.1.1.1.1 True  train train test train train
L000772 1.1.1.1.1 False  train train test train train
L003158 1.1.1.1.1 True  train train train test train
L000777 1.1.1.1.1 False  train train train test train
L003159 1.1.1.1.1 True  train train train train test
L000786 1.1.1.1.1 False  train train train train test
L003160 1.1.1.1.1 True  test train train train train
L000794 1.1.1.1.1 False  test train train train train
L003161 1.1.1.1.1 True  train test train train train
L000808 1.1.1.1.1 False  train test train train train
L003162 1.1.1.1.1 True  train train test train train
L000812 1.1.1.1.1 False  train train test train train
L003163 1.1.1.1.1 True  train train train test train
L000814 1.1.1.1.1 False  train train train test train
L003168 1.1.1.1.1 True  train train train train test
L000822 1.1.1.1.1 False  train train train train test
L003177 1.1.1.1.1 True  test train train train train
L000823 1.1.1.1.1 False  test train train train train
L003178 1.1.1.1.1 True  train test train train train
L000824 1.1.1.1.1 False  train test train train train
L003179 1.1.1.1.1 True  train train test train train
L000828 1.1.1.1.1 False  train train test train train
L003180 1.1.1.1.1 True  train train train test train
L000832 1.1.1.1.1 False  train train train test train
L003181 1.1.1.1.1 True  train train train train test
L000843 1.1.1.1.1 False  train train train train test
L003182 1.1.1.1.1 True  test train train train train
L000846 1.1.1.1.1 False  test train train train train
L003183 1.1.1.1.1 True  train test train train train
L000850 1.1.1.1.1 False  train test train train train
L003185 1.1.1.1.1 True  train train test train train
L000861 1.1.1.1.1 False  train train test train train
L003186 1.1.1.1.1 True  train train train test train
L000866 1.1.1.1.1 False  train train train test train
L003187 1.1.1.1.1 True  train train train train test
L000878 1.1.1.1.1 False  train train train train test
L003188 1.1.1.1.1 True  test train train train train
L000883 1.1.1.1.1 False  test train train train train
L003189 1.1.1.1.1 True  train test train train train
L000886 1.1.1.1.1 False  train test train train train
L003190 1.1.1.1.1 True  train train test train train
L000892 1.1.1.1.1 False  train train test train train
L003192 1.1.1.1.1 True  train train train test train
L000893 1.1.1.1.1 False  train train train test train
L003193 1.1.1.1.1 True  train train train train test
L000897 1.1.1.1.1 False  train train train train test
L003194 1.1.1.1.1 True  test train train train train
L000898 1.1.1.1.1 False  test train train train train
L003195 1.1.1.1.1 True  train test train train train
L000908 1.1.1.1.1 False  train test train train train
L003196 1.1.1.1.1 True  train train test train train
L000912 1.1.1.1.1 False  train train test train train
L003197 1.1.1.1.1 True  train train train test train
L000915 1.1.1.1.1 False  train train train test train
L003198 1.1.1.1.1 True  train train train train test
L000916 1.1.1.1.1 False  train train train train test
L003199 1.1.1.1.1 True  test train train train train
L000925 1.1.1.1.1 False  test train train train train
L003200 1.1.1.1.1 True  train test train train train
L000935 1.1.1.1.1 False  train test train train train
L003201 1.1.1.1.1 True  train train test train train
L000940 1.1.1.1.1 False  train train test train train
L003202 1.1.1.1.1 True  train train train test train
L000945 1.1.1.1.1 False  train train train test train
L003204 1.1.1.1.1 True  train train train train test
L000946 1.1.1.1.1 False  train train train train test
L003205 1.1.1.1.1 True  test train train train train
L000958 1.1.1.1.1 False  test train train train train
L003207 1.1.1.1.1 True  train test train train train
L000960 1.1.1.1.1 False  train test train train train
L003241 1.1.1.1.1 True  train train test train train
L000961 1.1.1.1.1 False  train train test train train
L003242 1.1.1.1.1 True  train train train test train
L000968 1.1.1.1.1 False  train train train test train
L003243 1.1.1.1.1 True  train train train train test
L000978 1.1.1.1.1 False  train train train train test
L003244 1.1.1.1.1 True  test train train train train
L000985 1.1.1.1.1 False  test train train train train
L003245 1.1.1.1.1 True  train test train train train
L000995 1.1.1.1.1 False  train test train train train
L003246 1.1.1.1.1 True  train train test train train
L001002 1.1.1.1.1 False  train train test train train
L003247 1.1.1.1.1 True  train train train test train
L001007 1.1.1.1.1 False  train train train test train
L003248 1.1.1.1.1 True  train train train train test
L001008 1.1.1.1.1 False  train train train train test
L003249 1.1.1.1.1 True  test train train train train
L001017 1.1.1.1.1 False  test train train train train
L003250 1.1.1.1.1 True  train test train train train
L001022 1.1.1.1.1 False  train test train train train
L003251 1.1.1.1.1 True  train train test train train
L001033 1.1.1.1.1 False  train train test train train
L003252 1.1.1.1.1 True  train train train test train
L001037 1.1.1.1.1 False  train train train test train
L003253 1.1.1.1.1 True  train train train train test
L001052 1.1.1.1.1 False  train train train train test
L003254 1.1.1.1.1 True  test train train train train
L001055 1.1.1.1.1 False  test train train train train
L003394 1.1.1.1.1 True  train test train train train
L001065 1.1.1.1.1 False  train test train train train
L003395 1.1.1.1.1 True  train train test train train
L001077 1.1.1.1.1 False  train train test train train
L003396 1.1.1.1.1 True  train train train test train
L001081 1.1.1.1.1 False  train train train test train
L003451 1.1.1.1.1 True  train train train train test
L001082 1.1.1.1.1 False  train train train train test
L003453 1.1.1.1.1 True  test train train train train
L001084 1.1.1.1.1 False  test train train train train
L003455 1.1.1.1.1 True  train test train train train
L001113 1.1.1.1.1 False  train test train train train
L003456 1.1.1.1.1 True  train train test train train
L001116 1.1.1.1.1 False  train train test train train
L003687 1.1.1.1.1 True  train train train test train
L001124 1.1.1.1.1 False  train train train test train
L003736 1.1.1.1.1 True  train train train train test
L001128 1.1.1.1.1 False  train train train train test
L003789 1.1.1.1.1 True  test train train train train
L001130 1.1.1.1.1 False  test train train train train
L003791 1.1.1.1.1 True  train test train train train
L001137 1.1.1.1.1 False  train test train train train
L003792 1.1.1.1.1 True  train train test train train
L001140 1.1.1.1.1 False  train train test train train
L003793 1.1.1.1.1 True  train train train test train
L001141 1.1.1.1.1 False  train train train test train
L003794 1.1.1.1.1 True  train train train train test
L001142 1.1.1.1.1 False  train train train train test
L003795 1.1.1.1.1 True  test train train train train
L001150 1.1.1.1.1 False  test train train train train
L003796 1.1.1.1.1 True  train test train train train
L001155 1.1.1.1.1 False  train test train train train
L003797 1.1.1.1.1 True  train train test train train
L001156 1.1.1.1.1 False  train train test train train
L003799 1.1.1.1.1 True  train train train test train
L001160 1.1.1.1.1 False  train train train test train
L003800 1.1.1.1.1 True  train train train train test
L001168 1.1.1.1.1 False  train train train train test
L003801 1.1.1.1.1 True  test train train train train
L001170 1.1.1.1.1 False  test train train train train
L003802 1.1.1.1.1 True  train test train train train
L001185 1.1.1.1.1 False  train test train train train
L003803 1.1.1.1.1 True  train train test train train
L001202 1.1.1.1.1 False  train train test train train
L003805 1.1.1.1.1 True  train train train test train
L001207 1.1.1.1.1 False  train train train test train
L003811 1.1.1.1.1 True  train train train train test
L001209 1.1.1.1.1 False  train train train train test
L003812 1.1.1.1.1 True  test train train train train
L001213 1.1.1.1.1 False  test train train train train
L003813 1.1.1.1.1 True  train test train train train
L001215 1.1.1.1.1 False  train test train train train
L003815 1.1.1.1.1 True  train train test train train
L001232 1.1.1.1.1 False  train train test train train
L003816 1.1.1.1.1 True  train train train test train
L001261 1.1.1.1.1 False  train train train test train
L003905 1.1.1.1.1 True  train train train train test
L001262 1.1.1.1.1 False  train train train train test
L003907 1.1.1.1.1 True  test train train train train
L001269 1.1.1.1.1 False  test train train train train
L003976 1.1.1.1.1 True  train test train train train
L001280 1.1.1.1.1 False  train test train train train
L003999 1.1.1.1.1 True  train train test train train
L001282 1.1.1.1.1 False  train train test train train
L004069 1.1.1.1.1 True  train train train test train
L001286 1.1.1.1.1 False  train train train test train
L004108 1.1.1.1.1 True  train train train train test
L001288 1.1.1.1.1 False  train train train train test
L004109 1.1.1.1.1 True  test train train train train
L001291 1.1.1.1.1 False  test train train train train
L004110 1.1.1.1.1 True  train test train train train
L001293 1.1.1.1.1 False  train test train train train
L004111 1.1.1.1.1 True  train train test train train
L001294 1.1.1.1.1 False  train train test train train
L004112 1.1.1.1.1 True  train train train test train
L001299 1.1.1.1.1 False  train train train test train
L004114 1.1.1.1.1 True  train train train train test
L001307 1.1.1.1.1 False  train train train train test
L004115 1.1.1.1.1 True  test train train train train
L001311 1.1.1.1.1 False  test train train train train
L004116 1.1.1.1.1 True  train test train train train
L001312 1.1.1.1.1 False  train test train train train
L004117 1.1.1.1.1 True  train train test train train
L001315 1.1.1.1.1 False  train train test train train
L004118 1.1.1.1.1 True  train train train test train
L001325 1.1.1.1.1 False  train train train test train
L004119 1.1.1.1.1 True  train train train train test
L001328 1.1.1.1.1 False  train train train train test
L004121 1.1.1.1.1 True  test train train train train
L001329 1.1.1.1.1 False  test train train train train
L004122 1.1.1.1.1 True  train test train train train
L001332 1.1.1.1.1 False  train test train train train
L004124 1.1.1.1.1 True  train train test train train
L001351 1.1.1.1.1 False  train train test train train
L004166 1.1.1.1.1 True  train train train test train
L001361 1.1.1.1.1 False  train train train test train
L004172 1.1.1.1.1 True  train train train train test
L001362 1.1.1.1.1 False  train train train train test
L004217 1.1.1.1.1 True  test train train train train
L001371 1.1.1.1.1 False  test train train train train
L004218 1.1.1.1.1 True  train test train train train
L001373 1.1.1.1.1 False  train test train train train
L004219 1.1.1.1.1 True  train train test train train
L001398 1.1.1.1.1 False  train train test train train
L004222 1.1.1.1.1 True  train train train test train
L001410 1.1.1.1.1 False  train train train test train
L004277 1.1.1.1.1 True  train train train train test
L001418 1.1.1.1.1 False  train train train train test
L004278 1.1.1.1.1 True  test train train train train
L001424 1.1.1.1.1 False  test train train train train
L004280 1.1.1.1.1 True  train test train train train
L001431 1.1.1.1.1 False  train test train train train
L004282 1.1.1.1.1 True  train train test train train
L001432 1.1.1.1.1 False  train train test train train
L004283 1.1.1.1.1 True  train train train test train
L001447 1.1.1.1.1 False  train train train test train
L004525 1.1.1.1.1 True  train train train train test
L001454 1.1.1.1.1 False  train train train train test
L004526 1.1.1.1.1 True  test train train train train
L001472 1.1.1.1.1 False  test train train train train
L004527 1.1.1.1.1 True  train test train train train
L001497 1.1.1.1.1 False  train test train train train
L004529 1.1.1.1.1 True  train train test train train
L001499 1.1.1.1.1 False  train train test train train
L004530 1.1.1.1.1 True  train train train test train
L001522 1.1.1.1.1 False  train train train test train
L004715 1.1.1.1.1 True  train train train train test
L001547 1.1.1.1.1 False  train train train train test
L004716 1.1.1.1.1 True  test train train train train
L001548 1.1.1.1.1 False  test train train train train
L004720 1.1.1.1.1 True  train test train train train
L001549 1.1.1.1.1 False  train test train train train
L004748 1.1.1.1.1 True  train train test train train
L001555 1.1.1.1.1 False  train train test train train
L004749 1.1.1.1.1 True  train train train test train
L001562 1.1.1.1.1 False  train train train test train
L004750 1.1.1.1.1 True  train train train train test
L001565 1.1.1.1.1 False  train train train train test
L004751 1.1.1.1.1 True  test train train train train
L001572 1.1.1.1.1 False  test train train train train
L004752 1.1.1.1.1 True  train test train train train
L001598 1.1.1.1.1 False  train test train train train
L004753 1.1.1.1.1 True  train train test train train
L001601 1.1.1.1.1 False  train train test train train
L004754 1.1.1.1.1 True  train train train test train
L001619 1.1.1.1.1 False  train train train test train
L004755 1.1.1.1.1 True  train train train train test
L001636 1.1.1.1.1 False  train train train train test
L004756 1.1.1.1.1 True  test train train train train
L001645 1.1.1.1.1 False  test train train train train
L004757 1.1.1.1.1 True  train test train train train
L001668 1.1.1.1.1 False  train test train train train
L004758 1.1.1.1.1 True  train train test train train
L001673 1.1.1.1.1 False  train train test train train
L004759 1.1.1.1.1 True  train train train test train
L001710 1.1.1.1.1 False  train train train test train
L004760 1.1.1.1.1 True  train train train train test
L001750 1.1.1.1.1 False  train train train train test
L004761 1.1.1.1.1 True  test train train train train
L001769 1.1.1.1.1 False  test train train train train
L004762 1.1.1.1.1 True  train test train train train
L001770 1.1.1.1.1 False  train test train train train
L004763 1.1.1.1.1 True  train train test train train
L001806 1.1.1.1.1 False  train train test train train
L004805 1.1.1.1.1 True  train train train test train
L001813 1.1.1.1.1 False  train train train test train
L004806 1.1.1.1.1 True  train train train train test
L001826 1.1.1.1.1 False  train train train train test
L004807 1.1.1.1.1 True  test train train train train
L001827 1.1.1.1.1 False  test train train train train
L004808 1.1.1.1.1 True  train test train train train
L001829 1.1.1.1.1 False  train test train train train
L004810 1.1.1.1.1 True  train train test train train
L001831 1.1.1.1.1 False  train train test train train
L004811 1.1.1.1.1 True  train train train test train
L001841 1.1.1.1.1 False  train train train test train
L004812 1.1.1.1.1 True  train train train train test
L001842 1.1.1.1.1 False  train train train train test
L004813 1.1.1.1.1 True  test train train train train
L001843 1.1.1.1.1 False  test train train train train
L004836 1.1.1.1.1 True  train test train train train
L001844 1.1.1.1.1 False  train test train train train
L004837 1.1.1.1.1 True  train train test train train
L001845 1.1.1.1.1 False  train train test train train
L004838 1.1.1.1.1 True  train train train test train
L001863 1.1.1.1.1 False  train train train test train
L004839 1.1.1.1.1 True  train train train train test
L001864 1.1.1.1.1 False  train train train train test
L004840 1.1.1.1.1 True  test train train train train
L001870 1.1.1.1.1 False  test train train train train
L004841 1.1.1.1.1 True  train test train train train
L001875 1.1.1.1.1 False  train test train train train
L004842 1.1.1.1.1 True  train train test train train
L001877 1.1.1.1.1 False  train train test train train
L004843 1.1.1.1.1 True  train train train test train
L001878 1.1.1.1.1 False  train train train test train
L004844 1.1.1.1.1 True  train train train train test
L001881 1.1.1.1.1 False  train train train train test
L004846 1.1.1.1.1 True  test train train train train
L001883 1.1.1.1.1 False  test train train train train
L004847 1.1.1.1.1 True  train test train train train
L001925 1.1.1.1.1 False  train test train train train
L004849 1.1.1.1.1 True  train train test train train
L001927 1.1.1.1.1 False  train train test train train
L004850 1.1.1.1.1 True  train train train test train
L001928 1.1.1.1.1 False  train train train test train
L004851 1.1.1.1.1 True  train train train train test
L001929 1.1.1.1.1 False  train train train train test
L004852 1.1.1.1.1 True  test train train train train
L001930 1.1.1.1.1 False  test train train train train
L004854 1.1.1.1.1 True  train test train train train
L001939 1.1.1.1.1 False  train test train train train
L004855 1.1.1.1.1 True  train train test train train
L001940 1.1.1.1.1 False  train train test train train
L004857 1.1.1.1.1 True  train train train test train
L001941 1.1.1.1.1 False  train train train test train
L004914 1.1.1.1.1 True  train train train train test
L001942 1.1.1.1.1 False  train train train train test
L004915 1.1.1.1.1 True  test train train train train
L001943 1.1.1.1.1 False  test train train train train
L004916 1.1.1.1.1 True  train test train train train
L001944 1.1.1.1.1 False  train test train train train
L004917 1.1.1.1.1 True  train train test train train
L001945 1.1.1.1.1 False  train train test train train
L004918 1.1.1.1.1 True  train train train test train
L001965 1.1.1.1.1 False  train train train test train
L004919 1.1.1.1.1 True  train train train train test
L001990 1.1.1.1.1 False  train train train train test
L004920 1.1.1.1.1 True  test train train train train
L001998 1.1.1.1.1 False  test train train train train
L004922 1.1.1.1.1 True  train test train train train
L001999 1.1.1.1.1 False  train test train train train
L004925 1.1.1.1.1 True  train train test train train
L002000 1.1.1.1.1 False  train train test train train
L004926 1.1.1.1.1 True  train train train test train
L002001 1.1.1.1.1 False  train train train test train
L004928 1.1.1.1.1 True  train train train train test
L002002 1.1.1.1.1 False  train train train train test
L005027 1.1.1.1.1 True  test train train train train
L002003 1.1.1.1.1 False  test train train train train
L005028 1.1.1.1.1 True  train test train train train
L002004 1.1.1.1.1 False  train test train train train
L005029 1.1.1.1.1 True  train train test train train
L002032 1.1.1.1.1 False  train train test train train
L005030 1.1.1.1.1 True  train train train test train
L002065 1.1.1.1.1 False  train train train test train
L005031 1.1.1.1.1 True  train train train train test
L002067 1.1.1.1.1 False  train train train train test
L005032 1.1.1.1.1 True  test train train train train
L002068 1.1.1.1.1 False  test train train train train
L005033 1.1.1.1.1 True  train test train train train
L002069 1.1.1.1.1 False  train test train train train
L005034 1.1.1.1.1 True  train train test train train
L002070 1.1.1.1.1 False  train train test train train
L005035 1.1.1.1.1 True  train train train test train
L002071 1.1.1.1.1 False  train train train test train
L005036 1.1.1.1.1 True  train train train train test
L002072 1.1.1.1.1 False  train train train train test
L005037 1.1.1.1.1 True  test train train train train
L002073 1.1.1.1.1 False  test train train train train
L005038 1.1.1.1.1 True  train test train train train
L002074 1.1.1.1.1 False  train test train train train
L005039 1.1.1.1.1 True  train train test train train
L002075 1.1.1.1.1 False  train train test train train
L005040 1.1.1.1.1 True  train train train test train
L002076 1.1.1.1.1 False  train train train test train
L005189 1.1.1.1.1 True  train train train train test
L002077 1.1.1.1.1 False  train train train train test
L005191 1.1.1.1.1 True  test train train train train
L002124 1.1.1.1.1 False  test train train train train
L005193 1.1.1.1.1 True  train test train train train
L002131 1.1.1.1.1 False  train test train train train
L005194 1.1.1.1.1 True  train train test train train
L002132 1.1.1.1.1 False  train train test train train
L005198 1.1.1.1.1 True  train train train test train
L002133 1.1.1.1.1 False  train train train test train
L005199 1.1.1.1.1 True  train train train train test
L002134 1.1.1.1.1 False  train train train train test
L005200 1.1.1.1.1 True  test train train train train
L002135 1.1.1.1.1 False  test train train train train
L005201 1.1.1.1.1 True  train test train train train
L002136 1.1.1.1.1 False  train test train train train
L005202 1.1.1.1.1 True  train train test train train
L002137 1.1.1.1.1 False  train train test train train
L005203 1.1.1.1.1 True  train train train test train
L002138 1.1.1.1.1 False  train train train test train
L005204 1.1.1.1.1 True  train train train train test
L002139 1.1.1.1.1 False  train train train train test
L005205 1.1.1.1.1 True  test train train train train
L002140 1.1.1.1.1 False  test train train train train
L005206 1.1.1.1.1 True  train test train train train
L002141 1.1.1.1.1 False  train test train train train
L005207 1.1.1.1.1 True  train train test train train
L002142 1.1.1.1.1 False  train train test train train
L005208 1.1.1.1.1 True  train train train test train
L002144 1.1.1.1.1 False  train train train test train
L005209 1.1.1.1.1 True  train train train train test
L002150 1.1.1.1.1 False  train train train train test
L005279 1.1.1.1.1 True  test train train train train
L002151 1.1.1.1.1 False  test train train train train
L005668 1.1.1.1.1 True  train test train train train
L002152 1.1.1.1.1 False  train test train train train
L005669 1.1.1.1.1 True  train train test train train
L002155 1.1.1.1.1 False  train train test train train
L005670 1.1.1.1.1 True  train train train test train
L002156 1.1.1.1.1 False  train train train test train
L005671 1.1.1.1.1 True  train train train train test
L002158 1.1.1.1.1 False  train train train train test
L005678 1.1.1.1.1 True  test train train train train
L002160 1.1.1.1.1 False  test train train train train
L005769 1.1.1.1.1 True  train test train train train
L002161 1.1.1.1.1 False  train test train train train
L005771 1.1.1.1.1 True  train train test train train
L002162 1.1.1.1.1 False  train train test train train
L005772 1.1.1.1.1 True  train train train test train
L002164 1.1.1.1.1 False  train train train test train
L005773 1.1.1.1.1 True  train train train train test
L002165 1.1.1.1.1 False  train train train train test
L005890 1.1.1.1.1 True  test train train train train
L002166 1.1.1.1.1 False  test train train train train
L005891 1.1.1.1.1 True  train test train train train
L002167 1.1.1.1.1 False  train test train train train
L005892 1.1.1.1.1 True  train train test train train
L002177 1.1.1.1.1 False  train train test train train
L005893 1.1.1.1.1 True  train train train test train
L002208 1.1.1.1.1 False  train train train test train
L005894 1.1.1.1.1 True  train train train train test
L002277 1.1.1.1.1 False  train train train train test
L005895 1.1.1.1.1 True  test train train train train
L002307 1.1.1.1.1 False  test train train train train
L005896 1.1.1.1.1 True  train test train train train
L002308 1.1.1.1.1 False  train test train train train
L005897 1.1.1.1.1 True  train train test train train
L002309 1.1.1.1.1 False  train train test train train
L005936 1.1.1.1.1 True  train train train test train
L002310 1.1.1.1.1 False  train train train test train
L005937 1.1.1.1.1 True  train train train train test
L002311 1.1.1.1.1 False  train train train train test
L005938 1.1.1.1.1 True  test train train train train
L002312 1.1.1.1.1 False  test train train train train
L005939 1.1.1.1.1 True  train test train train train
L002313 1.1.1.1.1 False  train test train train train
L005940 1.1.1.1.1 True  train train test train train
L002333 1.1.1.1.1 False  train train test train train
L005941 1.1.1.1.1 True  train train train test train
L002334 1.1.1.1.1 False  train train train test train
L006042 1.1.1.1.1 True  train train train train test
L002335 1.1.1.1.1 False  train train train train test
L006043 1.1.1.1.1 True  test train train train train
L002336 1.1.1.1.1 False  test train train train train
L006044 1.1.1.1.1 True  train test train train train
L002337 1.1.1.1.1 False  train test train train train
L006045 1.1.1.1.1 True  train train test train train
L002338 1.1.1.1.1 False  train train test train train
L006046 1.1.1.1.1 True  train train train test train
L002339 1.1.1.1.1 False  train train train test train
L006047 1.1.1.1.1 True  train train train train test
L002340 1.1.1.1.1 False  train train train train test
L006048 1.1.1.1.1 True  test train train train train
L002341 1.1.1.1.1 False  test train train train train
L006049 1.1.1.1.1 True  train test train train train
L002342 1.1.1.1.1 False  train test train train train
L006050 1.1.1.1.1 True  train train test train train
L002353 1.1.1.1.1 False  train train test train train
L006051 1.1.1.1.1 True  train train train test train
L002356 1.1.1.1.1 False  train train train test train
L006052 1.1.1.1.1 True  train train train train test
L002357 1.1.1.1.1 False  train train train train test
L006053 1.1.1.1.1 True  test train train train train
L002358 1.1.1.1.1 False  test train train train train
L006058 1.1.1.1.1 True  train test train train train
L002359 1.1.1.1.1 False  train test train train train
L006059 1.1.1.1.1 True  train train test train train
L002363 1.1.1.1.1 False  train train test train train
L006060 1.1.1.1.1 True  train train train test train
L002391 1.1.1.1.1 False  train train train test train
L006061 1.1.1.1.1 True  train train train train test
L002411 1.1.1.1.1 False  train train train train test
L006062 1.1.1.1.1 True  test train train train train
L002412 1.1.1.1.1 False  test train train train train
L006063 1.1.1.1.1 True  train test train train train
L002413 1.1.1.1.1 False  train test train train train
L006080 1.1.1.1.1 True  train train test train train
L002414 1.1.1.1.1 False  train train test train train
L006081 1.1.1.1.1 True  train train train test train
L002416 1.1.1.1.1 False  train train train test train
L006082 1.1.1.1.1 True  train train train train test
L002417 1.1.1.1.1 False  train train train train test
L006121 1.1.1.1.1 True  test train train train train
L002422 1.1.1.1.1 False  test train train train train
L006123 1.1.1.1.1 True  train test train train train
L002510 1.1.1.1.1 False  train test train train train
L006124 1.1.1.1.1 True  train train test train train
L002512 1.1.1.1.1 False  train train test train train
L006125 1.1.1.1.1 True  train train train test train
L002523 1.1.1.1.1 False  train train train test train
L006128 1.1.1.1.1 True  train train train train test
L002524 1.1.1.1.1 False  train train train train test
L006130 1.1.1.1.1 True  test train train train train
L002531 1.1.1.1.1 False  test train train train train
L006400 1.1.1.1.1 True  train test train train train
L002532 1.1.1.1.1 False  train test train train train
L006401 1.1.1.1.1 True  train train test train train
L002533 1.1.1.1.1 False  train train test train train
L006406 1.1.1.1.1 True  train train train test train
L002537 1.1.1.1.1 False  train train train test train
L006409 1.1.1.1.1 True  train train train train test
L002538 1.1.1.1.1 False  train train train train test
L006412 1.1.1.1.1 True  test train train train train
L002539 1.1.1.1.1 False  test train train train train
L006413 1.1.1.1.1 True  train test train train train
L002540 1.1.1.1.1 False  train test train train train
L006420 1.1.1.1.1 True  train train test train train
L002541 1.1.1.1.1 False  train train test train train
L006423 1.1.1.1.1 True  train train train test train
L002542 1.1.1.1.1 False  train train train test train
L006424 1.1.1.1.1 True  train train train train test
L002543 1.1.1.1.1 False  train train train train test
L006452 1.1.1.1.1 True  test train train train train
L002614 1.1.1.1.1 False  test train train train train
L006454 1.1.1.1.1 True  train test train train train
L002632 1.1.1.1.1 False  train test train train train
L006476 1.1.1.1.1 True  train train test train train
L002633 1.1.1.1.1 False  train train test train train
L006483 1.1.1.1.1 True  train train train test train
L002649 1.1.1.1.1 False  train train train test train
L006484 1.1.1.1.1 True  train train train train test
L002650 1.1.1.1.1 False  train train train train test
L006485 1.1.1.1.1 True  test train train train train
L002658 1.1.1.1.1 False  test train train train train
L006486 1.1.1.1.1 True  train test train train train
L002660 1.1.1.1.1 False  train test train train train
L006496 1.1.1.1.1 True  train train test train train
L002662 1.1.1.1.1 False  train train test train train
L006756 1.1.1.1.1 True  train train train test train
L002663 1.1.1.1.1 False  train train train test train
L006757 1.1.1.1.1 True  train train train train test
L002664 1.1.1.1.1 False  train train train train test
L006758 1.1.1.1.1 True  test train train train train
L002665 1.1.1.1.1 False  test train train train train
L006759 1.1.1.1.1 True  train test train train train
L002666 1.1.1.1.1 False  train test train train train
L006765 1.1.1.1.1 True  train train test train train
L002667 1.1.1.1.1 False  train train test train train
L006874 1.1.1.1.1 True  train train train test train
L002668 1.1.1.1.1 False  train train train test train
L006875 1.1.1.1.1 True  train train train train test
L002669 1.1.1.1.1 False  train train train train test
L006877 1.1.1.1.1 True  test train train train train
L002670 1.1.1.1.1 False  test train train train train
L006878 1.1.1.1.1 True  train test train train train
L002671 1.1.1.1.1 False  train test train train train
L006879 1.1.1.1.1 True  train train test train train
L002704 1.1.1.1.1 False  train train test train train
L007063 1.1.1.1.1 True  train train train test train
L002711 1.1.1.1.1 False  train train train test train
L007068 1.1.1.1.1 True  train train train train test
L002712 1.1.1.1.1 False  train train train train test
L007069 1.1.1.1.1 True  test train train train train
L002713 1.1.1.1.1 False  test train train train train
L007070 1.1.1.1.1 True  train test train train train
L002714 1.1.1.1.1 False  train test train train train
L007071 1.1.1.1.1 True  train train test train train
L002715 1.1.1.1.1 False  train train test train train
L007072 1.1.1.1.1 True  train train train test train
L002716 1.1.1.1.1 False  train train train test train
L007073 1.1.1.1.1 True  train train train train test
L002874 1.1.1.1.1 False  train train train train test
L007306 1.1.1.1.1 True  test train train train train
L002877 1.1.1.1.1 False  test train train train train
L007307 1.1.1.1.1 True  train test train train train
L002885 1.1.1.1.1 False  train test train train train
L007308 1.1.1.1.1 True  train train test train train
L002949 1.1.1.1.1 False  train train test train train
L007410 1.1.1.1.1 True  train train train test train
L002950 1.1.1.1.1 False  train train train test train
L007411 1.1.1.1.1 True  train train train train test
L002951 1.1.1.1.1 False  train train train train test
L007412 1.1.1.1.1 True  test train train train train
L002952 1.1.1.1.1 False  test train train train train
L007659 1.1.1.1.1 True  train test train train train
L002955 1.1.1.1.1 False  train test train train train
L007660 1.1.1.1.1 True  train train test train train
L002956 1.1.1.1.1 False  train train test train train
L007661 1.1.1.1.1 True  train train train test train
L002967 1.1.1.1.1 False  train train train test train
L007662 1.1.1.1.1 True  train train train train test
L003012 1.1.1.1.1 False  train train train train test
L007663 1.1.1.1.1 True  test train train train train
L003013 1.1.1.1.1 False  test train train train train
L007664 1.1.1.1.1 True  train test train train train
L003014 1.1.1.1.1 False  train test train train train
L008011 1.1.1.1.1 True  train train test train train
L003015 1.1.1.1.1 False  train train test train train
L008015 1.1.1.1.1 True  train train train test train
L003017 1.1.1.1.1 False  train train train test train
L008016 1.1.1.1.1 True  train train train train test
L003018 1.1.1.1.1 False  train train train train test
L008018 1.1.1.1.1 True  test train train train train
L003019 1.1.1.1.1 False  test train train train train
L008032 1.1.1.1.1 True  train test train train train
L003020 1.1.1.1.1 False  train test train train train
L008033 1.1.1.1.1 True  train train test train train
L003042 1.1.1.1.1 False  train train test train train
L008179 1.1.1.1.1 True  train train train test train
L003103 1.1.1.1.1 False  train train train test train
L008629 1.1.1.1.1 True  train train train train test
L003120 1.1.1.1.1 False  train train train train test
L008630 1.1.1.1.1 True  test train train train train
L003123 1.1.1.1.1 False  test train train train train
L008631 1.1.1.1.1 True  train test train train train
L003132 1.1.1.1.1 False  train test train train train
L008632 1.1.1.1.1 True  train train test train train
L003137 1.1.1.1.1 False  train train test train train
L008633 1.1.1.1.1 True  train train train test train
L003145 1.1.1.1.1 False  train train train test train
L008741 1.1.1.1.1 True  train train train train test
L003257 1.1.1.1.1 False  train train train train test
L009212 1.1.1.1.1 True  test train train train train
L003358 1.1.1.1.1 False  test train train train train
L009213 1.1.1.1.1 True  train test train train train
L003359 1.1.1.1.1 False  train test train train train
L010153 1.1.1.1.1 True  train train test train train
L003374 1.1.1.1.1 False  train train test train train
L010158 1.1.1.1.1 True  train train train test train
L003376 1.1.1.1.1 False  train train train test train
L010161 1.1.1.1.1 True  train train train train test
L003494 1.1.1.1.1 False  train train train train test
L010165 1.1.1.1.1 True  test train train train train
L003502 1.1.1.1.1 False  test train train train train
L010166 1.1.1.1.1 True  train test train train train
L003504 1.1.1.1.1 False  train test train train train
L010200 1.1.1.1.1 True  train train test train train
L003511 1.1.1.1.1 False  train train test train train
L011073 1.1.1.1.1 True  train train train test train
L003516 1.1.1.1.1 False  train train train test train
L011075 1.1.1.1.1 True  train train train train test
L003517 1.1.1.1.1 False  train train train train test
L011077 1.1.1.1.1 True  test train train train train
L003554 1.1.1.1.1 False  test train train train train
L011703 1.1.1.1.1 True  train test train train train
L003555 1.1.1.1.1 False  train test train train train
L011790 1.1.1.1.1 True  train train test train train
L003557 1.1.1.1.1 False  train train test train train
L011791 1.1.1.1.1 True  train train train test train
L003558 1.1.1.1.1 False  train train train test train
L012581 1.1.1.1.1 True  train train train train test
L003559 1.1.1.1.1 False  train train train train test
L012582 1.1.1.1.1 True  test train train train train
L003561 1.1.1.1.1 False  test train train train train
L012583 1.1.1.1.1 True  train test train train train
L003562 1.1.1.1.1 False  train test train train train
L012584 1.1.1.1.1 True  train train test train train
L003572 1.1.1.1.1 False  train train test train train
L012585 1.1.1.1.1 True  train train train test train
L003573 1.1.1.1.1 False  train train train test train
L012586 1.1.1.1.1 True  train train train train test
L003587 1.1.1.1.1 False  train train train train test
L012587 1.1.1.1.1 True  test train train train train
L003588 1.1.1.1.1 False  test train train train train
L012648 1.1.1.1.1 True  train test train train train
L003618 1.1.1.1.1 False  train test train train train
L012915 1.1.1.1.1 True  train train test train train
L003624 1.1.1.1.1 False  train train test train train
L013175 1.1.1.1.1 True  train train train test train
L003625 1.1.1.1.1 False  train train train test train
L014223 1.1.1.1.1 True  train train train train test
L003628 1.1.1.1.1 False  train train train train test
L014224 1.1.1.1.1 True  test train train train train
L003681 1.1.1.1.1 False  test train train train train
L014226 1.1.1.1.1 True  train test train train train
L003702 1.1.1.1.1 False  train test train train train
L014228 1.1.1.1.1 True  train train test train train
L003703 1.1.1.1.1 False  train train test train train
L014992 1.1.1.1.1 True  train train train test train
L003704 1.1.1.1.1 False  train train train test train
L014993 1.1.1.1.1 True  train train train train test
L003705 1.1.1.1.1 False  train train train train test
L014994 1.1.1.1.1 True  test train train train train
L003706 1.1.1.1.1 False  test train train train train
L014995 1.1.1.1.1 True  train test train train train
L003708 1.1.1.1.1 False  train test train train train
L014996 1.1.1.1.1 True  train train test train train
L003709 1.1.1.1.1 False  train train test train train
L015009 1.1.1.1.1 True  train train train test train
L003710 1.1.1.1.1 False  train train train test train
L015010 1.1.1.1.1 True  train train train train test
L003711 1.1.1.1.1 False  train train train train test
L015011 1.1.1.1.1 True  test train train train train
L003712 1.1.1.1.1 False  test train train train train
L016403 1.1.1.1.1 True  train test train train train
L003716 1.1.1.1.1 False  train test train train train
L016526 1.1.1.1.1 True  train train test train train
L003724 1.1.1.1.1 False  train train test train train
L016527 1.1.1.1.1 True  train train train test train
L003731 1.1.1.1.1 False  train train train test train
L016528 1.1.1.1.1 True  train train train train test
L003732 1.1.1.1.1 False  train train train train test
L017450 1.1.1.1.1 True  test train train train train
L003733 1.1.1.1.1 False  test train train train train
L017452 1.1.1.1.1 True  train test train train train
L003734 1.1.1.1.1 False  train test train train train
L023789 1.1.1.1.1 True  train train test train train
L003745 1.1.1.1.1 False  train train test train train
L023942 1.1.1.1.1 True  train train train test train
L003746 1.1.1.1.1 False  train train train test train
L023942 1.1.1.1.1 True  train train train train test
L003775 1.1.1.1.1 False  train train train train test
L000195 1.1.1.1.1 True  test train train train train
L003835 1.1.1.1.1 False  test train train train train
L000256 1.1.1.1.1 True  train test train train train
L003836 1.1.1.1.1 False  train test train train train
L000455 1.1.1.1.1 True  train train test train train
L003838 1.1.1.1.1 False  train train test train train
L000671 1.1.1.1.1 True  train train train test train
L003839 1.1.1.1.1 False  train train train test train
L000701 1.1.1.1.1 True  train train train train test
L003853 1.1.1.1.1 False  train train train train test
L000713 1.1.1.1.1 True  test train train train train
L003854 1.1.1.1.1 False  test train train train train
L000731 1.1.1.1.1 True  train test train train train
L003856 1.1.1.1.1 False  train test train train train
L000739 1.1.1.1.1 True  train train test train train
L003857 1.1.1.1.1 False  train train test train train
L000765 1.1.1.1.1 True  train train train test train
L003859 1.1.1.1.1 False  train train train test train
L000784 1.1.1.1.1 True  train train train train test
L003860 1.1.1.1.1 False  train train train train test
L000802 1.1.1.1.1 True  test train train train train
L003863 1.1.1.1.1 False  test train train train train
L000910 1.1.1.1.1 True  train test train train train
L003884 1.1.1.1.1 False  train test train train train
L000924 1.1.1.1.1 True  train train test train train
L003885 1.1.1.1.1 False  train train test train train
L000990 1.1.1.1.1 True  train train train test train
L003916 1.1.1.1.1 False  train train train test train
L001045 1.1.1.1.1 True  train train train train test
L003923 1.1.1.1.1 False  train train train train test
L001076 1.1.1.1.1 True  test train train train train
L003924 1.1.1.1.1 False  test train train train train
L001078 1.1.1.1.1 True  train test train train train
L003942 1.1.1.1.1 False  train test train train train
L001085 1.1.1.1.1 True  train train test train train
L003969 1.1.1.1.1 False  train train test train train
L001179 1.1.1.1.1 True  train train train test train
L003970 1.1.1.1.1 False  train train train test train
L001186 1.1.1.1.1 True  train train train train test
L003985 1.1.1.1.1 False  train train train train test
L001264 1.1.1.1.1 True  test train train train train
L003986 1.1.1.1.1 False  test train train train train
L023952 1.1.1.1.1 True  train test train train train
L003987 1.1.1.1.1 False  train test train train train
L000020 3.1.1.1 True  train train train train train
L003989 3.1.1.1 False  train train train train train
L000027 3.1.1.1 True  train train train train train
L003996 3.1.1.1 False  train train train train train
L000102 3.1.1.1 True  train train train train train
L003997 3.1.1.1 False  train train train train train
L000202 3.1.1.1 True  train train train train train
L003999 3.1.1.1 False  train train train train train
L000369 3.1.1.1 True  train train train train train
L004069 3.1.1.1 False  train train train train train
L000447 3.1.1.1 True  train train train train train
L004108 3.1.1.1 False  train train train train train
L000843 3.1.1.1 True  train train train train train
L004109 3.1.1.1 False  train train train train train
L019032 3.1.1.1 True  train train train train train
L004110 3.1.1.1 False  train train train train train
L019034 3.1.1.1 True  train train train train train
L004111 3.1.1.1 False  train train train train train
L019035 3.1.1.1 True  train train train train train
L004112 3.1.1.1 False  train train train train train
L019036 3.1.1.1 True  train train train train train
L004114 3.1.1.1 False  train train train train train
L019038 3.1.1.1 True  train train train train train
L004115 3.1.1.1 False  train train train train train
L020157 3.1.1.1 True  train train train train train
L004116 3.1.1.1 False  train train train train train
L020158 3.1.1.1 True  train train train train train
L004117 3.1.1.1 False  train train train train train
L020380 3.1.1.1 True  train train train train train
L004118 3.1.1.1 False  train train train train train
L020383 3.1.1.1 True  train train train train train
L004119 3.1.1.1 False  train train train train train
L020385 3.1.1.1 True  train train train train train
L004121 3.1.1.1 False  train train train train train
L020388 3.1.1.1 True  train train train train train
L004122 3.1.1.1 False  train train train train train
L020391 3.1.1.1 True  train train train train train
L004124 3.1.1.1 False  train train train train train
L020392 3.1.1.1 True  train train train train train
L004155 3.1.1.1 False  train train train train train
L020621 3.1.1.1 True  train train train train train
L004158 3.1.1.1 False  train train train train train
L020622 3.1.1.1 True  train train train train train
L004160 3.1.1.1 False  train train train train train
L020623 3.1.1.1 True  train train train train train
L004166 3.1.1.1 False  train train train train train
L020971 3.1.1.1 True  train train train train train
L004172 3.1.1.1 False  train train train train train
L021511 3.1.1.1 True  train train train train train
L004173 3.1.1.1 False  train train train train train
L021518 3.1.1.1 True  train train train train train
L004174 3.1.1.1 False  train train train train train
L021520 3.1.1.1 True  train train train train train
L004178 3.1.1.1 False  train train train train train
L021521 3.1.1.1 True  train train train train train
L004179 3.1.1.1 False  train train train train train
L021522 3.1.1.1 True  train train train train train
L004180 3.1.1.1 False  train train train train train
L021700 3.1.1.1 True  train train train train train
L004181 3.1.1.1 False  train train train train train
L021702 3.1.1.1 True  train train train train train
L004182 3.1.1.1 False  train train train train train
L021703 3.1.1.1 True  train train train train train
L004183 3.1.1.1 False  train train train train train
L022839 3.1.1.1 True  train train train train train
L004184 3.1.1.1 False  train train train train train
L023814 3.1.1.1 True  train train train train train
L004196 3.1.1.1 False  train train train train train
L002391 1.15.1.1 True  train train train train train
L004217 1.15.1.1 False  train train train train train
L002885 1.15.1.1 True  train train train train train
L004218 1.15.1.1 False  train train train train train
L001181 1.1.1.5.1 True  train train train train train
L004219 1.1.1.5.1 False  train train train train train
L023942 1.1.1.5.1 True  train train train train train
L004222 1.1.1.5.1 False  train train train train train
L023942 1.1.1.5.1 True  train train train train train
L004231 1.1.1.5.1 False  train train train train train
L000018 1.1.1.5.1 True  train train train train train
L004257 1.1.1.5.1 False  train train train train train
L000195 1.1.1.5.1 True  train train train train train
L004260 1.1.1.5.1 False  train train train train train
L000256 1.1.1.5.1 True  train train train train train
L004261 1.1.1.5.1 False  train train train train train
L000398 1.1.1.5.1 True  train train train train train
L004273 1.1.1.5.1 False  train train train train train
L000455 1.1.1.5.1 True  train train train train train
L004274 1.1.1.5.1 False  train train train train train
L000671 1.1.1.5.1 True  train train train train train
L004277 1.1.1.5.1 False  train train train train train
L000731 1.1.1.5.1 True  train train train train train
L004278 1.1.1.5.1 False  train train train train train
L000739 1.1.1.5.1 True  train train train train train
L004280 1.1.1.5.1 False  train train train train train
L000784 1.1.1.5.1 True  train train train train train
L004282 1.1.1.5.1 False  train train train train train
L000990 1.1.1.5.1 True  train train train train train
L004283 1.1.1.5.1 False  train train train train train
L001085 1.1.1.5.1 True  train train train train train
L004299 1.1.1.5.1 False  train train train train train
L001179 1.1.1.5.1 True  train train train train train
L004316 1.1.1.5.1 False  train train train train train
L001186 1.1.1.5.1 True  train train train train train
L004336 1.1.1.5.1 False  train train train train train
L000018 1.1.1.4.1 True  train train train train train
L004350 1.1.1.4.1 False  train train train train train
L000398 1.1.1.4.1 True  train train train train train
L004423 1.1.1.4.1 False  train train train train train
L001181 1.1.1.4.1 True  train train train train train
L004424 1.1.1.4.1 False  train train train train train
L001323 1.1.1.4.1 True  train train train train train
L004425 1.1.1.4.1 False  train train train train train
L023942 1.1.1.4.1 True  train train train train train
L004426 1.1.1.4.1 False  train train train train train
L023942 1.1.1.4.1 True  train train train train train
L004427 1.1.1.4.1 False  train train train train train
L000195 1.1.1.4.1 True  train train train train train
L004436 1.1.1.4.1 False  train train train train train
L000256 1.1.1.4.1 True  train train train train train
L004470 1.1.1.4.1 False  train train train train train
L000455 1.1.1.4.1 True  train train train train train
L004471 1.1.1.4.1 False  train train train train train
L000671 1.1.1.4.1 True  train train train train train
L004472 1.1.1.4.1 False  train train train train train
L000731 1.1.1.4.1 True  train train train train train
L004489 1.1.1.4.1 False  train train train train train
L000739 1.1.1.4.1 True  train train train train train
L004490 1.1.1.4.1 False  train train train train train
L000765 1.1.1.4.1 True  train train train train train
L004507 1.1.1.4.1 False  train train train train train
L000784 1.1.1.4.1 True  train train train train train
L004509 1.1.1.4.1 False  train train train train train
L000990 1.1.1.4.1 True  train train train train train
L004525 1.1.1.4.1 False  train train train train train
L001085 1.1.1.4.1 True  train train train train train
L004526 1.1.1.4.1 False  train train train train train
L001179 1.1.1.4.1 True  train train train train train
L004527 1.1.1.4.1 False  train train train train train
L001186 1.1.1.4.1 True  train train train train train
L004529 1.1.1.4.1 False  train train train train train
L001262 1.1.1.4.1 True  train train train train train
L004530 1.1.1.4.1 False  train train train train train
L023949 1.1.1.4.1 True  train train train train train
L004568 1.1.1.4.1 False  train train train train train
L023952 1.1.1.4.1 True  train train train train train
L004569 1.1.1.4.1 False  train train train train train
L008663 1.6.1.3.3 True  train train train train train
L004570 1.6.1.3.3 False  train train train train train
L011623 1.6.1.3.3 True  train train train train train
L004571 1.6.1.3.3 False  train train train train train
L011919 1.6.1.3.3 True  train train train train train
L004572 1.6.1.3.3 False  train train train train train
L016026 1.6.1.3.3 True  train train train train train
L004573 1.6.1.3.3 False  train train train train train
L016027 1.6.1.3.3 True  train train train train train
L004589 1.6.1.3.3 False  train train train train train
L000134 1.6.3.2 True  train train train train train
L004592 1.6.3.2 False  train train train train train
L001447 1.6.3.2 True  train train train train train
L004598 1.6.3.2 False  train train train train train
L001522 1.6.3.2 True  train train train train train
L004600 1.6.3.2 False  train train train train train
L001827 1.6.3.2 True  train train train train train
L004601 1.6.3.2 False  train train train train train
L001845 1.6.3.2 True  train train train train train
L004602 1.6.3.2 False  train train train train train
L001863 1.6.3.2 True  train train train train train
L004603 1.6.3.2 False  train train train train train
L001864 1.6.3.2 True  train train train train train
L004606 1.6.3.2 False  train train train train train
L002144 1.6.3.2 True  train train train train train
L004709 1.6.3.2 False  train train train train train
L002160 1.6.3.2 True  train train train train train
L004715 1.6.3.2 False  train train train train train
L002161 1.6.3.2 True  train train train train train
L004716 1.6.3.2 False  train train train train train
L002162 1.6.3.2 True  train train train train train
L004720 1.6.3.2 False  train train train train train
L002164 1.6.3.2 True  train train train train train
L004739 1.6.3.2 False  train train train train train
L002165 1.6.3.2 True  train train train train train
L004740 1.6.3.2 False  train train train train train
L002166 1.6.3.2 True  train train train train train
L004741 1.6.3.2 False  train train train train train
L002167 1.6.3.2 True  train train train train train
L004742 1.6.3.2 False  train train train train train
L002177 1.6.3.2 True  train train train train train
L004743 1.6.3.2 False  train train train train train
L003012 1.6.3.2 True  train train train train train
L004744 1.6.3.2 False  train train train train train
L003013 1.6.3.2 True  train train train train train
L004746 1.6.3.2 False  train train train train train
L003014 1.6.3.2 True  train train train train train
L004747 1.6.3.2 False  train train train train train
L003015 1.6.3.2 True  train train train train train
L004748 1.6.3.2 False  train train train train train
L003103 1.6.3.2 True  train train train train train
L004749 1.6.3.2 False  train train train train train
L003132 1.6.3.2 True  train train train train train
L004750 1.6.3.2 False  train train train train train
L003572 1.6.3.2 True  train train train train train
L004751 1.6.3.2 False  train train train train train
L003573 1.6.3.2 True  train train train train train
L004752 1.6.3.2 False  train train train train train
L003716 1.6.3.2 True  train train train train train
L004753 1.6.3.2 False  train train train train train
L003724 1.6.3.2 True  train train train train train
L004754 1.6.3.2 False  train train train train train
L003731 1.6.3.2 True  train train train train train
L004755 1.6.3.2 False  train train train train train
L003732 1.6.3.2 True  train train train train train
L004756 1.6.3.2 False  train train train train train
L003733 1.6.3.2 True  train train train train train
L004757 1.6.3.2 False  train train train train train
L003734 1.6.3.2 True  train train train train train
L004758 1.6.3.2 False  train train train train train
L003835 1.6.3.2 True  train train train train train
L004759 1.6.3.2 False  train train train train train
L003836 1.6.3.2 True  train train train train train
L004760 1.6.3.2 False  train train train train train
L003838 1.6.3.2 True  train train train train train
L004761 1.6.3.2 False  train train train train train
L003839 1.6.3.2 True  train train train train train
L004762 1.6.3.2 False  train train train train train
L003884 1.6.3.2 True  train train train train train
L004763 1.6.3.2 False  train train train train train
L003885 1.6.3.2 True  train train train train train
L004786 1.6.3.2 False  train train train train train
L003942 1.6.3.2 True  train train train train train
L004787 1.6.3.2 False  train train train train train
L003969 1.6.3.2 True  train train train train train
L004805 1.6.3.2 False  train train train train train
L003970 1.6.3.2 True  train train train train train
L004806 1.6.3.2 False  train train train train train
L004257 1.6.3.2 True  train train train train train
L004807 1.6.3.2 False  train train train train train
L004260 1.6.3.2 True  train train train train train
L004808 1.6.3.2 False  train train train train train
L004261 1.6.3.2 True  train train train train train
L004810 1.6.3.2 False  train train train train train
L005098 1.6.3.2 True  train train train train train
L004811 1.6.3.2 False  train train train train train
L005100 1.6.3.2 True  train train train train train
L004812 1.6.3.2 False  train train train train train
L005101 1.6.3.2 True  train train train train train
L004813 1.6.3.2 False  train train train train train
L005107 1.6.3.2 True  train train train train train
L004836 1.6.3.2 False  train train train train train
L005143 1.6.3.2 True  train train train train train
L004837 1.6.3.2 False  train train train train train
L005981 1.6.3.2 True  train train train train train
L004838 1.6.3.2 False  train train train train train
L006369 1.6.3.2 True  train train train train train
L004839 1.6.3.2 False  train train train train train
L006370 1.6.3.2 True  train train train train train
L004840 1.6.3.2 False  train train train train train
L006371 1.6.3.2 True  train train train train train
L004841 1.6.3.2 False  train train train train train
L006372 1.6.3.2 True  train train train train train
L004842 1.6.3.2 False  train train train train train
L006373 1.6.3.2 True  train train train train train
L004843 1.6.3.2 False  train train train train train
L006374 1.6.3.2 True  train train train train train
L004844 1.6.3.2 False  train train train train train
L006375 1.6.3.2 True  train train train train train
L004846 1.6.3.2 False  train train train train train
L006790 1.6.3.2 True  train train train train train
L004847 1.6.3.2 False  train train train train train
L007646 1.6.3.2 True  train train train train train
L004849 1.6.3.2 False  train train train train train
L007647 1.6.3.2 True  train train train train train
L004850 1.6.3.2 False  train train train train train
L007648 1.6.3.2 True  train train train train train
L004851 1.6.3.2 False  train train train train train
L007649 1.6.3.2 True  train train train train train
L004852 1.6.3.2 False  train train train train train
L007650 1.6.3.2 True  train train train train train
L004854 1.6.3.2 False  train train train train train
L008156 1.6.3.2 True  train train train train train
L004855 1.6.3.2 False  train train train train train
L017702 1.6.3.2 True  train train train train train
L004857 1.6.3.2 False  train train train train train
L000086 1.1.5.6.1 True  train train train train train
L004901 1.1.5.6.1 False  train train train train train
L000647 1.1.5.6.1 True  train train train train train
L004914 1.1.5.6.1 False  train train train train train
L000940 1.1.5.6.1 True  train train train train train
L004915 1.1.5.6.1 False  train train train train train
L000946 1.1.5.6.1 True  train train train train train
L004916 1.1.5.6.1 False  train train train train train
L001113 1.1.5.6.1 True  train train train train train
L004917 1.1.5.6.1 False  train train train train train
L000195 1.1.5.6.1 True  train train train train train
L004918 1.1.5.6.1 False  train train train train train
L000256 1.1.5.6.1 True  train train train train train
L004919 1.1.5.6.1 False  train train train train train
L000394 1.1.5.6.1 True  train train train train train
L004920 1.1.5.6.1 False  train train train train train
L000455 1.1.5.6.1 True  train train train train train
L004922 1.1.5.6.1 False  train train train train train
L000543 1.1.5.6.1 True  train train train train train
L004925 1.1.5.6.1 False  train train train train train
L000584 1.1.5.6.1 True  train train train train train
L004926 1.1.5.6.1 False  train train train train train
L000736 1.1.5.6.1 True  train train train train train
L004928 1.1.5.6.1 False  train train train train train
L001085 1.1.5.6.1 True  train train train train train
L004944 1.1.5.6.1 False  train train train train train
L001155 1.1.5.6.1 True  train train train train train
L004945 1.1.5.6.1 False  train train train train train
L001294 1.1.5.6.1 True  train train train train train
L004946 1.1.5.6.1 False  train train train train train
L000347 3.1.3.3 True  train train train train train
L004958 3.1.3.3 False  train train train train train
L000367 3.1.3.3 True  train train train train train
L004962 3.1.3.3 False  train train train train train
L001124 3.1.3.3 True  train train train train train
L004987 3.1.3.3 False  train train train train train
L001168 3.1.3.3 True  train train train train train
L004989 3.1.3.3 False  train train train train train
L023978 3.1.3.3 True  train train train train train
L004991 3.1.3.3 False  train train train train train
L000020 3.1.3.3 True  train train train train train
L004993 3.1.3.3 False  train train train train train
L001269 1.1.2.1.1.2 True  train train train train train
L005008 1.1.2.1.1.2 False  train train train train train
L001636 1.1.2.1.1.2 True  train train train train train
L005026 1.1.2.1.1.2 False  train train train train train
L018738 1.1.2.1.1.2 True  train train train train train
L005027 1.1.2.1.1.2 False  train train train train train
L018739 1.1.2.1.1.2 True  train train train train train
L005028 1.1.2.1.1.2 False  train train train train train
L018740 1.1.2.1.1.2 True  train train train train train
L005029 1.1.2.1.1.2 False  train train train train train
L000193 1.1.2.1.1.2 True  train train train train train
L005030 1.1.2.1.1.2 False  train train train train train
L000195 1.1.2.1.1.2 True  train train train train train
L005031 1.1.2.1.1.2 False  train train train train train
L000349 1.1.2.1.1.2 True  train train train train train
L005032 1.1.2.1.1.2 False  train train train train train
L000455 1.1.2.1.1.2 True  train train train train train
L005033 1.1.2.1.1.2 False  train train train train train
L000794 1.1.2.1.1.2 True  train train train train train
L005034 1.1.2.1.1.2 False  train train train train train
L001085 1.1.2.1.1.2 True  train train train train train
L005035 1.1.2.1.1.2 False  train train train train train
L003017 1.1.2.1.1.2 True  train train train train train
L005036 1.1.2.1.1.2 False  train train train train train
L003018 1.1.2.1.1.2 True  train train train train train
L005037 1.1.2.1.1.2 False  train train train train train
L003019 1.1.2.1.1.2 True  train train train train train
L005038 1.1.2.1.1.2 False  train train train train train
L003020 1.1.2.1.1.2 True  train train train train train
L005039 1.1.2.1.1.2 False  train train train train train
L003502 1.1.2.1.1.2 True  train train train train train
L005040 1.1.2.1.1.2 False  train train train train train
L003504 1.1.2.1.1.2 True  train train train train train
L005059 1.1.2.1.1.2 False  train train train train train
L003511 1.1.2.1.1.2 True  train train train train train
L005061 1.1.2.1.1.2 False  train train train train train
L003516 1.1.2.1.1.2 True  train train train train train
L005062 1.1.2.1.1.2 False  train train train train train
L003517 1.1.2.1.1.2 True  train train train train train
L005063 1.1.2.1.1.2 False  train train train train train
L003554 1.1.2.1.1.2 True  train train train train train
L005064 1.1.2.1.1.2 False  train train train train train
L003555 1.1.2.1.1.2 True  train train train train train
L005098 1.1.2.1.1.2 False  train train train train train
L003557 1.1.2.1.1.2 True  train train train train train
L005100 1.1.2.1.1.2 False  train train train train train
L003558 1.1.2.1.1.2 True  train train train train train
L005101 1.1.2.1.1.2 False  train train train train train
L003559 1.1.2.1.1.2 True  train train train train train
L005107 1.1.2.1.1.2 False  train train train train train
L003561 1.1.2.1.1.2 True  train train train train train
L005143 1.1.2.1.1.2 False  train train train train train
L003562 1.1.2.1.1.2 True  train train train train train
L005167 1.1.2.1.1.2 False  train train train train train
L003775 1.1.2.1.1.2 True  train train train train train
L005168 1.1.2.1.1.2 False  train train train train train
L004173 1.1.2.1.1.2 True  train train train train train
L005169 1.1.2.1.1.2 False  train train train train train
L004174 1.1.2.1.1.2 True  train train train train train
L005170 1.1.2.1.1.2 False  train train train train train
L004178 1.1.2.1.1.2 True  train train train train train
L005171 1.1.2.1.1.2 False  train train train train train
L004179 1.1.2.1.1.2 True  train train train train train
L005172 1.1.2.1.1.2 False  train train train train train
L004180 1.1.2.1.1.2 True  train train train train train
L005173 1.1.2.1.1.2 False  train train train train train
L004181 1.1.2.1.1.2 True  train train train train train
L005174 1.1.2.1.1.2 False  train train train train train
L004182 1.1.2.1.1.2 True  train train train train train
L005176 1.1.2.1.1.2 False  train train train train train
L004183 1.1.2.1.1.2 True  train train train train train
L005177 1.1.2.1.1.2 False  train train train train train
L004184 1.1.2.1.1.2 True  train train train train train
L005178 1.1.2.1.1.2 False  train train train train train
L005364 1.1.2.1.1.2 True  train train train train train
L005179 1.1.2.1.1.2 False  train train train train train
L005586 1.1.2.1.1.2 True  train train train train train
L005180 1.1.2.1.1.2 False  train train train train train
L005589 1.1.2.1.1.2 True  train train train train train
L005181 1.1.2.1.1.2 False  train train train train train
L005980 1.1.2.1.1.2 True  train train train train train
L005182 1.1.2.1.1.2 False  train train train train train
L006077 1.1.2.1.1.2 True  train train train train train
L005183 1.1.2.1.1.2 False  train train train train train
L007579 1.1.2.1.1.2 True  train train train train train
L005189 1.1.2.1.1.2 False  train train train train train
L007596 1.1.2.1.1.2 True  train train train train train
L005191 1.1.2.1.1.2 False  train train train train train
L008241 1.1.2.1.1.2 True  train train train train train
L005193 1.1.2.1.1.2 False  train train train train train
L008243 1.1.2.1.1.2 True  train train train train train
L005194 1.1.2.1.1.2 False  train train train train train
L008246 1.1.2.1.1.2 True  train train train train train
L005198 1.1.2.1.1.2 False  train train train train train
L008248 1.1.2.1.1.2 True  train train train train train
L005199 1.1.2.1.1.2 False  train train train train train
L008249 1.1.2.1.1.2 True  train train train train train
L005200 1.1.2.1.1.2 False  train train train train train
L010209 1.1.2.1.1.2 True  train train train train train
L005201 1.1.2.1.1.2 False  train train train train train
L010210 1.1.2.1.1.2 True  train train train train train
L005202 1.1.2.1.1.2 False  train train train train train
L010211 1.1.2.1.1.2 True  train train train train train
L005203 1.1.2.1.1.2 False  train train train train train
L015059 1.1.2.1.1.2 True  train train train train train
L005204 1.1.2.1.1.2 False  train train train train train
L015060 1.1.2.1.1.2 True  train train train train train
L005205 1.1.2.1.1.2 False  train train train train train
L015061 1.1.2.1.1.2 True  train train train train train
L005206 1.1.2.1.1.2 False  train train train train train
L015062 1.1.2.1.1.2 True  train train train train train
L005207 1.1.2.1.1.2 False  train train train train train
L015063 1.1.2.1.1.2 True  train train train train train
L005208 1.1.2.1.1.2 False  train train train train train
L015064 1.1.2.1.1.2 True  train train train train train
L005209 1.1.2.1.1.2 False  train train train train train
L015065 1.1.2.1.1.2 True  train train train train train
L005262 1.1.2.1.1.2 False  train train train train train
L015066 1.1.2.1.1.2 True  train train train train train
L005279 1.1.2.1.1.2 False  train train train train train
L015067 1.1.2.1.1.2 True  train train train train train
L005323 1.1.2.1.1.2 False  train train train train train
L015068 1.1.2.1.1.2 True  train train train train train
L005352 1.1.2.1.1.2 False  train train train train train
L015069 1.1.2.1.1.2 True  train train train train train
L005353 1.1.2.1.1.2 False  train train train train train
L016125 1.1.2.1.1.2 True  train train train train train
L005370 1.1.2.1.1.2 False  train train train train train
L016677 1.1.2.1.1.2 True  train train train train train
L005375 1.1.2.1.1.2 False  train train train train train
L016679 1.1.2.1.1.2 True  train train train train train
L005504 1.1.2.1.1.2 False  train train train train train
L016680 1.1.2.1.1.2 True  train train train train train
L005544 1.1.2.1.1.2 False  train train train train train
L000002 1.2.27.2 True  train train train train train
L005545 1.2.27.2 False  train train train train train
L000090 1.1.2.1.1.1 True  train train train train train
L005546 1.1.2.1.1.1 False  train train train train train
L000459 1.1.2.1.1.1 True  train train train train train
L005547 1.1.2.1.1.1 False  train train train train train
L000677 1.1.2.1.1.1 True  train train train train train
L005548 1.1.2.1.1.1 False  train train train train train
L000757 1.1.2.1.1.1 True  train train train train train
L005549 1.1.2.1.1.1 False  train train train train train
L000968 1.1.2.1.1.1 True  train train train train train
L005550 1.1.2.1.1.1 False  train train train train train
L001636 1.1.2.1.1.1 True  train train train train train
L005581 1.1.2.1.1.1 False  train train train train train
L018738 1.1.2.1.1.1 True  train train train train train
L005584 1.1.2.1.1.1 False  train train train train train
L018739 1.1.2.1.1.1 True  train train train train train
L005633 1.1.2.1.1.1 False  train train train train train
L018740 1.1.2.1.1.1 True  train train train train train
L005668 1.1.2.1.1.1 False  train train train train train
L000193 1.1.2.1.1.1 True  train train train train train
L005669 1.1.2.1.1.1 False  train train train train train
L000195 1.1.2.1.1.1 True  train train train train train
L005670 1.1.2.1.1.1 False  train train train train train
L000349 1.1.2.1.1.1 True  train train train train train
L005671 1.1.2.1.1.1 False  train train train train train
L000455 1.1.2.1.1.1 True  train train train train train
L005678 1.1.2.1.1.1 False  train train train train train
L000476 1.1.2.1.1.1 True  train train train train train
L005717 1.1.2.1.1.1 False  train train train train train
L000664 1.1.2.1.1.1 True  train train train train train
L005718 1.1.2.1.1.1 False  train train train train train
L000671 1.1.2.1.1.1 True  train train train train train
L005742 1.1.2.1.1.1 False  train train train train train
L000681 1.1.2.1.1.1 True  train train train train train
L005743 1.1.2.1.1.1 False  train train train train train
L000716 1.1.2.1.1.1 True  train train train train train
L005769 1.1.2.1.1.1 False  train train train train train
L000736 1.1.2.1.1.1 True  train train train train train
L005771 1.1.2.1.1.1 False  train train train train train
L000794 1.1.2.1.1.1 True  train train train train train
L005772 1.1.2.1.1.1 False  train train train train train
L000960 1.1.2.1.1.1 True  train train train train train
L005773 1.1.2.1.1.1 False  train train train train train
L001022 1.1.2.1.1.1 True  train train train train train
L005787 1.1.2.1.1.1 False  train train train train train
L001085 1.1.2.1.1.1 True  train train train train train
L005788 1.1.2.1.1.1 False  train train train train train
L001116 1.1.2.1.1.1 True  train train train train train
L005793 1.1.2.1.1.1 False  train train train train train
L003017 1.1.2.1.1.1 True  train train train train train
L005795 1.1.2.1.1.1 False  train train train train train
L003018 1.1.2.1.1.1 True  train train train train train
L005796 1.1.2.1.1.1 False  train train train train train
L003019 1.1.2.1.1.1 True  train train train train train
L005797 1.1.2.1.1.1 False  train train train train train
L003020 1.1.2.1.1.1 True  train train train train train
L005799 1.1.2.1.1.1 False  train train train train train
L003502 1.1.2.1.1.1 True  train train train train train
L005851 1.1.2.1.1.1 False  train train train train train
L003504 1.1.2.1.1.1 True  train train train train train
L005852 1.1.2.1.1.1 False  train train train train train
L003511 1.1.2.1.1.1 True  train train train train train
L005890 1.1.2.1.1.1 False  train train train train train
L003516 1.1.2.1.1.1 True  train train train train train
L005891 1.1.2.1.1.1 False  train train train train train
L003517 1.1.2.1.1.1 True  train train train train train
L005892 1.1.2.1.1.1 False  train train train train train
L003554 1.1.2.1.1.1 True  train train train train train
L005893 1.1.2.1.1.1 False  train train train train train
L003555 1.1.2.1.1.1 True  train train train train train
L005894 1.1.2.1.1.1 False  train train train train train
L003557 1.1.2.1.1.1 True  train train train train train
L005895 1.1.2.1.1.1 False  train train train train train
L003558 1.1.2.1.1.1 True  train train train train train
L005896 1.1.2.1.1.1 False  train train train train train
L003559 1.1.2.1.1.1 True  train train train train train
L005897 1.1.2.1.1.1 False  train train train train train
L003561 1.1.2.1.1.1 True  train train train train train
L005913 1.1.2.1.1.1 False  train train train train train
L003562 1.1.2.1.1.1 True  train train train train train
L005936 1.1.2.1.1.1 False  train train train train train
L003775 1.1.2.1.1.1 True  train train train train train
L005937 1.1.2.1.1.1 False  train train train train train
L004173 1.1.2.1.1.1 True  train train train train train
L005938 1.1.2.1.1.1 False  train train train train train
L004174 1.1.2.1.1.1 True  train train train train train
L005939 1.1.2.1.1.1 False  train train train train train
L004178 1.1.2.1.1.1 True  train train train train train
L005940 1.1.2.1.1.1 False  train train train train train
L004179 1.1.2.1.1.1 True  train train train train train
L005941 1.1.2.1.1.1 False  train train train train train
L004180 1.1.2.1.1.1 True  train train train train train
L005958 1.1.2.1.1.1 False  train train train train train
L004181 1.1.2.1.1.1 True  train train train train train
L005978 1.1.2.1.1.1 False  train train train train train
L004182 1.1.2.1.1.1 True  train train train train train
L005979 1.1.2.1.1.1 False  train train train train train
L004183 1.1.2.1.1.1 True  train train train train train
L005981 1.1.2.1.1.1 False  train train train train train
L004184 1.1.2.1.1.1 True  train train train train train
L006042 1.1.2.1.1.1 False  train train train train train
L005364 1.1.2.1.1.1 True  train train train train train
L006043 1.1.2.1.1.1 False  train train train train train
L005586 1.1.2.1.1.1 True  train train train train train
L006044 1.1.2.1.1.1 False  train train train train train
L005589 1.1.2.1.1.1 True  train train train train train
L006045 1.1.2.1.1.1 False  train train train train train
L005980 1.1.2.1.1.1 True  train train train train train
L006046 1.1.2.1.1.1 False  train train train train train
L006077 1.1.2.1.1.1 True  train train train train train
L006047 1.1.2.1.1.1 False  train train train train train
L007579 1.1.2.1.1.1 True  train train train train train
L006048 1.1.2.1.1.1 False  train train train train train
L007596 1.1.2.1.1.1 True  train train train train train
L006049 1.1.2.1.1.1 False  train train train train train
L008241 1.1.2.1.1.1 True  train train train train train
L006050 1.1.2.1.1.1 False  train train train train train
L008243 1.1.2.1.1.1 True  train train train train train
L006051 1.1.2.1.1.1 False  train train train train train
L008246 1.1.2.1.1.1 True  train train train train train
L006052 1.1.2.1.1.1 False  train train train train train
L008248 1.1.2.1.1.1 True  train train train train train
L006053 1.1.2.1.1.1 False  train train train train train
L008249 1.1.2.1.1.1 True  train train train train train
L006058 1.1.2.1.1.1 False  train train train train train
L010209 1.1.2.1.1.1 True  train train train train train
L006059 1.1.2.1.1.1 False  train train train train train
L010210 1.1.2.1.1.1 True  train train train train train
L006060 1.1.2.1.1.1 False  train train train train train
L010211 1.1.2.1.1.1 True  train train train train train
L006061 1.1.2.1.1.1 False  train train train train train
L015059 1.1.2.1.1.1 True  train train train train train
L006062 1.1.2.1.1.1 False  train train train train train
L015060 1.1.2.1.1.1 True  train train train train train
L006063 1.1.2.1.1.1 False  train train train train train
L015061 1.1.2.1.1.1 True  train train train train train
L006080 1.1.2.1.1.1 False  train train train train train
L015062 1.1.2.1.1.1 True  train train train train train
L006081 1.1.2.1.1.1 False  train train train train train
L015063 1.1.2.1.1.1 True  train train train train train
L006082 1.1.2.1.1.1 False  train train train train train
L015064 1.1.2.1.1.1 True  train train train train train
L006105 1.1.2.1.1.1 False  train train train train train
L015065 1.1.2.1.1.1 True  train train train train train
L006107 1.1.2.1.1.1 False  train train train train train
L015066 1.1.2.1.1.1 True  train train train train train
L006109 1.1.2.1.1.1 False  train train train train train
L015067 1.1.2.1.1.1 True  train train train train train
L006111 1.1.2.1.1.1 False  train train train train train
L015068 1.1.2.1.1.1 True  train train train train train
L006114 1.1.2.1.1.1 False  train train train train train
L015069 1.1.2.1.1.1 True  train train train train train
L006115 1.1.2.1.1.1 False  train train train train train
L016125 1.1.2.1.1.1 True  train train train train train
L006121 1.1.2.1.1.1 False  train train train train train
L016677 1.1.2.1.1.1 True  train train train train train
L006123 1.1.2.1.1.1 False  train train train train train
L016679 1.1.2.1.1.1 True  train train train train train
L006124 1.1.2.1.1.1 False  train train train train train
L016680 1.1.2.1.1.1 True  train train train train train
L006125 1.1.2.1.1.1 False  train train train train train
L000925 1.16.8.16 True  train train train train train
L006128 1.16.8.16 False  train train train train train
L018335 1.2.17.3.1 True  train train train train train
L006130 1.2.17.3.1 False  train train train train train
L000459 1.1.2.1.1.3 True  train train train train train
L006134 1.1.2.1.1.3 False  train train train train train
L000757 1.1.2.1.1.3 True  train train train train train
L006135 1.1.2.1.1.3 False  train train train train train
L001636 1.1.2.1.1.3 True  train train train train train
L006136 1.1.2.1.1.3 False  train train train train train
L018738 1.1.2.1.1.3 True  train train train train train
L006137 1.1.2.1.1.3 False  train train train train train
L018739 1.1.2.1.1.3 True  train train train train train
L006138 1.1.2.1.1.3 False  train train train train train
L018740 1.1.2.1.1.3 True  train train train train train
L006139 1.1.2.1.1.3 False  train train train train train
L000193 1.1.2.1.1.3 True  train train train train train
L006143 1.1.2.1.1.3 False  train train train train train
L000195 1.1.2.1.1.3 True  train train train train train
L006285 1.1.2.1.1.3 False  train train train train train
L000349 1.1.2.1.1.3 True  train train train train train
L006349 1.1.2.1.1.3 False  train train train train train
L000476 1.1.2.1.1.3 True  train train train train train
L006350 1.1.2.1.1.3 False  train train train train train
L000664 1.1.2.1.1.3 True  train train train train train
L006351 1.1.2.1.1.3 False  train train train train train
L000671 1.1.2.1.1.3 True  train train train train train
L006369 1.1.2.1.1.3 False  train train train train train
L000681 1.1.2.1.1.3 True  train train train train train
L006370 1.1.2.1.1.3 False  train train train train train
L000736 1.1.2.1.1.3 True  train train train train train
L006371 1.1.2.1.1.3 False  train train train train train
L000794 1.1.2.1.1.3 True  train train train train train
L006372 1.1.2.1.1.3 False  train train train train train
L001022 1.1.2.1.1.3 True  train train train train train
L006373 1.1.2.1.1.3 False  train train train train train
L001116 1.1.2.1.1.3 True  train train train train train
L006374 1.1.2.1.1.3 False  train train train train train
L003017 1.1.2.1.1.3 True  train train train train train
L006375 1.1.2.1.1.3 False  train train train train train
L003018 1.1.2.1.1.3 True  train train train train train
L006400 1.1.2.1.1.3 False  train train train train train
L003019 1.1.2.1.1.3 True  train train train train train
L006401 1.1.2.1.1.3 False  train train train train train
L003020 1.1.2.1.1.3 True  train train train train train
L006403 1.1.2.1.1.3 False  train train train train train
L003502 1.1.2.1.1.3 True  train train train train train
L006406 1.1.2.1.1.3 False  train train train train train
L003504 1.1.2.1.1.3 True  train train train train train
L006409 1.1.2.1.1.3 False  train train train train train
L003511 1.1.2.1.1.3 True  train train train train train
L006412 1.1.2.1.1.3 False  train train train train train
L003516 1.1.2.1.1.3 True  train train train train train
L006413 1.1.2.1.1.3 False  train train train train train
L003517 1.1.2.1.1.3 True  train train train train train
L006420 1.1.2.1.1.3 False  train train train train train
L003554 1.1.2.1.1.3 True  train train train train train
L006423 1.1.2.1.1.3 False  train train train train train
L003555 1.1.2.1.1.3 True  train train train train train
L006424 1.1.2.1.1.3 False  train train train train train
L003557 1.1.2.1.1.3 True  train train train train train
L006435 1.1.2.1.1.3 False  train train train train train
L003558 1.1.2.1.1.3 True  train train train train train
L006442 1.1.2.1.1.3 False  train train train train train
L003559 1.1.2.1.1.3 True  train train train train train
L006452 1.1.2.1.1.3 False  train train train train train
L003561 1.1.2.1.1.3 True  train train train train train
L006454 1.1.2.1.1.3 False  train train train train train
L003562 1.1.2.1.1.3 True  train train train train train
L006466 1.1.2.1.1.3 False  train train train train train
L003775 1.1.2.1.1.3 True  train train train train train
L006476 1.1.2.1.1.3 False  train train train train train
L004173 1.1.2.1.1.3 True  train train train train train
L006483 1.1.2.1.1.3 False  train train train train train
L004174 1.1.2.1.1.3 True  train train train train train
L006484 1.1.2.1.1.3 False  train train train train train
L004178 1.1.2.1.1.3 True  train train train train train
L006485 1.1.2.1.1.3 False  train train train train train
L004179 1.1.2.1.1.3 True  train train train train train
L006486 1.1.2.1.1.3 False  train train train train train
L004180 1.1.2.1.1.3 True  train train train train train
L006496 1.1.2.1.1.3 False  train train train train train
L004181 1.1.2.1.1.3 True  train train train train train
L006524 1.1.2.1.1.3 False  train train train train train
L004182 1.1.2.1.1.3 True  train train train train train
L006593 1.1.2.1.1.3 False  train train train train train
L004183 1.1.2.1.1.3 True  train train train train train
L006594 1.1.2.1.1.3 False  train train train train train
L004184 1.1.2.1.1.3 True  train train train train train
L006595 1.1.2.1.1.3 False  train train train train train
L005364 1.1.2.1.1.3 True  train train train train train
L006612 1.1.2.1.1.3 False  train train train train train
L005586 1.1.2.1.1.3 True  train train train train train
L006613 1.1.2.1.1.3 False  train train train train train
L005589 1.1.2.1.1.3 True  train train train train train
L006615 1.1.2.1.1.3 False  train train train train train
L005980 1.1.2.1.1.3 True  train train train train train
L006664 1.1.2.1.1.3 False  train train train train train
L006077 1.1.2.1.1.3 True  train train train train train
L006756 1.1.2.1.1.3 False  train train train train train
L007579 1.1.2.1.1.3 True  train train train train train
L006757 1.1.2.1.1.3 False  train train train train train
L007596 1.1.2.1.1.3 True  train train train train train
L006758 1.1.2.1.1.3 False  train train train train train
L008241 1.1.2.1.1.3 True  train train train train train
L006759 1.1.2.1.1.3 False  train train train train train
L008243 1.1.2.1.1.3 True  train train train train train
L006765 1.1.2.1.1.3 False  train train train train train
L008246 1.1.2.1.1.3 True  train train train train train
L006790 1.1.2.1.1.3 False  train train train train train
L008248 1.1.2.1.1.3 True  train train train train train
L006794 1.1.2.1.1.3 False  train train train train train
L008249 1.1.2.1.1.3 True  train train train train train
L006797 1.1.2.1.1.3 False  train train train train train
L010209 1.1.2.1.1.3 True  train train train train train
L006844 1.1.2.1.1.3 False  train train train train train
L010210 1.1.2.1.1.3 True  train train train train train
L006847 1.1.2.1.1.3 False  train train train train train
L010211 1.1.2.1.1.3 True  train train train train train
L006860 1.1.2.1.1.3 False  train train train train train
L015059 1.1.2.1.1.3 True  train train train train train
L006874 1.1.2.1.1.3 False  train train train train train
L015060 1.1.2.1.1.3 True  train train train train train
L006875 1.1.2.1.1.3 False  train train train train train
L015061 1.1.2.1.1.3 True  train train train train train
L006877 1.1.2.1.1.3 False  train train train train train
L015062 1.1.2.1.1.3 True  train train train train train
L006878 1.1.2.1.1.3 False  train train train train train
L015063 1.1.2.1.1.3 True  train train train train train
L006879 1.1.2.1.1.3 False  train train train train train
L015064 1.1.2.1.1.3 True  train train train train train
L006926 1.1.2.1.1.3 False  train train train train train
L015065 1.1.2.1.1.3 True  train train train train train
L006927 1.1.2.1.1.3 False  train train train train train
L015066 1.1.2.1.1.3 True  train train train train train
L006967 1.1.2.1.1.3 False  train train train train train
L015067 1.1.2.1.1.3 True  train train train train train
L006994 1.1.2.1.1.3 False  train train train train train
L015068 1.1.2.1.1.3 True  train train train train train
L006995 1.1.2.1.1.3 False  train train train train train
L015069 1.1.2.1.1.3 True  train train train train train
L006997 1.1.2.1.1.3 False  train train train train train
L016125 1.1.2.1.1.3 True  train train train train train
L007004 1.1.2.1.1.3 False  train train train train train
L016677 1.1.2.1.1.3 True  train train train train train
L007063 1.1.2.1.1.3 False  train train train train train
L016679 1.1.2.1.1.3 True  train train train train train
L007068 1.1.2.1.1.3 False  train train train train train
L016680 1.1.2.1.1.3 True  train train train train train
L007069 1.1.2.1.1.3 False  train train train train train
L000183 3.1.1.2 True  train train train train train
L007070 3.1.1.2 False  train train train train train
L000347 3.1.1.2 True  train train train train train
L007071 3.1.1.2 False  train train train train train
L000367 3.1.1.2 True  train train train train train
L007072 3.1.1.2 False  train train train train train
L000370 3.1.1.2 True  train train train train train
L007073 3.1.1.2 False  train train train train train
L001124 3.1.1.2 True  train train train train train
L007221 3.1.1.2 False  train train train train train
L000007 1.1.3.4.1 True  train train train train train
L007302 1.1.3.4.1 False  train train train train train
L000014 1.1.3.4.1 True  train train train train train
L007306 1.1.3.4.1 False  train train train train train
L000110 1.1.3.4.1 True  train train train train train
L007307 1.1.3.4.1 False  train train train train train
L000229 1.1.3.4.1 True  train train train train train
L007308 1.1.3.4.1 False  train train train train train
L000349 1.1.3.4.1 True  train train train train train
L007385 1.1.3.4.1 False  train train train train train
L000473 1.1.3.4.1 True  train train train train train
L007399 1.1.3.4.1 False  train train train train train
L000476 1.1.3.4.1 True  train train train train train
L007405 1.1.3.4.1 False  train train train train train
L000498 1.1.3.4.1 True  train train train train train
L007407 1.1.3.4.1 False  train train train train train
L000520 1.1.3.4.1 True  train train train train train
L007410 1.1.3.4.1 False  train train train train train
L000195 1.1.3.4.1 True  train train train train train
L007411 1.1.3.4.1 False  train train train train train
L000256 1.1.3.4.1 True  train train train train train
L007412 1.1.3.4.1 False  train train train train train
L000337 1.1.3.4.1 True  train train train train train
L007432 1.1.3.4.1 False  train train train train train
L000455 1.1.3.4.1 True  train train train train train
L007470 1.1.3.4.1 False  train train train train train
L000503 1.1.3.4.1 True  train train train train train
L007471 1.1.3.4.1 False  train train train train train
L000671 1.1.3.4.1 True  train train train train train
L007485 1.1.3.4.1 False  train train train train train
L000754 1.1.3.4.1 True  train train train train train
L007486 1.1.3.4.1 False  train train train train train
L000772 1.1.3.4.1 True  train train train train train
L007548 1.1.3.4.1 False  train train train train train
L000794 1.1.3.4.1 True  train train train train train
L007549 1.1.3.4.1 False  train train train train train
L001085 1.1.3.4.1 True  train train train train train
L007550 1.1.3.4.1 False  train train train train train
L001185 1.1.3.4.1 True  train train train train train
L007551 1.1.3.4.1 False  train train train train train
L001286 1.1.3.4.1 True  train train train train train
L007552 1.1.3.4.1 False  train train train train train
L001293 1.1.3.4.1 True  train train train train train
L007561 1.1.3.4.1 False  train train train train train
L001598 1.1.3.4.1 True  train train train train train
L007562 1.1.3.4.1 False  train train train train train
L001673 1.1.3.4.1 True  train train train train train
L007579 1.1.3.4.1 False  train train train train train
L011497 1.1.3.4.1 True  train train train train train
L007596 1.1.3.4.1 False  train train train train train
L011499 1.1.3.4.1 True  train train train train train
L007634 1.1.3.4.1 False  train train train train train
L011500 1.1.3.4.1 True  train train train train train
L007646 1.1.3.4.1 False  train train train train train
L011504 1.1.3.4.1 True  train train train train train
L007647 1.1.3.4.1 False  train train train train train
L011541 1.1.3.4.1 True  train train train train train
L007648 1.1.3.4.1 False  train train train train train
L011543 1.1.3.4.1 True  train train train train train
L007649 1.1.3.4.1 False  train train train train train
L011545 1.1.3.4.1 True  train train train train train
L007650 1.1.3.4.1 False  train train train train train
L011546 1.1.3.4.1 True  train train train train train
L007659 1.1.3.4.1 False  train train train train train
L011626 1.1.3.4.1 True  train train train train train
L007660 1.1.3.4.1 False  train train train train train
L011629 1.1.3.4.1 True  train train train train train
L007661 1.1.3.4.1 False  train train train train train
L011630 1.1.3.4.1 True  train train train train train
L007662 1.1.3.4.1 False  train train train train train
L011631 1.1.3.4.1 True  train train train train train
L007663 1.1.3.4.1 False  train train train train train
L011649 1.1.3.4.1 True  train train train train train
L007664 1.1.3.4.1 False  train train train train train
L011650 1.1.3.4.1 True  train train train train train
L007851 1.1.3.4.1 False  train train train train train
L011651 1.1.3.4.1 True  train train train train train
L007854 1.1.3.4.1 False  train train train train train
L011652 1.1.3.4.1 True  train train train train train
L007862 1.1.3.4.1 False  train train train train train
L011653 1.1.3.4.1 True  train train train train train
L007866 1.1.3.4.1 False  train train train train train
L011654 1.1.3.4.1 True  train train train train train
L007868 1.1.3.4.1 False  train train train train train
L011655 1.1.3.4.1 True  train train train train train
L007869 1.1.3.4.1 False  train train train train train
L011656 1.1.3.4.1 True  train train train train train
L007874 1.1.3.4.1 False  train train train train train
L011657 1.1.3.4.1 True  train train train train train
L007967 1.1.3.4.1 False  train train train train train
L011658 1.1.3.4.1 True  train train train train train
L008011 1.1.3.4.1 False  train train train train train
L011661 1.1.3.4.1 True  train train train train train
L008015 1.1.3.4.1 False  train train train train train
L011662 1.1.3.4.1 True  train train train train train
L008016 1.1.3.4.1 False  train train train train train
L011663 1.1.3.4.1 True  train train train train train
L008018 1.1.3.4.1 False  train train train train train
L011687 1.1.3.4.1 True  train train train train train
L008032 1.1.3.4.1 False  train train train train train
L011688 1.1.3.4.1 True  train train train train train
L008033 1.1.3.4.1 False  train train train train train
L011689 1.1.3.4.1 True  train train train train train
L008133 1.1.3.4.1 False  train train train train train
L011690 1.1.3.4.1 True  train train train train train
L008136 1.1.3.4.1 False  train train train train train
L011847 1.1.3.4.1 True  train train train train train
L008137 1.1.3.4.1 False  train train train train train
L011848 1.1.3.4.1 True  train train train train train
L008156 1.1.3.4.1 False  train train train train train
L011849 1.1.3.4.1 True  train train train train train
L008179 1.1.3.4.1 False  train train train train train
L011850 1.1.3.4.1 True  train train train train train
L008209 1.1.3.4.1 False  train train train train train
L011851 1.1.3.4.1 True  train train train train train
L008212 1.1.3.4.1 False  train train train train train
L011858 1.1.3.4.1 True  train train train train train
L008213 1.1.3.4.1 False  train train train train train
L011859 1.1.3.4.1 True  train train train train train
L008215 1.1.3.4.1 False  train train train train train
L013196 1.1.3.4.1 True  train train train train train
L008232 1.1.3.4.1 False  train train train train train
L013197 1.1.3.4.1 True  train train train train train
L008233 1.1.3.4.1 False  train train train train train
L013199 1.1.3.4.1 True  train train train train train
L008236 1.1.3.4.1 False  train train train train train
L013200 1.1.3.4.1 True  train train train train train
L008237 1.1.3.4.1 False  train train train train train
L013201 1.1.3.4.1 True  train train train train train
L008241 1.1.3.4.1 False  train train train train train
L013202 1.1.3.4.1 True  train train train train train
L008243 1.1.3.4.1 False  train train train train train
L013203 1.1.3.4.1 True  train train train train train
L008246 1.1.3.4.1 False  train train train train train
L013204 1.1.3.4.1 True  train train train train train
L008248 1.1.3.4.1 False  train train train train train
L013205 1.1.3.4.1 True  train train train train train
L008249 1.1.3.4.1 False  train train train train train
L013206 1.1.3.4.1 True  train train train train train
L008270 1.1.3.4.1 False  train train train train train
L013209 1.1.3.4.1 True  train train train train train
L008297 1.1.3.4.1 False  train train train train train
L013282 1.1.3.4.1 True  train train train train train
L008335 1.1.3.4.1 False  train train train train train
L013283 1.1.3.4.1 True  train train train train train
L008465 1.1.3.4.1 False  train train train train train
L013417 1.1.3.4.1 True  train train train train train
L008466 1.1.3.4.1 False  train train train train train
L014050 1.1.3.4.1 True  train train train train train
L008467 1.1.3.4.1 False  train train train train train
L014051 1.1.3.4.1 True  train train train train train
L008468 1.1.3.4.1 False  train train train train train
L014080 1.1.3.4.1 True  train train train train train
L008484 1.1.3.4.1 False  train train train train train
L014084 1.1.3.4.1 True  train train train train train
L008542 1.1.3.4.1 False  train train train train train
L014757 1.1.3.4.1 True  train train train train train
L008546 1.1.3.4.1 False  train train train train train
L014855 1.1.3.4.1 True  train train train train train
L008602 1.1.3.4.1 False  train train train train train
L015012 1.1.3.4.1 True  train train train train train
L008603 1.1.3.4.1 False  train train train train train
L015123 1.1.3.4.1 True  train train train train train
L008629 1.1.3.4.1 False  train train train train train
L015341 1.1.3.4.1 True  train train train train train
L008630 1.1.3.4.1 False  train train train train train
L015343 1.1.3.4.1 True  train train train train train
L008631 1.1.3.4.1 False  train train train train train
L015345 1.1.3.4.1 True  train train train train train
L008632 1.1.3.4.1 False  train train train train train
L015422 1.1.3.4.1 True  train train train train train
L008633 1.1.3.4.1 False  train train train train train
L015423 1.1.3.4.1 True  train train train train train
L008663 1.1.3.4.1 False  train train train train train
L015632 1.1.3.4.1 True  train train train train train
L008741 1.1.3.4.1 False  train train train train train
L015661 1.1.3.4.1 True  train train train train train
L008761 1.1.3.4.1 False  train train train train train
L016063 1.1.3.4.1 True  train train train train train
L008762 1.1.3.4.1 False  train train train train train
L016066 1.1.3.4.1 True  train train train train train
L008767 1.1.3.4.1 False  train train train train train
L016834 1.1.3.4.1 True  train train train train train
L008770 1.1.3.4.1 False  train train train train train
L016838 1.1.3.4.1 True  train train train train train
L008771 1.1.3.4.1 False  train train train train train
L016839 1.1.3.4.1 True  train train train train train
L008772 1.1.3.4.1 False  train train train train train
L016845 1.1.3.4.1 True  train train train train train
L008773 1.1.3.4.1 False  train train train train train
L016964 1.1.3.4.1 True  train train train train train
L008778 1.1.3.4.1 False  train train train train train
L017058 1.1.3.4.1 True  train train train train train
L008779 1.1.3.4.1 False  train train train train train
L017059 1.1.3.4.1 True  train train train train train
L008829 1.1.3.4.1 False  train train train train train
L017169 1.1.3.4.1 True  train train train train train
L008835 1.1.3.4.1 False  train train train train train
L017171 1.1.3.4.1 True  train train train train train
L008837 1.1.3.4.1 False  train train train train train
L017173 1.1.3.4.1 True  train train train train train
L008849 1.1.3.4.1 False  train train train train train
L017175 1.1.3.4.1 True  train train train train train
L008857 1.1.3.4.1 False  train train train train train
L017179 1.1.3.4.1 True  train train train train train
L008878 1.1.3.4.1 False  train train train train train
L017275 1.1.3.4.1 True  train train train train train
L008879 1.1.3.4.1 False  train train train train train
L017276 1.1.3.4.1 True  train train train train train
L008882 1.1.3.4.1 False  train train train train train
L017278 1.1.3.4.1 True  train train train train train
L008948 1.1.3.4.1 False  train train train train train
L017616 1.1.3.4.1 True  train train train train train
L008955 1.1.3.4.1 False  train train train train train
L017617 1.1.3.4.1 True  train train train train train
L008959 1.1.3.4.1 False  train train train train train
L017620 1.1.3.4.1 True  train train train train train
L009035 1.1.3.4.1 False  train train train train train
L017621 1.1.3.4.1 True  train train train train train
L009036 1.1.3.4.1 False  train train train train train
L017622 1.1.3.4.1 True  train train train train train
L009037 1.1.3.4.1 False  train train train train train
L017636 1.1.3.4.1 True  train train train train train
L009038 1.1.3.4.1 False  train train train train train
L017696 1.1.3.4.1 True  train train train train train
L009039 1.1.3.4.1 False  train train train train train
L018022 1.1.3.4.1 True  train train train train train
L009040 1.1.3.4.1 False  train train train train train
L018023 1.1.3.4.1 True  train train train train train
L009041 1.1.3.4.1 False  train train train train train
L018028 1.1.3.4.1 True  train train train train train
L009042 1.1.3.4.1 False  train train train train train
L018333 1.1.3.4.1 True  train train train train train
L009043 1.1.3.4.1 False  train train train train train
L018491 1.1.3.4.1 True  train train train train train
L009044 1.1.3.4.1 False  train train train train train
L018506 1.1.3.4.1 True  train train train train train
L009045 1.1.3.4.1 False  train train train train train
L018508 1.1.3.4.1 True  train train train train train
L009046 1.1.3.4.1 False  train train train train train
L018509 1.1.3.4.1 True  train train train train train
L009047 1.1.3.4.1 False  train train train train train
L018510 1.1.3.4.1 True  train train train train train
L009048 1.1.3.4.1 False  train train train train train
L018528 1.1.3.4.1 True  train train train train train
L009050 1.1.3.4.1 False  train train train train train
L018839 1.1.3.4.1 True  train train train train train
L009051 1.1.3.4.1 False  train train train train train
L018840 1.1.3.4.1 True  train train train train train
L009066 1.1.3.4.1 False  train train train train train
L018842 1.1.3.4.1 True  train train train train train
L009067 1.1.3.4.1 False  train train train train train
L018947 1.1.3.4.1 True  train train train train train
L009068 1.1.3.4.1 False  train train train train train
L018950 1.1.3.4.1 True  train train train train train
L009070 1.1.3.4.1 False  train train train train train
L019028 1.1.3.4.1 True  train train train train train
L009071 1.1.3.4.1 False  train train train train train
L019176 1.1.3.4.1 True  train train train train train
L009072 1.1.3.4.1 False  train train train train train
L019283 1.1.3.4.1 True  train train train train train
L009127 1.1.3.4.1 False  train train train train train
L019285 1.1.3.4.1 True  train train train train train
L009159 1.1.3.4.1 False  train train train train train
L019286 1.1.3.4.1 True  train train train train train
L009160 1.1.3.4.1 False  train train train train train
L019289 1.1.3.4.1 True  train train train train train
L009161 1.1.3.4.1 False  train train train train train
L019831 1.1.3.4.1 True  train train train train train
L009162 1.1.3.4.1 False  train train train train train
L020314 1.1.3.4.1 True  train train train train train
L009163 1.1.3.4.1 False  train train train train train
L020640 1.1.3.4.1 True  train train train train train
L009164 1.1.3.4.1 False  train train train train train
L021255 1.1.3.4.1 True  train train train train train
L009165 1.1.3.4.1 False  train train train train train
L021256 1.1.3.4.1 True  train train train train train
L009166 1.1.3.4.1 False  train train train train train
L021258 1.1.3.4.1 True  train train train train train
L009167 1.1.3.4.1 False  train train train train train
L021259 1.1.3.4.1 True  train train train train train
L009168 1.1.3.4.1 False  train train train train train
L021261 1.1.3.4.1 True  train train train train train
L009178 1.1.3.4.1 False  train train train train train
L021335 1.1.3.4.1 True  train train train train train
L009179 1.1.3.4.1 False  train train train train train
L000195 1.1.3.1.2 True  train train train train train
L009180 1.1.3.1.2 False  train train train train train
L000256 1.1.3.1.2 True  train train train train train
L009191 1.1.3.1.2 False  train train train train train
L000563 1.1.3.1.2 True  train train train train train
L009192 1.1.3.1.2 False  train train train train train
L000564 1.1.3.1.2 True  train train train train train
L009194 1.1.3.1.2 False  train train train train train
L000349 1.1.3.1.2 True  train train train train train
L009195 1.1.3.1.2 False  train train train train train
L000455 1.1.3.1.2 True  train train train train train
L009196 1.1.3.1.2 False  train train train train train
L000549 1.1.3.1.2 True  train train train train train
L009197 1.1.3.1.2 False  train train train train train
L000005 1.1.3.2.1 True  train train train train train
L009212 1.1.3.2.1 False  train train train train train
L000110 1.1.3.2.1 True  train train train train train
L009213 1.1.3.2.1 False  train train train train train
L000349 1.1.3.2.1 True  train train train train train
L009228 1.1.3.2.1 False  train train train train train
L000469 1.1.3.2.1 True  train train train train train
L009229 1.1.3.2.1 False  train train train train train
L000498 1.1.3.2.1 True  train train train train train
L009358 1.1.3.2.1 False  train train train train train
L001499 1.1.3.2.1 True  train train train train train
L009378 1.1.3.2.1 False  train train train train train
L001547 1.1.3.2.1 True  train train train train train
L009380 1.1.3.2.1 False  train train train train train
L001549 1.1.3.2.1 True  train train train train train
L009381 1.1.3.2.1 False  train train train train train
L001572 1.1.3.2.1 True  train train train train train
L009383 1.1.3.2.1 False  train train train train train
L001998 1.1.3.2.1 True  train train train train train
L009401 1.1.3.2.1 False  train train train train train
L001999 1.1.3.2.1 True  train train train train train
L009403 1.1.3.2.1 False  train train train train train
L002000 1.1.3.2.1 True  train train train train train
L009404 1.1.3.2.1 False  train train train train train
L002001 1.1.3.2.1 True  train train train train train
L009457 1.1.3.2.1 False  train train train train train
L002002 1.1.3.2.1 True  train train train train train
L009458 1.1.3.2.1 False  train train train train train
L002003 1.1.3.2.1 True  train train train train train
L009478 1.1.3.2.1 False  train train train train train
L002004 1.1.3.2.1 True  train train train train train
L009518 1.1.3.2.1 False  train train train train train
L003628 1.1.3.2.1 True  train train train train train
L009519 1.1.3.2.1 False  train train train train train
L004739 1.1.3.2.1 True  train train train train train
L009520 1.1.3.2.1 False  train train train train train
L004740 1.1.3.2.1 True  train train train train train
L009521 1.1.3.2.1 False  train train train train train
L004741 1.1.3.2.1 True  train train train train train
L009611 1.1.3.2.1 False  train train train train train
L004742 1.1.3.2.1 True  train train train train train
L009612 1.1.3.2.1 False  train train train train train
L004743 1.1.3.2.1 True  train train train train train
L009613 1.1.3.2.1 False  train train train train train
L004744 1.1.3.2.1 True  train train train train train
L009614 1.1.3.2.1 False  train train train train train
L004746 1.1.3.2.1 True  train train train train train
L009615 1.1.3.2.1 False  train train train train train
L004747 1.1.3.2.1 True  train train train train train
L009616 1.1.3.2.1 False  train train train train train
L004944 1.1.3.2.1 True  train train train train train
L009618 1.1.3.2.1 False  train train train train train
L004945 1.1.3.2.1 True  train train train train train
L009619 1.1.3.2.1 False  train train train train train
L004946 1.1.3.2.1 True  train train train train train
L009621 1.1.3.2.1 False  train train train train train
L005353 1.1.3.2.1 True  train train train train train
L009622 1.1.3.2.1 False  train train train train train
L016620 1.1.3.2.1 True  train train train train train
L009623 1.1.3.2.1 False  train train train train train
L016622 1.1.3.2.1 True  train train train train train
L009627 1.1.3.2.1 False  train train train train train
L016625 1.1.3.2.1 True  train train train train train
L009654 1.1.3.2.1 False  train train train train train
L016626 1.1.3.2.1 True  train train train train train
L009655 1.1.3.2.1 False  train train train train train
L017267 1.1.3.2.1 True  train train train train train
L009656 1.1.3.2.1 False  train train train train train
L019298 1.1.3.2.1 True  train train train train train
L009657 1.1.3.2.1 False  train train train train train
L019747 1.1.3.2.1 True  train train train train train
L009658 1.1.3.2.1 False  train train train train train
L020241 1.1.3.2.1 True  train train train train train
L009659 1.1.3.2.1 False  train train train train train
L020984 1.1.3.2.1 True  train train train train train
L009679 1.1.3.2.1 False  train train train train train
L021539 1.1.3.2.1 True  train train train train train
L009680 1.1.3.2.1 False  train train train train train
L022017 1.1.3.2.1 True  train train train train train
L009730 1.1.3.2.1 False  train train train train train
L022654 1.1.3.2.1 True  train train train train train
L009777 1.1.3.2.1 False  train train train train train
L022899 1.1.3.2.1 True  train train train train train
L009778 1.1.3.2.1 False  train train train train train
L023871 1.1.3.2.1 True  train train train train train
L009857 1.1.3.2.1 False  train train train train train
L000007 1.1.3.2.1 True  train train train train train
L009873 1.1.3.2.1 False  train train train train train
L000014 1.1.3.2.1 True  train train train train train
L009878 1.1.3.2.1 False  train train train train train
L000106 1.1.3.2.1 True  train train train train train
L009879 1.1.3.2.1 False  train train train train train
L000195 1.1.3.2.1 True  train train train train train
L010036 1.1.3.2.1 False  train train train train train
L000455 1.1.3.2.1 True  train train train train train
L010067 1.1.3.2.1 False  train train train train train
L000476 1.1.3.2.1 True  train train train train train
L010068 1.1.3.2.1 False  train train train train train
L000503 1.1.3.2.1 True  train train train train train
L010069 1.1.3.2.1 False  train train train train train
L000520 1.1.3.2.1 True  train train train train train
L010070 1.1.3.2.1 False  train train train train train
L000549 1.1.3.2.1 True  train train train train train
L010072 1.1.3.2.1 False  train train train train train
L000579 1.1.3.2.1 True  train train train train train
L010079 1.1.3.2.1 False  train train train train train
L000671 1.1.3.2.1 True  train train train train train
L010080 1.1.3.2.1 False  train train train train train
L000739 1.1.3.2.1 True  train train train train train
L010084 1.1.3.2.1 False  train train train train train
L000772 1.1.3.2.1 True  train train train train train
L010088 1.1.3.2.1 False  train train train train train
L000794 1.1.3.2.1 True  train train train train train
L010101 1.1.3.2.1 False  train train train train train
L000832 1.1.3.2.1 True  train train train train train
L010102 1.1.3.2.1 False  train train train train train
L000995 1.1.3.2.1 True  train train train train train
L010103 1.1.3.2.1 False  train train train train train
L001065 1.1.3.2.1 True  train train train train train
L010104 1.1.3.2.1 False  train train train train train
L001078 1.1.3.2.1 True  train train train train train
L010105 1.1.3.2.1 False  train train train train train
L001085 1.1.3.2.1 True  train train train train train
L010106 1.1.3.2.1 False  train train train train train
L001185 1.1.3.2.1 True  train train train train train
L010107 1.1.3.2.1 False  train train train train train
L001202 1.1.3.2.1 True  train train train train train
L010108 1.1.3.2.1 False  train train train train train
L001232 1.1.3.2.1 True  train train train train train
L010111 1.1.3.2.1 False  train train train train train
L001286 1.1.3.2.1 True  train train train train train
L010112 1.1.3.2.1 False  train train train train train
L001293 1.1.3.2.1 True  train train train train train
L010113 1.1.3.2.1 False  train train train train train
L001312 1.1.3.2.1 True  train train train train train
L010115 1.1.3.2.1 False  train train train train train
L001555 1.1.3.2.1 True  train train train train train
L010117 1.1.3.2.1 False  train train train train train
L001750 1.1.3.2.1 True  train train train train train
L010118 1.1.3.2.1 False  train train train train train
L002307 1.1.3.2.1 True  train train train train train
L010153 1.1.3.2.1 False  train train train train train
L002308 1.1.3.2.1 True  train train train train train
L010158 1.1.3.2.1 False  train train train train train
L002309 1.1.3.2.1 True  train train train train train
L010161 1.1.3.2.1 False  train train train train train
L002310 1.1.3.2.1 True  train train train train train
L010165 1.1.3.2.1 False  train train train train train
L002311 1.1.3.2.1 True  train train train train train
L010166 1.1.3.2.1 False  train train train train train
L002312 1.1.3.2.1 True  train train train train train
L010198 1.1.3.2.1 False  train train train train train
L002313 1.1.3.2.1 True  train train train train train
L010199 1.1.3.2.1 False  train train train train train
L004158 1.1.3.2.1 True  train train train train train
L010200 1.1.3.2.1 False  train train train train train
L004160 1.1.3.2.1 True  train train train train train
L010209 1.1.3.2.1 False  train train train train train
L004507 1.1.3.2.1 True  train train train train train
L010210 1.1.3.2.1 False  train train train train train
L005262 1.1.3.2.1 True  train train train train train
L010211 1.1.3.2.1 False  train train train train train
L005958 1.1.3.2.1 True  train train train train train
L010219 1.1.3.2.1 False  train train train train train
L006926 1.1.3.2.1 True  train train train train train
L010220 1.1.3.2.1 False  train train train train train
L006927 1.1.3.2.1 True  train train train train train
L010221 1.1.3.2.1 False  train train train train train
L007862 1.1.3.2.1 True  train train train train train
L010222 1.1.3.2.1 False  train train train train train
L007866 1.1.3.2.1 True  train train train train train
L010223 1.1.3.2.1 False  train train train train train
L007868 1.1.3.2.1 True  train train train train train
L010224 1.1.3.2.1 False  train train train train train
L007869 1.1.3.2.1 True  train train train train train
L010226 1.1.3.2.1 False  train train train train train
L008484 1.1.3.2.1 True  train train train train train
L010227 1.1.3.2.1 False  train train train train train
L009681 1.1.3.2.1 True  train train train train train
L010228 1.1.3.2.1 False  train train train train train
L009682 1.1.3.2.1 True  train train train train train
L010254 1.1.3.2.1 False  train train train train train
L014631 1.1.3.2.1 True  train train train train train
L010283 1.1.3.2.1 False  train train train train train
L016431 1.1.3.2.1 True  train train train train train
L010284 1.1.3.2.1 False  train train train train train
L016432 1.1.3.2.1 True  train train train train train
L010285 1.1.3.2.1 False  train train train train train
L016433 1.1.3.2.1 True  train train train train train
L010290 1.1.3.2.1 False  train train train train train
L016434 1.1.3.2.1 True  train train train train train
L010381 1.1.3.2.1 False  train train train train train
L019006 1.1.3.2.1 True  train train train train train
L010522 1.1.3.2.1 False  train train train train train
L019929 1.1.3.2.1 True  train train train train train
L010611 1.1.3.2.1 False  train train train train train
L019931 1.1.3.2.1 True  train train train train train
L010628 1.1.3.2.1 False  train train train train train
L019932 1.1.3.2.1 True  train train train train train
L010635 1.1.3.2.1 False  train train train train train
L021500 1.1.3.2.1 True  train train train train train
L010636 1.1.3.2.1 False  train train train train train
L021854 1.1.3.2.1 True  train train train train train
L010638 1.1.3.2.1 False  train train train train train
L021855 1.1.3.2.1 True  train train train train train
L010660 1.1.3.2.1 False  train train train train train
L021859 1.1.3.2.1 True  train train train train train
L010725 1.1.3.2.1 False  train train train train train
L021866 1.1.3.2.1 True  train train train train train
L010751 1.1.3.2.1 False  train train train train train
L021874 1.1.3.2.1 True  train train train train train
L010752 1.1.3.2.1 False  train train train train train
L000110 1.1.3.3.1 True  train train train train train
L010753 1.1.3.3.1 False  train train train train train
L000469 1.1.3.3.1 True  train train train train train
L010754 1.1.3.3.1 False  train train train train train
L000498 1.1.3.3.1 True  train train train train train
L010853 1.1.3.3.1 False  train train train train train
L000005 1.1.3.3.1 True  train train train train train
L010854 1.1.3.3.1 False  train train train train train
L000007 1.1.3.3.1 True  train train train train train
L010855 1.1.3.3.1 False  train train train train train
L000014 1.1.3.3.1 True  train train train train train
L010952 1.1.3.3.1 False  train train train train train
L000086 1.1.3.3.1 True  train train train train train
L011034 1.1.3.3.1 False  train train train train train
L000106 1.1.3.3.1 True  train train train train train
L011048 1.1.3.3.1 False  train train train train train
L000195 1.1.3.3.1 True  train train train train train
L011070 1.1.3.3.1 False  train train train train train
L000349 1.1.3.3.1 True  train train train train train
L011073 1.1.3.3.1 False  train train train train train
L000455 1.1.3.3.1 True  train train train train train
L011075 1.1.3.3.1 False  train train train train train
L000476 1.1.3.3.1 True  train train train train train
L011077 1.1.3.3.1 False  train train train train train
L000503 1.1.3.3.1 True  train train train train train
L011084 1.1.3.3.1 False  train train train train train
L000520 1.1.3.3.1 True  train train train train train
L011121 1.1.3.3.1 False  train train train train train
L000565 1.1.3.3.1 True  train train train train train
L011122 1.1.3.3.1 False  train train train train train
L000671 1.1.3.3.1 True  train train train train train
L011123 1.1.3.3.1 False  train train train train train
L000739 1.1.3.3.1 True  train train train train train
L011125 1.1.3.3.1 False  train train train train train
L000772 1.1.3.3.1 True  train train train train train
L011126 1.1.3.3.1 False  train train train train train
L000794 1.1.3.3.1 True  train train train train train
L011128 1.1.3.3.1 False  train train train train train
L000832 1.1.3.3.1 True  train train train train train
L011129 1.1.3.3.1 False  train train train train train
L000850 1.1.3.3.1 True  train train train train train
L011130 1.1.3.3.1 False  train train train train train
L000995 1.1.3.3.1 True  train train train train train
L011131 1.1.3.3.1 False  train train train train train
L001065 1.1.3.3.1 True  train train train train train
L011132 1.1.3.3.1 False  train train train train train
L001078 1.1.3.3.1 True  train train train train train
L011134 1.1.3.3.1 False  train train train train train
L001085 1.1.3.3.1 True  train train train train train
L011292 1.1.3.3.1 False  train train train train train
L001185 1.1.3.3.1 True  train train train train train
L011336 1.1.3.3.1 False  train train train train train
L001232 1.1.3.3.1 True  train train train train train
L011341 1.1.3.3.1 False  train train train train train
L001286 1.1.3.3.1 True  train train train train train
L011343 1.1.3.3.1 False  train train train train train
L001293 1.1.3.3.1 True  train train train train train
L011388 1.1.3.3.1 False  train train train train train
L001312 1.1.3.3.1 True  train train train train train
L011429 1.1.3.3.1 False  train train train train train
L001555 1.1.3.3.1 True  train train train train train
L011449 1.1.3.3.1 False  train train train train train
L007862 1.1.3.3.1 True  train train train train train
L011467 1.1.3.3.1 False  train train train train train
L007866 1.1.3.3.1 True  train train train train train
L011468 1.1.3.3.1 False  train train train train train
L007868 1.1.3.3.1 True  train train train train train
L011469 1.1.3.3.1 False  train train train train train
L007869 1.1.3.3.1 True  train train train train train
L011480 1.1.3.3.1 False  train train train train train
L010381 1.1.3.3.1 True  train train train train train
L011481 1.1.3.3.1 False  train train train train train
L014349 1.1.3.3.1 True  train train train train train
L011497 1.1.3.3.1 False  train train train train train
L015261 1.1.3.3.1 True  train train train train train
L011499 1.1.3.3.1 False  train train train train train
L016499 1.1.3.3.1 True  train train train train train
L011500 1.1.3.3.1 False  train train train train train
L016501 1.1.3.3.1 True  train train train train train
L011504 1.1.3.3.1 False  train train train train train
L020727 1.1.3.3.1 True  train train train train train
L011512 1.1.3.3.1 False  train train train train train
L000110 1.1.3.1.1 True  train train train train train
L011541 1.1.3.1.1 False  train train train train train
L000563 1.1.3.1.1 True  train train train train train
L011543 1.1.3.1.1 False  train train train train train
L000564 1.1.3.1.1 True  train train train train train
L011545 1.1.3.1.1 False  train train train train train
L000565 1.1.3.1.1 True  train train train train train
L011546 1.1.3.1.1 False  train train train train train
L001499 1.1.3.1.1 True  train train train train train
L011623 1.1.3.1.1 False  train train train train train
L002032 1.1.3.1.1 True  train train train train train
L011626 1.1.3.1.1 False  train train train train train
L004709 1.1.3.1.1 True  train train train train train
L011629 1.1.3.1.1 False  train train train train train
L008882 1.1.3.1.1 True  train train train train train
L011630 1.1.3.1.1 False  train train train train train
L011692 1.1.3.1.1 True  train train train train train
L011631 1.1.3.1.1 False  train train train train train
L011693 1.1.3.1.1 True  train train train train train
L011649 1.1.3.1.1 False  train train train train train
L011694 1.1.3.1.1 True  train train train train train
L011650 1.1.3.1.1 False  train train train train train
L011695 1.1.3.1.1 True  train train train train train
L011651 1.1.3.1.1 False  train train train train train
L011696 1.1.3.1.1 True  train train train train train
L011652 1.1.3.1.1 False  train train train train train
L011697 1.1.3.1.1 True  train train train train train
L011653 1.1.3.1.1 False  train train train train train
L011698 1.1.3.1.1 True  train train train train train
L011654 1.1.3.1.1 False  train train train train train
L011699 1.1.3.1.1 True  train train train train train
L011655 1.1.3.1.1 False  train train train train train
L012651 1.1.3.1.1 True  train train train train train
L011656 1.1.3.1.1 False  train train train train train
L016360 1.1.3.1.1 True  train train train train train
L011657 1.1.3.1.1 False  train train train train train
L018818 1.1.3.1.1 True  train train train train train
L011658 1.1.3.1.1 False  train train train train train
L018819 1.1.3.1.1 True  train train train train train
L011661 1.1.3.1.1 False  train train train train train
L021539 1.1.3.1.1 True  train train train train train
L011662 1.1.3.1.1 False  train train train train train
L021541 1.1.3.1.1 True  train train train train train
L011663 1.1.3.1.1 False  train train train train train
L021542 1.1.3.1.1 True  train train train train train
L011687 1.1.3.1.1 False  train train train train train
L021544 1.1.3.1.1 True  train train train train train
L011688 1.1.3.1.1 False  train train train train train
L021545 1.1.3.1.1 True  train train train train train
L011689 1.1.3.1.1 False  train train train train train
L022017 1.1.3.1.1 True  train train train train train
L011690 1.1.3.1.1 False  train train train train train
L000195 1.1.3.1.1 True  train train train train train
L011703 1.1.3.1.1 False  train train train train train
L000256 1.1.3.1.1 True  train train train train train
L011723 1.1.3.1.1 False  train train train train train
L000349 1.1.3.1.1 True  train train train train train
L011741 1.1.3.1.1 False  train train train train train
L000455 1.1.3.1.1 True  train train train train train
L011790 1.1.3.1.1 False  train train train train train
L000549 1.1.3.1.1 True  train train train train train
L011791 1.1.3.1.1 False  train train train train train
L000671 1.1.3.1.1 True  train train train train train
L011798 1.1.3.1.1 False  train train train train train
L000736 1.1.3.1.1 True  train train train train train
L011847 1.1.3.1.1 False  train train train train train
L000794 1.1.3.1.1 True  train train train train train
L011848 1.1.3.1.1 False  train train train train train
L000828 1.1.3.1.1 True  train train train train train
L011849 1.1.3.1.1 False  train train train train train
L000995 1.1.3.1.1 True  train train train train train
L011850 1.1.3.1.1 False  train train train train train
L001085 1.1.3.1.1 True  train train train train train
L011851 1.1.3.1.1 False  train train train train train
L001202 1.1.3.1.1 True  train train train train train
L011858 1.1.3.1.1 False  train train train train train
L001232 1.1.3.1.1 True  train train train train train
L011859 1.1.3.1.1 False  train train train train train
L001549 1.1.3.1.1 True  train train train train train
L011861 1.1.3.1.1 False  train train train train train
L001769 1.1.3.1.1 True  train train train train train
L011882 1.1.3.1.1 False  train train train train train
L001770 1.1.3.1.1 True  train train train train train
L011909 1.1.3.1.1 False  train train train train train
L002150 1.1.3.1.1 True  train train train train train
L011919 1.1.3.1.1 False  train train train train train
L002151 1.1.3.1.1 True  train train train train train
L011931 1.1.3.1.1 False  train train train train train
L002152 1.1.3.1.1 True  train train train train train
L011961 1.1.3.1.1 False  train train train train train
L002155 1.1.3.1.1 True  train train train train train
L012050 1.1.3.1.1 False  train train train train train
L002156 1.1.3.1.1 True  train train train train train
L012208 1.1.3.1.1 False  train train train train train
L002158 1.1.3.1.1 True  train train train train train
L012212 1.1.3.1.1 False  train train train train train
L002353 1.1.3.1.1 True  train train train train train
L012218 1.1.3.1.1 False  train train train train train
L002356 1.1.3.1.1 True  train train train train train
L012243 1.1.3.1.1 False  train train train train train
L002357 1.1.3.1.1 True  train train train train train
L012244 1.1.3.1.1 False  train train train train train
L002358 1.1.3.1.1 True  train train train train train
L012245 1.1.3.1.1 False  train train train train train
L002359 1.1.3.1.1 True  train train train train train
L012246 1.1.3.1.1 False  train train train train train
L002363 1.1.3.1.1 True  train train train train train
L012247 1.1.3.1.1 False  train train train train train
L004350 1.1.3.1.1 True  train train train train train
L012266 1.1.3.1.1 False  train train train train train
L005544 1.1.3.1.1 True  train train train train train
L012304 1.1.3.1.1 False  train train train train train
L005545 1.1.3.1.1 True  train train train train train
L012379 1.1.3.1.1 False  train train train train train
L005546 1.1.3.1.1 True  train train train train train
L012380 1.1.3.1.1 False  train train train train train
L005547 1.1.3.1.1 True  train train train train train
L012381 1.1.3.1.1 False  train train train train train
L005548 1.1.3.1.1 True  train train train train train
L012382 1.1.3.1.1 False  train train train train train
L005549 1.1.3.1.1 True  train train train train train
L012417 1.1.3.1.1 False  train train train train train
L005550 1.1.3.1.1 True  train train train train train
L012419 1.1.3.1.1 False  train train train train train
L005633 1.1.3.1.1 True  train train train train train
L012421 1.1.3.1.1 False  train train train train train
L006349 1.1.3.1.1 True  train train train train train
L012422 1.1.3.1.1 False  train train train train train
L006350 1.1.3.1.1 True  train train train train train
L012451 1.1.3.1.1 False  train train train train train
L006351 1.1.3.1.1 True  train train train train train
L012452 1.1.3.1.1 False  train train train train train
L006593 1.1.3.1.1 True  train train train train train
L012453 1.1.3.1.1 False  train train train train train
L006594 1.1.3.1.1 True  train train train train train
L012454 1.1.3.1.1 False  train train train train train
L006595 1.1.3.1.1 True  train train train train train
L012455 1.1.3.1.1 False  train train train train train
L007302 1.1.3.1.1 True  train train train train train
L012517 1.1.3.1.1 False  train train train train train
L007548 1.1.3.1.1 True  train train train train train
L012518 1.1.3.1.1 False  train train train train train
L007549 1.1.3.1.1 True  train train train train train
L012522 1.1.3.1.1 False  train train train train train
L007550 1.1.3.1.1 True  train train train train train
L012523 1.1.3.1.1 False  train train train train train
L007551 1.1.3.1.1 True  train train train train train
L012558 1.1.3.1.1 False  train train train train train
L007552 1.1.3.1.1 True  train train train train train
L012581 1.1.3.1.1 False  train train train train train
L008761 1.1.3.1.1 True  train train train train train
L012582 1.1.3.1.1 False  train train train train train
L008762 1.1.3.1.1 True  train train train train train
L012583 1.1.3.1.1 False  train train train train train
L008767 1.1.3.1.1 True  train train train train train
L012584 1.1.3.1.1 False  train train train train train
L010283 1.1.3.1.1 True  train train train train train
L012585 1.1.3.1.1 False  train train train train train
L010284 1.1.3.1.1 True  train train train train train
L012586 1.1.3.1.1 False  train train train train train
L010285 1.1.3.1.1 True  train train train train train
L012587 1.1.3.1.1 False  train train train train train
L010290 1.1.3.1.1 True  train train train train train
L012602 1.1.3.1.1 False  train train train train train
L011512 1.1.3.1.1 True  train train train train train
L012603 1.1.3.1.1 False  train train train train train
L012197 1.1.3.1.1 True  train train train train train
L012604 1.1.3.1.1 False  train train train train train
L012202 1.1.3.1.1 True  train train train train train
L012622 1.1.3.1.1 False  train train train train train
L012203 1.1.3.1.1 True  train train train train train
L012623 1.1.3.1.1 False  train train train train train
L012204 1.1.3.1.1 True  train train train train train
L012624 1.1.3.1.1 False  train train train train train
L012205 1.1.3.1.1 True  train train train train train
L012625 1.1.3.1.1 False  train train train train train
L012385 1.1.3.1.1 True  train train train train train
L012627 1.1.3.1.1 False  train train train train train
L012386 1.1.3.1.1 True  train train train train train
L012629 1.1.3.1.1 False  train train train train train
L013673 1.1.3.1.1 True  train train train train train
L012630 1.1.3.1.1 False  train train train train train
L013674 1.1.3.1.1 True  train train train train train
L012632 1.1.3.1.1 False  train train train train train
L013675 1.1.3.1.1 True  train train train train train
L012633 1.1.3.1.1 False  train train train train train
L013678 1.1.3.1.1 True  train train train train train
L012634 1.1.3.1.1 False  train train train train train
L013679 1.1.3.1.1 True  train train train train train
L012636 1.1.3.1.1 False  train train train train train
L013680 1.1.3.1.1 True  train train train train train
L012648 1.1.3.1.1 False  train train train train train
L013681 1.1.3.1.1 True  train train train train train
L012655 1.1.3.1.1 False  train train train train train
L013683 1.1.3.1.1 True  train train train train train
L012790 1.1.3.1.1 False  train train train train train
L013684 1.1.3.1.1 True  train train train train train
L012791 1.1.3.1.1 False  train train train train train
L017631 1.1.3.1.1 True  train train train train train
L012792 1.1.3.1.1 False  train train train train train
L000886 1.1.2.2.1.1 True  train train train train train
L012795 1.1.2.2.1.1 False  train train train train train
L001619 1.1.2.2.1.1 True  train train train train train
L012796 1.1.2.2.1.1 False  train train train train train
L002277 1.1.2.2.1.1 True  train train train train train
L012803 1.1.2.2.1.1 False  train train train train train
L003257 1.1.2.2.1.1 True  train train train train train
L012804 1.1.2.2.1.1 False  train train train train train
L010628 1.1.2.2.1.1 True  train train train train train
L012814 1.1.2.2.1.1 False  train train train train train
L013403 1.1.2.2.1.1 True  train train train train train
L012848 1.1.2.2.1.1 False  train train train train train
L000149 1.1.2.2.1.1 True  train train train train train
L012877 1.1.2.2.1.1 False  train train train train train
L000304 1.1.2.2.1.1 True  train train train train train
L012890 1.1.2.2.1.1 False  train train train train train
L000349 1.1.2.2.1.1 True  train train train train train
L012891 1.1.2.2.1.1 False  train train train train train
L000491 1.1.2.2.1.1 True  train train train train train
L012894 1.1.2.2.1.1 False  train train train train train
L000679 1.1.2.2.1.1 True  train train train train train
L012895 1.1.2.2.1.1 False  train train train train train
L000777 1.1.2.2.1.1 True  train train train train train
L012896 1.1.2.2.1.1 False  train train train train train
L000794 1.1.2.2.1.1 True  train train train train train
L012897 1.1.2.2.1.1 False  train train train train train
L000814 1.1.2.2.1.1 True  train train train train train
L012915 1.1.2.2.1.1 False  train train train train train
L000961 1.1.2.2.1.1 True  train train train train train
L012932 1.1.2.2.1.1 False  train train train train train
L001291 1.1.2.2.1.1 True  train train train train train
L012933 1.1.2.2.1.1 False  train train train train train
L001332 1.1.2.2.1.1 True  train train train train train
L012934 1.1.2.2.1.1 False  train train train train train
L001371 1.1.2.2.1.1 True  train train train train train
L012935 1.1.2.2.1.1 False  train train train train train
L001562 1.1.2.2.1.1 True  train train train train train
L012936 1.1.2.2.1.1 False  train train train train train
L002131 1.1.2.2.1.1 True  train train train train train
L012938 1.1.2.2.1.1 False  train train train train train
L002132 1.1.2.2.1.1 True  train train train train train
L012939 1.1.2.2.1.1 False  train train train train train
L002133 1.1.2.2.1.1 True  train train train train train
L012940 1.1.2.2.1.1 False  train train train train train
L002134 1.1.2.2.1.1 True  train train train train train
L013023 1.1.2.2.1.1 False  train train train train train
L002135 1.1.2.2.1.1 True  train train train train train
L013080 1.1.2.2.1.1 False  train train train train train
L002136 1.1.2.2.1.1 True  train train train train train
L013081 1.1.2.2.1.1 False  train train train train train
L002137 1.1.2.2.1.1 True  train train train train train
L013082 1.1.2.2.1.1 False  train train train train train
L002138 1.1.2.2.1.1 True  train train train train train
L013083 1.1.2.2.1.1 False  train train train train train
L002139 1.1.2.2.1.1 True  train train train train train
L013159 1.1.2.2.1.1 False  train train train train train
L002140 1.1.2.2.1.1 True  train train train train train
L013161 1.1.2.2.1.1 False  train train train train train
[truncated: 42,674 more chars]
