# Supplementary material for: Virtual screening of GPCRs: An in silico chemogenomics approach
Source: BMC Bioinformatics. 2008 Sep 6;9:363. doi: 10.1186/1471-2105-9-363 (PMC2553090; doi:10.1186/1471-2105-9-363)
Supplement: Additional file 2 — Source and data. Source code (under GPL license) and benchmark used in the experiments in a compressed archive checker.tgz. [file 1471-2105-9-363-S2.tgz › chemker/data/chemogenomics/glida/compfiles/mol/L000002.mol]

L000002.mol


 25 25  0     1  0  0  0  0  0999 V2000
    0.0000    0.0000    0.0000 Cl  0  0  0  0  0  0  0  0  0  0  0  0
    1.4289    4.9501    0.0000 O   0  5  0  0  0  0  0  0  0  0  0  0
    0.0000    4.9501    0.0000 O   0  0  0  0  0  0  0  0  0  0  0  0
   -1.4290    3.3001    0.0000 N   0  3  0  0  0  0  0  0  0  0  0  0
    0.0000    3.3001    0.0000 C   0  0  3  0  0  0  0  0  0  0  0  0
    0.0000    2.4751    0.0000 C   0  0  0  0  0  0  0  0  0  0  0  0
    0.7145    3.7126    0.0000 C   0  0  0  0  0  0  0  0  0  0  0  0
   -0.7145    3.7126    0.0000 C   0  0  0  0  0  0  0  0  0  0  0  0
    0.7145    2.0625    0.0000 C   0  0  0  0  0  0  0  0  0  0  0  0
   -0.7145    2.0625    0.0000 C   0  0  0  0  0  0  0  0  0  0  0  0
    0.7145    4.5376    0.0000 C   0  0  0  0  0  0  0  0  0  0  0  0
    0.7145    1.2375    0.0000 C   0  0  0  0  0  0  0  0  0  0  0  0
   -0.7145    1.2375    0.0000 C   0  0  0  0  0  0  0  0  0  0  0  0
    0.0000    0.8250    0.0000 C   0  0  0  0  0  0  0  0  0  0  0  0
    0.4430    3.0443    0.0000 H   0  0  0  0  0  0  0  0  0  0  0  0
    0.8895    3.2319    0.0000 H   0  0  0  0  0  0  0  0  0  0  0  0
    1.2182    3.8014    0.0000 H   0  0  0  0  0  0  0  0  0  0  0  0
   -0.3857    4.1044    0.0000 H   0  0  0  0  0  0  0  0  0  0  0  0
   -1.0433    4.1044    0.0000 H   0  0  0  0  0  0  0  0  0  0  0  0
    1.1574    2.3183    0.0000 H   0  0  0  0  0  0  0  0  0  0  0  0
   -1.1575    2.3183    0.0000 H   0  0  0  0  0  0  0  0  0  0  0  0
   -1.8720    3.5558    0.0000 H   0  0  0  0  0  0  0  0  0  0  0  0
   -1.4290    2.7886    0.0000 H   0  0  0  0  0  0  0  0  0  0  0  0
    1.1574    0.9818    0.0000 H   0  0  0  0  0  0  0  0  0  0  0  0
   -1.1575    0.9818    0.0000 H   0  0  0  0  0  0  0  0  0  0  0  0
  1 14  1  0  0  0  0
  2 11  1  0  0  0  0
  3 11  2  0  0  0  0
  4  8  1  0  0  0  0
  4 22  1  0  0  0  0
  4 23  1  0  0  0  0
  5  6  1  0  0  0  0
  5  7  1  0  0  0  0
  5  8  1  0  0  0  0
  5 15  1  0  0  0  0
  6  9  2  0  0  0  0
  6 10  1  0  0  0  0
  7 11  1  0  0  0  0
  7 16  1  0  0  0  0
  7 17  1  0  0  0  0
  8 18  1  0  0  0  0
  8 19  1  0  0  0  0
  9 12  1  0  0  0  0
  9 20  1  0  0  0  0
 10 13  2  0  0  0  0
 10 21  1  0  0  0  0
 12 14  2  0  0  0  0
 12 24  1  0  0  0  0
 13 14  1  0  0  0  0
 13 25  1  0  0  0  0
M  CHG  2   2  -1   4   1
M  END
