# Supplementary material for: Virtual screening of GPCRs: An in silico chemogenomics approach
Source: BMC Bioinformatics. 2008 Sep 6;9:363. doi: 10.1186/1471-2105-9-363 (PMC2553090; doi:10.1186/1471-2105-9-363)
Supplement: Additional file 2 — Source and data. Source code (under GPL license) and benchmark used in the experiments in a compressed archive checker.tgz. [file 1471-2105-9-363-S2.tgz › chemker/data/chemogenomics/glida/compfiles/mol/L000005.mol]

L000005.mol


 43 46  0     1  0  0  0  0  0999 V2000
    0.0000    0.0000    0.0000 O   0  0  0  0  0  0  0  0  0  0  0  0
   -1.4699   -0.8336    0.0000 O   0  0  0  0  0  0  0  0  0  0  0  0
    2.8649   -2.5009    0.0000 N   0  3  3  0  0  0  0  0  0  0  0  0
    2.1569   -2.0910    0.0000 C   0  0  3  0  0  0  0  0  0  0  0  0
    2.1569   -1.2660    0.0000 C   0  0  0  0  0  0  0  0  0  0  0  0
    1.4425   -2.5035    0.0000 C   0  0  0  0  0  0  0  0  0  0  0  0
    3.5789   -2.1015    0.0000 C   0  0  0  0  0  0  0  0  0  0  0  0
    2.9076   -0.8478    0.0000 C   0  0  0  0  0  0  0  0  0  0  0  0
    3.6000   -1.2837    0.0000 C   0  0  0  0  0  0  0  0  0  0  0  0
    1.4425   -0.8535    0.0000 C   0  0  0  0  0  0  0  0  0  0  0  0
    0.7280   -2.0910    0.0000 C   0  0  0  0  0  0  0  0  0  0  0  0
    2.8588   -3.3259    0.0000 C   0  0  0  0  0  0  0  0  0  0  0  0
    0.7280   -1.2660    0.0000 C   0  0  0  0  0  0  0  0  0  0  0  0
    2.9142    0.0115    0.0000 C   0  0  0  0  0  0  0  0  0  0  0  0
    1.4292    0.0057    0.0000 C   0  0  0  0  0  0  0  0  0  0  0  0
    3.5702   -3.7437    0.0000 C   0  0  0  0  0  0  0  0  0  0  0  0
   -0.0095   -2.5321    0.0000 C   0  0  0  0  0  0  0  0  0  0  0  0
   -0.0095   -0.8249    0.0000 C   0  0  0  0  0  0  0  0  0  0  0  0
    2.1700    0.4411    0.0000 C   0  0  0  0  0  0  0  0  0  0  0  0
   -0.7570   -1.2489    0.0000 C   0  0  0  0  0  0  0  0  0  0  0  0
   -0.7570   -2.1081    0.0000 C   0  0  0  0  0  0  0  0  0  0  0  0
    3.5641   -4.5686    0.0000 C   0  0  0  0  0  0  0  0  0  0  0  0
    2.1566   -2.6025    0.0000 H   0  0  0  0  0  0  0  0  0  0  0  0
    1.1136   -2.8953    0.0000 H   0  0  0  0  0  0  0  0  0  0  0  0
    1.7712   -2.8953    0.0000 H   0  0  0  0  0  0  0  0  0  0  0  0
    3.7453   -2.5851    0.0000 H   0  0  0  0  0  0  0  0  0  0  0  0
    4.0845   -2.0237    0.0000 H   0  0  0  0  0  0  0  0  0  0  0  0
    4.1009   -1.3875    0.0000 H   0  0  0  0  0  0  0  0  0  0  0  0
    3.7912   -0.8092    0.0000 H   0  0  0  0  0  0  0  0  0  0  0  0
    2.6803   -3.8052    0.0000 H   0  0  0  0  0  0  0  0  0  0  0  0
    2.3557   -3.2333    0.0000 H   0  0  0  0  0  0  0  0  0  0  0  0
    3.3582    0.2655    0.0000 H   0  0  0  0  0  0  0  0  0  0  0  0
    0.9833    0.2563    0.0000 H   0  0  0  0  0  0  0  0  0  0  0  0
    3.7487   -3.2644    0.0000 H   0  0  0  0  0  0  0  0  0  0  0  0
    4.0732   -3.8362    0.0000 H   0  0  0  0  0  0  0  0  0  0  0  0
   -0.0035   -3.0435    0.0000 H   0  0  0  0  0  0  0  0  0  0  0  0
    2.1680    0.9526    0.0000 H   0  0  0  0  0  0  0  0  0  0  0  0
   -1.1989   -2.3656    0.0000 H   0  0  0  0  0  0  0  0  0  0  0  0
    3.0526   -4.5648    0.0000 H   0  0  0  0  0  0  0  0  0  0  0  0
    4.0756   -4.5724    0.0000 H   0  0  0  0  0  0  0  0  0  0  0  0
    3.5603   -5.0800    0.0000 H   0  0  0  0  0  0  0  0  0  0  0  0
   -0.4400    0.2609    0.0000 H   0  0  0  0  0  0  0  0  0  0  0  0
   -1.9138   -1.0877    0.0000 H   0  0  0  0  0  0  0  0  0  0  0  0
  1 18  1  0  0  0  0
  1 42  1  0  0  0  0
  2 20  1  0  0  0  0
  2 43  1  0  0  0  0
  3  4  1  0  0  0  0
  3  7  1  0  0  0  0
  3 12  1  0  0  0  0
  4  5  1  0  0  0  0
  4  6  1  0  0  0  0
  4 23  1  0  0  0  0
  5  8  2  0  0  0  0
  5 10  1  0  0  0  0
  6 11  1  0  0  0  0
  6 24  1  0  0  0  0
  6 25  1  0  0  0  0
  7  9  1  0  0  0  0
  7 26  1  0  0  0  0
  7 27  1  0  0  0  0
  8  9  1  0  0  0  0
  8 14  1  0  0  0  0
  9 28  1  0  0  0  0
  9 29  1  0  0  0  0
 10 13  1  0  0  0  0
 10 15  2  0  0  0  0
 11 13  2  0  0  0  0
 11 17  1  0  0  0  0
 12 16  1  0  0  0  0
 12 30  1  0  0  0  0
 12 31  1  0  0  0  0
 13 18  1  0  0  0  0
 14 19  2  0  0  0  0
 14 32  1  0  0  0  0
 15 19  1  0  0  0  0
 15 33  1  0  0  0  0
 16 22  1  0  0  0  0
 16 34  1  0  0  0  0
 16 35  1  0  0  0  0
 17 21  2  0  0  0  0
 17 36  1  0  0  0  0
 18 20  2  0  0  0  0
 19 37  1  0  0  0  0
 20 21  1  0  0  0  0
 21 38  1  0  0  0  0
 22 39  1  0  0  0  0
 22 40  1  0  0  0  0
 22 41  1  0  0  0  0
M  CHG  1   3   1
M  END
