# Supplementary material for: Virtual screening of GPCRs: An in silico chemogenomics approach
Source: BMC Bioinformatics. 2008 Sep 6;9:363. doi: 10.1186/1471-2105-9-363 (PMC2553090; doi:10.1186/1471-2105-9-363)
Supplement: Additional file 2 — Source and data. Source code (under GPL license) and benchmark used in the experiments in a compressed archive checker.tgz. [file 1471-2105-9-363-S2.tgz › chemker/data/chemogenomics/glida/compfiles/mol/L000007.mol]

L000007.mol


 37 39  0     1  0  0  0  0  0999 V2000
    0.0000    0.0000    0.0000 N   0  3  3  0  0  0  0  0  0  0  0  0
    2.9471    1.5175    0.0000 N   0  0  0  0  0  0  0  0  0  0  0  0
    3.4286    0.8536    0.0000 N   0  0  0  0  0  0  0  0  0  0  0  0
    0.7375    1.2661    0.0000 C   0  0  3  0  0  0  0  0  0  0  0  0
    0.7375    0.4411    0.0000 C   0  0  3  0  0  0  0  0  0  0  0  0
    0.0000    1.7072    0.0000 C   0  0  0  0  0  0  0  0  0  0  0  0
    1.4519    1.6786    0.0000 C   0  0  0  0  0  0  0  0  0  0  0  0
    1.4519    0.0285    0.0000 C   0  0  0  0  0  0  0  0  0  0  0  0
   -0.7475    1.2832    0.0000 C   0  0  0  0  0  0  0  0  0  0  0  0
   -0.7475    0.4239    0.0000 C   0  0  0  0  0  0  0  0  0  0  0  0
    2.1665    1.2661    0.0000 C   0  0  0  0  0  0  0  0  0  0  0  0
    2.1665    0.4411    0.0000 C   0  0  0  0  0  0  0  0  0  0  0  0
    0.0095   -0.8250    0.0000 C   0  0  0  0  0  0  0  0  0  0  0  0
   -0.7002   -1.2457    0.0000 C   0  0  0  0  0  0  0  0  0  0  0  0
    2.9471    0.1897    0.0000 C   0  0  0  0  0  0  0  0  0  0  0  0
   -0.6906   -2.0707    0.0000 C   0  0  0  0  0  0  0  0  0  0  0  0
    0.7426    1.9261    0.0000 H   0  0  0  0  0  0  0  0  0  0  0  0
    0.7426   -0.2189    0.0000 H   0  0  0  0  0  0  0  0  0  0  0  0
    0.3338    2.0948    0.0000 H   0  0  0  0  0  0  0  0  0  0  0  0
   -0.3248    2.1024    0.0000 H   0  0  0  0  0  0  0  0  0  0  0  0
    1.7808    2.0705    0.0000 H   0  0  0  0  0  0  0  0  0  0  0  0
    1.1232    2.0705    0.0000 H   0  0  0  0  0  0  0  0  0  0  0  0
    1.1232   -0.3633    0.0000 H   0  0  0  0  0  0  0  0  0  0  0  0
    1.7808   -0.3633    0.0000 H   0  0  0  0  0  0  0  0  0  0  0  0
   -0.9201    1.7648    0.0000 H   0  0  0  0  0  0  0  0  0  0  0  0
   -1.2516    1.1957    0.0000 H   0  0  0  0  0  0  0  0  0  0  0  0
   -1.2516    0.5114    0.0000 H   0  0  0  0  0  0  0  0  0  0  0  0
   -0.9201   -0.0577    0.0000 H   0  0  0  0  0  0  0  0  0  0  0  0
    0.5122   -0.7304    0.0000 H   0  0  0  0  0  0  0  0  0  0  0  0
    0.1900   -1.3036    0.0000 H   0  0  0  0  0  0  0  0  0  0  0  0
   -1.2029   -1.3404    0.0000 H   0  0  0  0  0  0  0  0  0  0  0  0
   -0.8806   -0.7671    0.0000 H   0  0  0  0  0  0  0  0  0  0  0  0
    3.1060    2.0037    0.0000 H   0  0  0  0  0  0  0  0  0  0  0  0
    3.1060   -0.2965    0.0000 H   0  0  0  0  0  0  0  0  0  0  0  0
   -0.1791   -2.0648    0.0000 H   0  0  0  0  0  0  0  0  0  0  0  0
   -0.6847   -2.5821    0.0000 H   0  0  0  0  0  0  0  0  0  0  0  0
   -1.2021   -2.0767    0.0000 H   0  0  0  0  0  0  0  0  0  0  0  0
  1  5  1  0  0  0  0
  1 10  1  0  0  0  0
  1 13  1  0  0  0  0
  2  3  1  0  0  0  0
  2 11  1  0  0  0  0
  2 33  1  0  0  0  0
  3 15  2  0  0  0  0
  4  5  1  0  0  0  0
  4  6  1  0  0  0  0
  4  7  1  0  0  0  0
  4 17  1  0  0  0  0
  5  8  1  0  0  0  0
  5 18  1  0  0  0  0
  6  9  1  0  0  0  0
  6 19  1  0  0  0  0
  6 20  1  0  0  0  0
  7 11  1  0  0  0  0
  7 21  1  0  0  0  0
  7 22  1  0  0  0  0
  8 12  1  0  0  0  0
  8 23  1  0  0  0  0
  8 24  1  0  0  0  0
  9 10  1  0  0  0  0
  9 25  1  0  0  0  0
  9 26  1  0  0  0  0
 10 27  1  0  0  0  0
 10 28  1  0  0  0  0
 11 12  2  0  0  0  0
 12 15  1  0  0  0  0
 13 14  1  0  0  0  0
 13 29  1  0  0  0  0
 13 30  1  0  0  0  0
 14 16  1  0  0  0  0
 14 31  1  0  0  0  0
 14 32  1  0  0  0  0
 15 34  1  0  0  0  0
 16 35  1  0  0  0  0
 16 36  1  0  0  0  0
 16 37  1  0  0  0  0
M  CHG  1   1   1
M  END
