# Supplementary material for: Virtual screening of GPCRs: An in silico chemogenomics approach
Source: BMC Bioinformatics. 2008 Sep 6;9:363. doi: 10.1186/1471-2105-9-363 (PMC2553090; doi:10.1186/1471-2105-9-363)
Supplement: Additional file 2 — Source and data. Source code (under GPL license) and benchmark used in the experiments in a compressed archive checker.tgz. [file 1471-2105-9-363-S2.tgz › chemker/data/chemogenomics/glida/compfiles/mol/L000008.mol]

L000008.mol


 43 44  0     1  0  0  0  0  0999 V2000
    0.0000    0.0000    0.0000 F   0  0  0  0  0  0  0  0  0  0  0  0
    0.0000   -3.3571    0.0000 O   0  0  0  0  0  0  0  0  0  0  0  0
   -2.8713   -2.5035    0.0000 N   0  3  0  0  0  0  0  0  0  0  0  0
   -2.1569   -2.0910    0.0000 C   0  0  3  0  0  0  0  0  0  0  0  0
   -2.1569   -1.2660    0.0000 C   0  0  0  0  0  0  0  0  0  0  0  0
   -1.4424   -2.5035    0.0000 C   0  0  0  0  0  0  0  0  0  0  0  0
   -1.4424   -0.8535    0.0000 C   0  0  0  0  0  0  0  0  0  0  0  0
   -0.7279   -2.0910    0.0000 C   0  0  0  0  0  0  0  0  0  0  0  0
   -0.7279   -1.2660    0.0000 C   0  0  0  0  0  0  0  0  0  0  0  0
   -2.8713   -3.3285    0.0000 C   0  0  0  0  0  0  0  0  0  0  0  0
   -3.5858   -2.0910    0.0000 C   0  0  0  0  0  0  0  0  0  0  0  0
   -3.5858   -3.7410    0.0000 C   0  0  0  0  0  0  0  0  0  0  0  0
   -4.3003   -2.5035    0.0000 C   0  0  0  0  0  0  0  0  0  0  0  0
    0.0096   -2.5322    0.0000 C   0  0  0  0  0  0  0  0  0  0  0  0
    0.0096   -0.8249    0.0000 C   0  0  0  0  0  0  0  0  0  0  0  0
    0.7571   -2.1082    0.0000 C   0  0  0  0  0  0  0  0  0  0  0  0
    0.7571   -1.2489    0.0000 C   0  0  0  0  0  0  0  0  0  0  0  0
   -3.5858   -4.5660    0.0000 C   0  0  0  0  0  0  0  0  0  0  0  0
   -5.0148   -2.0910    0.0000 C   0  0  0  0  0  0  0  0  0  0  0  0
   -2.1569   -2.6025    0.0000 H   0  0  0  0  0  0  0  0  0  0  0  0
   -2.3319   -0.7854    0.0000 H   0  0  0  0  0  0  0  0  0  0  0  0
   -2.6606   -1.3549    0.0000 H   0  0  0  0  0  0  0  0  0  0  0  0
   -1.7712   -2.8953    0.0000 H   0  0  0  0  0  0  0  0  0  0  0  0
   -1.1136   -2.8953    0.0000 H   0  0  0  0  0  0  0  0  0  0  0  0
   -1.7712   -0.4617    0.0000 H   0  0  0  0  0  0  0  0  0  0  0  0
   -1.1136   -0.4617    0.0000 H   0  0  0  0  0  0  0  0  0  0  0  0
   -2.3676   -3.2397    0.0000 H   0  0  0  0  0  0  0  0  0  0  0  0
   -2.6964   -3.8092    0.0000 H   0  0  0  0  0  0  0  0  0  0  0  0
   -3.9146   -1.6992    0.0000 H   0  0  0  0  0  0  0  0  0  0  0  0
   -3.2570   -1.6992    0.0000 H   0  0  0  0  0  0  0  0  0  0  0  0
   -4.0895   -3.8299    0.0000 H   0  0  0  0  0  0  0  0  0  0  0  0
   -3.7608   -3.2604    0.0000 H   0  0  0  0  0  0  0  0  0  0  0  0
   -3.9715   -2.8953    0.0000 H   0  0  0  0  0  0  0  0  0  0  0  0
   -4.6291   -2.8953    0.0000 H   0  0  0  0  0  0  0  0  0  0  0  0
    1.1991   -2.3657    0.0000 H   0  0  0  0  0  0  0  0  0  0  0  0
    1.1991   -0.9914    0.0000 H   0  0  0  0  0  0  0  0  0  0  0  0
   -3.0743   -4.5660    0.0000 H   0  0  0  0  0  0  0  0  0  0  0  0
   -3.5858   -5.0775    0.0000 H   0  0  0  0  0  0  0  0  0  0  0  0
   -4.0973   -4.5660    0.0000 H   0  0  0  0  0  0  0  0  0  0  0  0
   -4.7590   -1.6481    0.0000 H   0  0  0  0  0  0  0  0  0  0  0  0
   -5.2705   -2.5340    0.0000 H   0  0  0  0  0  0  0  0  0  0  0  0
   -5.4577   -1.8353    0.0000 H   0  0  0  0  0  0  0  0  0  0  0  0
    0.4400   -3.6180    0.0000 H   0  0  0  0  0  0  0  0  0  0  0  0
  1 15  1  0  0  0  0
  2 14  1  0  0  0  0
  2 43  1  0  0  0  0
  3  4  1  0  0  0  0
  3 10  1  0  0  0  0
  3 11  1  0  0  0  0
  4  5  1  0  0  0  0
  4  6  1  0  0  0  0
  4 20  1  0  0  0  0
  5  7  1  0  0  0  0
  5 21  1  0  0  0  0
  5 22  1  0  0  0  0
  6  8  1  0  0  0  0
  6 23  1  0  0  0  0
  6 24  1  0  0  0  0
  7  9  1  0  0  0  0
  7 25  1  0  0  0  0
  7 26  1  0  0  0  0
  8  9  1  0  0  0  0
  8 14  2  0  0  0  0
  9 15  2  0  0  0  0
 10 12  1  0  0  0  0
 10 27  1  0  0  0  0
 10 28  1  0  0  0  0
 11 13  1  0  0  0  0
 11 29  1  0  0  0  0
 11 30  1  0  0  0  0
 12 18  1  0  0  0  0
 12 31  1  0  0  0  0
 12 32  1  0  0  0  0
 13 19  1  0  0  0  0
 13 33  1  0  0  0  0
 13 34  1  0  0  0  0
 14 16  1  0  0  0  0
 15 17  1  0  0  0  0
 16 17  2  0  0  0  0
 16 35  1  0  0  0  0
 17 36  1  0  0  0  0
 18 37  1  0  0  0  0
 18 38  1  0  0  0  0
 18 39  1  0  0  0  0
 19 40  1  0  0  0  0
 19 41  1  0  0  0  0
 19 42  1  0  0  0  0
M  CHG  1   3   1
M  END
