# Supplementary material for: Virtual screening of GPCRs: An in silico chemogenomics approach
Source: BMC Bioinformatics. 2008 Sep 6;9:363. doi: 10.1186/1471-2105-9-363 (PMC2553090; doi:10.1186/1471-2105-9-363)
Supplement: Additional file 2 — Source and data. Source code (under GPL license) and benchmark used in the experiments in a compressed archive checker.tgz. [file 1471-2105-9-363-S2.tgz › chemker/data/chemogenomics/glida/compfiles/mol/L000009.mol]

L000009.mol


 26 27  0     0  0  0  0  0  0999 V2000
    0.0000    0.0000    0.0000 Cl  0  0  0  0  0  0  0  0  0  0  0  0
    1.4290    2.4750    0.0000 N   0  0  0  0  0  0  0  0  0  0  0  0
    1.4290    4.1250    0.0000 N   0  3  0  0  0  0  0  0  0  0  0  0
    2.1434    2.8875    0.0000 C   0  0  0  0  0  0  0  0  0  0  0  0
    0.7144    2.8875    0.0000 C   0  0  0  0  0  0  0  0  0  0  0  0
    2.1434    3.7125    0.0000 C   0  0  0  0  0  0  0  0  0  0  0  0
    0.7144    3.7125    0.0000 C   0  0  0  0  0  0  0  0  0  0  0  0
    1.4290    1.6500    0.0000 C   0  0  0  0  0  0  0  0  0  0  0  0
    0.7144    1.2375    0.0000 C   0  0  0  0  0  0  0  0  0  0  0  0
    2.1434    1.2375    0.0000 C   0  0  0  0  0  0  0  0  0  0  0  0
    0.7144    0.4125    0.0000 C   0  0  0  0  0  0  0  0  0  0  0  0
    2.1434    0.4125    0.0000 C   0  0  0  0  0  0  0  0  0  0  0  0
    1.4290    0.0000    0.0000 C   0  0  0  0  0  0  0  0  0  0  0  0
    2.3183    2.4069    0.0000 H   0  0  0  0  0  0  0  0  0  0  0  0
    2.6472    2.9764    0.0000 H   0  0  0  0  0  0  0  0  0  0  0  0
    0.2107    2.9764    0.0000 H   0  0  0  0  0  0  0  0  0  0  0  0
    0.5396    2.4069    0.0000 H   0  0  0  0  0  0  0  0  0  0  0  0
    2.6472    3.6236    0.0000 H   0  0  0  0  0  0  0  0  0  0  0  0
    2.3183    4.1931    0.0000 H   0  0  0  0  0  0  0  0  0  0  0  0
    0.5396    4.1931    0.0000 H   0  0  0  0  0  0  0  0  0  0  0  0
    0.2107    3.6236    0.0000 H   0  0  0  0  0  0  0  0  0  0  0  0
    1.4290    4.6365    0.0000 H   0  0  0  0  0  0  0  0  0  0  0  0
    0.2715    1.4933    0.0000 H   0  0  0  0  0  0  0  0  0  0  0  0
    2.5864    1.4933    0.0000 H   0  0  0  0  0  0  0  0  0  0  0  0
    2.5864    0.1568    0.0000 H   0  0  0  0  0  0  0  0  0  0  0  0
    1.4290   -0.5115    0.0000 H   0  0  0  0  0  0  0  0  0  0  0  0
  1 11  1  0  0  0  0
  2  4  1  0  0  0  0
  2  5  1  0  0  0  0
  2  8  1  0  0  0  0
  3  6  1  0  0  0  0
  3  7  1  0  0  0  0
  3 22  1  0  0  0  0
  4  6  1  0  0  0  0
  4 14  1  0  0  0  0
  4 15  1  0  0  0  0
  5  7  1  0  0  0  0
  5 16  1  0  0  0  0
  5 17  1  0  0  0  0
  6 18  1  0  0  0  0
  6 19  1  0  0  0  0
  7 20  1  0  0  0  0
  7 21  1  0  0  0  0
  8  9  2  0  0  0  0
  8 10  1  0  0  0  0
  9 11  1  0  0  0  0
  9 23  1  0  0  0  0
 10 12  2  0  0  0  0
 10 24  1  0  0  0  0
 11 13  2  0  0  0  0
 12 13  1  0  0  0  0
 12 25  1  0  0  0  0
 13 26  1  0  0  0  0
M  CHG  1   3   1
M  END
