# Supplementary material for: Virtual screening of GPCRs: An in silico chemogenomics approach
Source: BMC Bioinformatics. 2008 Sep 6;9:363. doi: 10.1186/1471-2105-9-363 (PMC2553090; doi:10.1186/1471-2105-9-363)
Supplement: Additional file 2 — Source and data. Source code (under GPL license) and benchmark used in the experiments in a compressed archive checker.tgz. [file 1471-2105-9-363-S2.tgz › chemker/data/chemogenomics/glida/compfiles/mol/L000010.mol]

L000010.mol


 31 31  0     1  0  0  0  0  0999 V2000
    0.0000    0.0000    0.0000 Br  0  0  0  0  0  0  0  0  0  0  0  0
   -1.4290    2.4751    0.0000 O   0  0  0  0  0  0  0  0  0  0  0  0
    1.4289    0.8250    0.0000 O   0  0  0  0  0  0  0  0  0  0  0  0
    0.7145    4.5376    0.0000 N   0  3  0  0  0  0  0  0  0  0  0  0
    0.0000    3.3001    0.0000 C   0  0  0  0  0  0  0  0  0  0  0  0
    0.7145    3.7126    0.0000 C   0  0  3  0  0  0  0  0  0  0  0  0
    0.0000    2.4751    0.0000 C   0  0  0  0  0  0  0  0  0  0  0  0
   -0.7145    2.0625    0.0000 C   0  0  0  0  0  0  0  0  0  0  0  0
    1.4289    3.3001    0.0000 C   0  0  0  0  0  0  0  0  0  0  0  0
    0.7145    2.0625    0.0000 C   0  0  0  0  0  0  0  0  0  0  0  0
    0.7145    1.2375    0.0000 C   0  0  0  0  0  0  0  0  0  0  0  0
   -0.7145    1.2375    0.0000 C   0  0  0  0  0  0  0  0  0  0  0  0
    0.0000    0.8250    0.0000 C   0  0  0  0  0  0  0  0  0  0  0  0
   -2.1435    2.0625    0.0000 C   0  0  0  0  0  0  0  0  0  0  0  0
    2.1435    1.2375    0.0000 C   0  0  0  0  0  0  0  0  0  0  0  0
   -0.1750    3.7807    0.0000 H   0  0  0  0  0  0  0  0  0  0  0  0
   -0.5038    3.2112    0.0000 H   0  0  0  0  0  0  0  0  0  0  0  0
    1.1574    3.9683    0.0000 H   0  0  0  0  0  0  0  0  0  0  0  0
    1.6847    3.7430    0.0000 H   0  0  0  0  0  0  0  0  0  0  0  0
    1.8720    3.0443    0.0000 H   0  0  0  0  0  0  0  0  0  0  0  0
    1.1732    2.8571    0.0000 H   0  0  0  0  0  0  0  0  0  0  0  0
    1.1574    2.3183    0.0000 H   0  0  0  0  0  0  0  0  0  0  0  0
    0.2715    4.7934    0.0000 H   0  0  0  0  0  0  0  0  0  0  0  0
    1.1574    4.7934    0.0000 H   0  0  0  0  0  0  0  0  0  0  0  0
   -1.1575    0.9818    0.0000 H   0  0  0  0  0  0  0  0  0  0  0  0
   -2.3992    2.5055    0.0000 H   0  0  0  0  0  0  0  0  0  0  0  0
   -2.5864    1.8068    0.0000 H   0  0  0  0  0  0  0  0  0  0  0  0
   -1.8877    1.6196    0.0000 H   0  0  0  0  0  0  0  0  0  0  0  0
    2.3992    0.7946    0.0000 H   0  0  0  0  0  0  0  0  0  0  0  0
    2.5864    1.4933    0.0000 H   0  0  0  0  0  0  0  0  0  0  0  0
    1.8877    1.6805    0.0000 H   0  0  0  0  0  0  0  0  0  0  0  0
  1 13  1  0  0  0  0
  2  8  1  0  0  0  0
  2 14  1  0  0  0  0
  3 11  1  0  0  0  0
  3 15  1  0  0  0  0
  4  6  1  0  0  0  0
  4 23  1  0  0  0  0
  4 24  1  0  0  0  0
  5  6  1  0  0  0  0
  5  7  1  0  0  0  0
  5 16  1  0  0  0  0
  5 17  1  0  0  0  0
  6  9  1  0  0  0  0
  6 18  1  0  0  0  0
  7  8  1  0  0  0  0
  7 10  2  0  0  0  0
  8 12  2  0  0  0  0
  9 19  1  0  0  0  0
  9 20  1  0  0  0  0
  9 21  1  0  0  0  0
 10 11  1  0  0  0  0
 10 22  1  0  0  0  0
 11 13  2  0  0  0  0
 12 13  1  0  0  0  0
 12 25  1  0  0  0  0
 14 26  1  0  0  0  0
 14 27  1  0  0  0  0
 14 28  1  0  0  0  0
 15 29  1  0  0  0  0
 15 30  1  0  0  0  0
 15 31  1  0  0  0  0
M  CHG  1   4   1
M  END
