# Supplementary material for: Virtual screening of GPCRs: An in silico chemogenomics approach
Source: BMC Bioinformatics. 2008 Sep 6;9:363. doi: 10.1186/1471-2105-9-363 (PMC2553090; doi:10.1186/1471-2105-9-363)
Supplement: Additional file 2 — Source and data. Source code (under GPL license) and benchmark used in the experiments in a compressed archive checker.tgz. [file 1471-2105-9-363-S2.tgz › chemker/data/chemogenomics/glida/compfiles/mol/L000014.mol]

L000014.mol


 43 44  0     1  0  0  0  0  0999 V2000
    0.0000    0.0000    0.0000 O   0  0  0  0  0  0  0  0  0  0  0  0
   -4.3413    0.0200    0.0000 N   0  3  0  0  0  0  0  0  0  0  0  0
   -3.6269    0.4325    0.0000 C   0  0  3  0  0  0  0  0  0  0  0  0
   -3.6269    1.2575    0.0000 C   0  0  0  0  0  0  0  0  0  0  0  0
   -2.9124    0.0200    0.0000 C   0  0  0  0  0  0  0  0  0  0  0  0
   -2.9124    1.6700    0.0000 C   0  0  0  0  0  0  0  0  0  0  0  0
   -2.1979    0.4325    0.0000 C   0  0  0  0  0  0  0  0  0  0  0  0
   -2.1979    1.2575    0.0000 C   0  0  0  0  0  0  0  0  0  0  0  0
   -4.3413   -0.8050    0.0000 C   0  0  0  0  0  0  0  0  0  0  0  0
   -5.0558    0.4325    0.0000 C   0  0  0  0  0  0  0  0  0  0  0  0
   -5.0558   -1.2175    0.0000 C   0  0  0  0  0  0  0  0  0  0  0  0
   -5.7703    0.0200    0.0000 C   0  0  0  0  0  0  0  0  0  0  0  0
   -1.4604   -0.0087    0.0000 C   0  0  0  0  0  0  0  0  0  0  0  0
   -1.4604    1.6985    0.0000 C   0  0  0  0  0  0  0  0  0  0  0  0
   -0.7129    0.4153    0.0000 C   0  0  0  0  0  0  0  0  0  0  0  0
   -0.7129    1.2746    0.0000 C   0  0  0  0  0  0  0  0  0  0  0  0
   -5.0558   -2.0425    0.0000 C   0  0  0  0  0  0  0  0  0  0  0  0
   -6.4847    0.4325    0.0000 C   0  0  0  0  0  0  0  0  0  0  0  0
   -3.6269   -0.0790    0.0000 H   0  0  0  0  0  0  0  0  0  0  0  0
   -3.8018    1.7381    0.0000 H   0  0  0  0  0  0  0  0  0  0  0  0
   -4.1306    1.1686    0.0000 H   0  0  0  0  0  0  0  0  0  0  0  0
   -3.2412   -0.3719    0.0000 H   0  0  0  0  0  0  0  0  0  0  0  0
   -2.5836   -0.3719    0.0000 H   0  0  0  0  0  0  0  0  0  0  0  0
   -3.2412    2.0618    0.0000 H   0  0  0  0  0  0  0  0  0  0  0  0
   -2.5836    2.0618    0.0000 H   0  0  0  0  0  0  0  0  0  0  0  0
   -3.8376   -0.7163    0.0000 H   0  0  0  0  0  0  0  0  0  0  0  0
   -4.1664   -1.2857    0.0000 H   0  0  0  0  0  0  0  0  0  0  0  0
   -5.3846    0.8243    0.0000 H   0  0  0  0  0  0  0  0  0  0  0  0
   -4.7270    0.8243    0.0000 H   0  0  0  0  0  0  0  0  0  0  0  0
   -5.5595   -1.3064    0.0000 H   0  0  0  0  0  0  0  0  0  0  0  0
   -5.2307   -0.7369    0.0000 H   0  0  0  0  0  0  0  0  0  0  0  0
   -5.4415   -0.3719    0.0000 H   0  0  0  0  0  0  0  0  0  0  0  0
   -6.0991   -0.3719    0.0000 H   0  0  0  0  0  0  0  0  0  0  0  0
   -1.4664   -0.5202    0.0000 H   0  0  0  0  0  0  0  0  0  0  0  0
   -1.4664    2.2100    0.0000 H   0  0  0  0  0  0  0  0  0  0  0  0
   -0.2709    1.5321    0.0000 H   0  0  0  0  0  0  0  0  0  0  0  0
   -4.5443   -2.0425    0.0000 H   0  0  0  0  0  0  0  0  0  0  0  0
   -5.0558   -2.5540    0.0000 H   0  0  0  0  0  0  0  0  0  0  0  0
   -5.5673   -2.0425    0.0000 H   0  0  0  0  0  0  0  0  0  0  0  0
   -6.2290    0.8754    0.0000 H   0  0  0  0  0  0  0  0  0  0  0  0
   -6.7405   -0.0106    0.0000 H   0  0  0  0  0  0  0  0  0  0  0  0
   -6.9277    0.6882    0.0000 H   0  0  0  0  0  0  0  0  0  0  0  0
    0.4439    0.2540    0.0000 H   0  0  0  0  0  0  0  0  0  0  0  0
  1 15  1  0  0  0  0
  1 43  1  0  0  0  0
  2  3  1  0  0  0  0
  2  9  1  0  0  0  0
  2 10  1  0  0  0  0
  3  4  1  0  0  0  0
  3  5  1  0  0  0  0
  3 19  1  0  0  0  0
  4  6  1  0  0  0  0
  4 20  1  0  0  0  0
  4 21  1  0  0  0  0
  5  7  1  0  0  0  0
  5 22  1  0  0  0  0
  5 23  1  0  0  0  0
  6  8  1  0  0  0  0
  6 24  1  0  0  0  0
  6 25  1  0  0  0  0
  7  8  2  0  0  0  0
  7 13  1  0  0  0  0
  8 14  1  0  0  0  0
  9 11  1  0  0  0  0
  9 26  1  0  0  0  0
  9 27  1  0  0  0  0
 10 12  1  0  0  0  0
 10 28  1  0  0  0  0
 10 29  1  0  0  0  0
 11 17  1  0  0  0  0
 11 30  1  0  0  0  0
 11 31  1  0  0  0  0
 12 18  1  0  0  0  0
 12 32  1  0  0  0  0
 12 33  1  0  0  0  0
 13 15  2  0  0  0  0
 13 34  1  0  0  0  0
 14 16  2  0  0  0  0
 14 35  1  0  0  0  0
 15 16  1  0  0  0  0
 16 36  1  0  0  0  0
 17 37  1  0  0  0  0
 17 38  1  0  0  0  0
 17 39  1  0  0  0  0
 18 40  1  0  0  0  0
 18 41  1  0  0  0  0
 18 42  1  0  0  0  0
M  CHG  1   2   1
M  END
