# Supplementary material for: Virtual screening of GPCRs: An in silico chemogenomics approach
Source: BMC Bioinformatics. 2008 Sep 6;9:363. doi: 10.1186/1471-2105-9-363 (PMC2553090; doi:10.1186/1471-2105-9-363)
Supplement: Additional file 2 — Source and data. Source code (under GPL license) and benchmark used in the experiments in a compressed archive checker.tgz. [file 1471-2105-9-363-S2.tgz › chemker/data/chemogenomics/glida/compfiles/mol/L000015.mol]

L000015.mol


 43 45  0     1  0  0  0  0  0999 V2000
    0.0000    0.0000    0.0000 O   0  0  0  0  0  0  0  0  0  0  0  0
    2.5548   -1.9018    0.0000 O   0  0  0  0  0  0  0  0  0  0  0  0
    2.3691    2.3598    0.0000 N   0  0  0  0  0  0  0  0  0  0  0  0
    3.6276   -0.9580    0.0000 N   0  0  0  0  0  0  0  0  0  0  0  0
    3.3467    0.4430    0.0000 C   0  0  3  0  0  0  0  0  0  0  0  0
    2.7816    1.0904    0.0000 C   0  0  0  0  0  0  0  0  0  0  0  0
    4.1886    0.6152    0.0000 C   0  0  0  0  0  0  0  0  0  0  0  0
    3.0366    1.8750    0.0000 C   0  0  0  0  0  0  0  0  0  0  0  0
    4.4541    1.4324    0.0000 C   0  0  0  0  0  0  0  0  0  0  0  0
    3.8742    2.0666    0.0000 C   0  0  0  0  0  0  0  0  0  0  0  0
    1.9567    1.0904    0.0000 C   0  0  0  0  0  0  0  0  0  0  0  0
    3.0827   -0.3387    0.0000 C   0  0  0  0  0  0  0  0  0  0  0  0
    1.7017    1.8750    0.0000 C   0  0  0  0  0  0  0  0  0  0  0  0
    1.3916    0.4430    0.0000 C   0  0  0  0  0  0  0  0  0  0  0  0
    2.3691    3.1848    0.0000 C   0  0  0  0  0  0  0  0  0  0  0  0
    0.8641    2.0666    0.0000 C   0  0  0  0  0  0  0  0  0  0  0  0
    0.5497    0.6152    0.0000 C   0  0  0  0  0  0  0  0  0  0  0  0
    0.2841    1.4324    0.0000 C   0  0  0  0  0  0  0  0  0  0  0  0
    3.3637   -1.7396    0.0000 C   0  0  0  0  0  0  0  0  0  0  0  0
    3.9085   -2.3590    0.0000 C   0  0  0  0  0  0  0  0  0  0  0  0
   -0.8076    0.1684    0.0000 C   0  0  0  0  0  0  0  0  0  0  0  0
    3.6853    0.0596    0.0000 H   0  0  0  0  0  0  0  0  0  0  0  0
    4.2038    0.1039    0.0000 H   0  0  0  0  0  0  0  0  0  0  0  0
    4.6949    0.5427    0.0000 H   0  0  0  0  0  0  0  0  0  0  0  0
    4.9063    1.1935    0.0000 H   0  0  0  0  0  0  0  0  0  0  0  0
    4.7669    1.8370    0.0000 H   0  0  0  0  0  0  0  0  0  0  0  0
    4.3052    2.3420    0.0000 H   0  0  0  0  0  0  0  0  0  0  0  0
    3.6766    2.5383    0.0000 H   0  0  0  0  0  0  0  0  0  0  0  0
    2.7632   -0.7380    0.0000 H   0  0  0  0  0  0  0  0  0  0  0  0
    2.6339   -0.0933    0.0000 H   0  0  0  0  0  0  0  0  0  0  0  0
    1.5552   -0.0416    0.0000 H   0  0  0  0  0  0  0  0  0  0  0  0
    2.8806    3.1848    0.0000 H   0  0  0  0  0  0  0  0  0  0  0  0
    2.3691    3.6963    0.0000 H   0  0  0  0  0  0  0  0  0  0  0  0
    1.8577    3.1848    0.0000 H   0  0  0  0  0  0  0  0  0  0  0  0
    0.7116    2.5548    0.0000 H   0  0  0  0  0  0  0  0  0  0  0  0
    4.1291   -0.8575    0.0000 H   0  0  0  0  0  0  0  0  0  0  0  0
   -0.2157    1.5407    0.0000 H   0  0  0  0  0  0  0  0  0  0  0  0
    3.5244   -2.6968    0.0000 H   0  0  0  0  0  0  0  0  0  0  0  0
    4.2926   -2.0212    0.0000 H   0  0  0  0  0  0  0  0  0  0  0  0
    4.2464   -2.7431    0.0000 H   0  0  0  0  0  0  0  0  0  0  0  0
   -0.7031    0.6691    0.0000 H   0  0  0  0  0  0  0  0  0  0  0  0
   -1.3082    0.2728    0.0000 H   0  0  0  0  0  0  0  0  0  0  0  0
   -0.9120   -0.3324    0.0000 H   0  0  0  0  0  0  0  0  0  0  0  0
  1 17  1  0  0  0  0
  1 21  1  0  0  0  0
  2 19  2  0  0  0  0
  3  8  1  0  0  0  0
  3 13  1  0  0  0  0
  3 15  1  0  0  0  0
  4 12  1  0  0  0  0
  4 19  1  0  0  0  0
  4 36  1  0  0  0  0
  5  6  1  0  0  0  0
  5  7  1  0  0  0  0
  5 12  1  0  0  0  0
  5 22  1  0  0  0  0
  6  8  2  0  0  0  0
  6 11  1  0  0  0  0
  7  9  1  0  0  0  0
  7 23  1  0  0  0  0
  7 24  1  0  0  0  0
  8 10  1  0  0  0  0
  9 10  1  0  0  0  0
  9 25  1  0  0  0  0
  9 26  1  0  0  0  0
 10 27  1  0  0  0  0
 10 28  1  0  0  0  0
 11 13  2  0  0  0  0
 11 14  1  0  0  0  0
 12 29  1  0  0  0  0
 12 30  1  0  0  0  0
 13 16  1  0  0  0  0
 14 17  2  0  0  0  0
 14 31  1  0  0  0  0
 15 32  1  0  0  0  0
 15 33  1  0  0  0  0
 15 34  1  0  0  0  0
 16 18  2  0  0  0  0
 16 35  1  0  0  0  0
 17 18  1  0  0  0  0
 18 37  1  0  0  0  0
 19 20  1  0  0  0  0
 20 38  1  0  0  0  0
 20 39  1  0  0  0  0
 20 40  1  0  0  0  0
 21 41  1  0  0  0  0
 21 42  1  0  0  0  0
 21 43  1  0  0  0  0
M  END
