# Supplementary material for: Virtual screening of GPCRs: An in silico chemogenomics approach
Source: BMC Bioinformatics. 2008 Sep 6;9:363. doi: 10.1186/1471-2105-9-363 (PMC2553090; doi:10.1186/1471-2105-9-363)
Supplement: Additional file 2 — Source and data. Source code (under GPL license) and benchmark used in the experiments in a compressed archive checker.tgz. [file 1471-2105-9-363-S2.tgz › chemker/data/chemogenomics/glida/compfiles/mol/L000018.mol]

L000018.mol


 29 29  0     1  0  0  0  0  0999 V2000
   -0.3537   -3.4284    0.0000 O   0  0  0  0  0  0  0  0  0  0  0  0
   -0.7662   -2.1588    0.0000 O   0  0  0  0  0  0  0  0  0  0  0  0
    1.7116   -2.6463    0.0000 N   0  3  0  0  0  0  0  0  0  0  0  0
    1.0985   -3.1984    0.0000 C   0  0  0  0  0  0  0  0  0  0  0  0
    0.3138   -2.9434    0.0000 C   0  0  3  0  0  0  0  0  0  0  0  0
    0.0588   -2.1588    0.0000 C   0  0  0  0  0  0  0  0  0  0  0  0
    2.3247   -2.0943    0.0000 C   0  0  0  0  0  0  0  0  0  0  0  0
    2.2637   -3.2595    0.0000 C   0  0  0  0  0  0  0  0  0  0  0  0
    1.1595   -2.0332    0.0000 C   0  0  0  0  0  0  0  0  0  0  0  0
   -1.0212   -2.9434    0.0000 C   0  0  3  0  0  0  0  0  0  0  0  0
   -1.8058   -3.1984    0.0000 C   0  0  0  0  0  0  0  0  0  0  0  0
    0.8583   -3.6501    0.0000 H   0  0  0  0  0  0  0  0  0  0  0  0
    1.5016   -3.5134    0.0000 H   0  0  0  0  0  0  0  0  0  0  0  0
    0.3938   -3.4487    0.0000 H   0  0  0  0  0  0  0  0  0  0  0  0
    0.0054   -1.6501    0.0000 H   0  0  0  0  0  0  0  0  0  0  0  0
    0.5592   -2.0525    0.0000 H   0  0  0  0  0  0  0  0  0  0  0  0
    2.7048   -1.7520    0.0000 H   0  0  0  0  0  0  0  0  0  0  0  0
    1.9824   -1.7141    0.0000 H   0  0  0  0  0  0  0  0  0  0  0  0
    2.6671   -2.4744    0.0000 H   0  0  0  0  0  0  0  0  0  0  0  0
    1.8835   -3.6018    0.0000 H   0  0  0  0  0  0  0  0  0  0  0  0
    2.6059   -3.6396    0.0000 H   0  0  0  0  0  0  0  0  0  0  0  0
    2.6438   -2.9172    0.0000 H   0  0  0  0  0  0  0  0  0  0  0  0
    1.5397   -1.6909    0.0000 H   0  0  0  0  0  0  0  0  0  0  0  0
    0.8173   -1.6531    0.0000 H   0  0  0  0  0  0  0  0  0  0  0  0
    0.7794   -2.3755    0.0000 H   0  0  0  0  0  0  0  0  0  0  0  0
   -1.1012   -3.4487    0.0000 H   0  0  0  0  0  0  0  0  0  0  0  0
   -1.6478   -3.6849    0.0000 H   0  0  0  0  0  0  0  0  0  0  0  0
   -2.2923   -3.3565    0.0000 H   0  0  0  0  0  0  0  0  0  0  0  0
   -1.9639   -2.7119    0.0000 H   0  0  0  0  0  0  0  0  0  0  0  0
  1  5  1  0  0  0  0
  1 10  1  0  0  0  0
  2  6  1  0  0  0  0
  2 10  1  0  0  0  0
  3  4  1  0  0  0  0
  3  7  1  0  0  0  0
  3  8  1  0  0  0  0
  3  9  1  0  0  0  0
  4  5  1  0  0  0  0
  4 12  1  0  0  0  0
  4 13  1  0  0  0  0
  5  6  1  0  0  0  0
  5 14  1  0  0  0  0
  6 15  1  0  0  0  0
  6 16  1  0  0  0  0
  7 17  1  0  0  0  0
  7 18  1  0  0  0  0
  7 19  1  0  0  0  0
  8 20  1  0  0  0  0
  8 21  1  0  0  0  0
  8 22  1  0  0  0  0
  9 23  1  0  0  0  0
  9 24  1  0  0  0  0
  9 25  1  0  0  0  0
 10 11  1  0  0  0  0
 10 26  1  0  0  0  0
 11 27  1  0  0  0  0
 11 28  1  0  0  0  0
 11 29  1  0  0  0  0
M  CHG  1   3   1
M  END
