# Supplementary material for: Virtual screening of GPCRs: An in silico chemogenomics approach
Source: BMC Bioinformatics. 2008 Sep 6;9:363. doi: 10.1186/1471-2105-9-363 (PMC2553090; doi:10.1186/1471-2105-9-363)
Supplement: Additional file 2 — Source and data. Source code (under GPL license) and benchmark used in the experiments in a compressed archive checker.tgz. [file 1471-2105-9-363-S2.tgz › chemker/data/chemogenomics/glida/compfiles/mol/L000022.mol]

L000022.mol


 19 20  0     1  0  0  0  0  0999 V2000
    0.0000    0.0000    0.0000 C   0  0  0  0  0  0  0  0  0  0  0  0
    0.0000   -0.8165    0.0000 C   0  0  0  0  0  0  0  0  0  0  0  0
    0.7170    0.4083    0.0000 C   0  0  0  0  0  0  0  0  0  0  0  0
   -0.7169    0.4083    0.0000 C   0  0  0  0  0  0  0  0  0  0  0  0
   -0.7169   -1.2228    0.0000 C   0  0  0  0  0  0  0  0  0  0  0  0
    0.7170   -1.2228    0.0000 C   0  0  0  0  0  0  0  0  0  0  0  0
    1.4339    0.0000    0.0000 C   0  0  3  0  0  0  0  0  0  0  0  0
   -1.4339    0.0000    0.0000 C   0  0  0  0  0  0  0  0  0  0  0  0
   -0.7169    1.2248    0.0000 O   0  0  0  0  0  0  0  0  0  0  0  0
   -1.4339   -0.8165    0.0000 C   0  0  0  0  0  0  0  0  0  0  0  0
   -0.7169   -2.0393    0.0000 F   0  0  0  0  0  0  0  0  0  0  0  0
    1.4339   -0.8165    0.0000 C   0  0  0  0  0  0  0  0  0  0  0  0
    2.1509    0.4083    0.0000 N   0  3  0  0  0  0  0  0  0  0  0  0
    2.1509    1.2248    0.0000 C   0  0  0  0  0  0  0  0  0  0  0  0
    2.8678    0.0000    0.0000 C   0  0  0  0  0  0  0  0  0  0  0  0
    2.8678    1.6450    0.0000 C   0  0  0  0  0  0  0  0  0  0  0  0
    2.8678   -0.8285    0.0000 C   0  0  0  0  0  0  0  0  0  0  0  0
    3.5847    1.2248    0.0000 C   0  0  0  0  0  0  0  0  0  0  0  0
    2.1509   -1.2487    0.0000 C   0  0  0  0  0  0  0  0  0  0  0  0
  1  2  2  0  0  0  0
  1  3  1  0  0  0  0
  1  4  1  0  0  0  0
  2  5  1  0  0  0  0
  2  6  1  0  0  0  0
  3  7  1  0  0  0  0
  4  8  2  0  0  0  0
  4  9  1  0  0  0  0
  5 10  2  0  0  0  0
  5 11  1  0  0  0  0
  6 12  1  0  0  0  0
  7 13  1  0  0  0  0
  7 12  1  0  0  0  0
  8 10  1  0  0  0  0
 13 14  1  0  0  0  0
 13 15  1  0  0  0  0
 14 16  1  0  0  0  0
 15 17  1  0  0  0  0
 16 18  1  0  0  0  0
 17 19  1  0  0  0  0
M  CHG  1  13   1
M  END
