# Supplementary material for: Virtual screening of GPCRs: An in silico chemogenomics approach
Source: BMC Bioinformatics. 2008 Sep 6;9:363. doi: 10.1186/1471-2105-9-363 (PMC2553090; doi:10.1186/1471-2105-9-363)
Supplement: Additional file 2 — Source and data. Source code (under GPL license) and benchmark used in the experiments in a compressed archive checker.tgz. [file 1471-2105-9-363-S2.tgz › chemker/data/chemogenomics/glida/compfiles/mol/L000026.mol]

L000026.mol


 22 22  0     1  0  0  0  0  0999 V2000
    0.0000    0.0000    0.0000 O   0  0  0  0  0  0  0  0  0  0  0  0
    2.1195   -0.2549    0.0000 O   0  0  0  0  0  0  0  0  0  0  0  0
    1.3787    3.6269    0.0000 O   0  5  0  0  0  0  0  0  0  0  0  0
    2.5347    2.7869    0.0000 O   0  0  0  0  0  0  0  0  0  0  0  0
    0.6674   -0.4849    0.0000 N   0  0  0  0  0  0  0  0  0  0  0  0
    0.4088    2.2920    0.0000 N   0  3  0  0  0  0  0  0  0  0  0  0
    1.5649    1.4521    0.0000 C   0  0  0  0  0  0  0  0  0  0  0  0
    1.0799    0.7847    0.0000 C   0  0  0  0  0  0  0  0  0  0  0  0
    1.2293    2.2057    0.0000 C   0  0  3  0  0  0  0  0  0  0  0  0
    0.2549    0.7847    0.0000 C   0  0  0  0  0  0  0  0  0  0  0  0
    1.3349    0.0000    0.0000 C   0  0  0  0  0  0  0  0  0  0  0  0
    1.7142    2.8732    0.0000 C   0  0  0  0  0  0  0  0  0  0  0  0
   -0.2300    1.4521    0.0000 C   0  0  0  0  0  0  0  0  0  0  0  0
    1.9202    1.0841    0.0000 H   0  0  0  0  0  0  0  0  0  0  0  0
    1.9889    1.7381    0.0000 H   0  0  0  0  0  0  0  0  0  0  0  0
    0.9286    1.7919    0.0000 H   0  0  0  0  0  0  0  0  0  0  0  0
    0.1838    1.7527    0.0000 H   0  0  0  0  0  0  0  0  0  0  0  0
   -0.5306    1.8659    0.0000 H   0  0  0  0  0  0  0  0  0  0  0  0
   -0.6438    1.1515    0.0000 H   0  0  0  0  0  0  0  0  0  0  0  0
    0.6674   -0.9964    0.0000 H   0  0  0  0  0  0  0  0  0  0  0  0
    0.2007    2.7593    0.0000 H   0  0  0  0  0  0  0  0  0  0  0  0
    0.1082    1.8782    0.0000 H   0  0  0  0  0  0  0  0  0  0  0  0
  1  5  1  0  0  0  0
  1 10  1  0  0  0  0
  2 11  2  0  0  0  0
  3 12  1  0  0  0  0
  4 12  2  0  0  0  0
  5 11  1  0  0  0  0
  5 20  1  0  0  0  0
  6  9  1  0  0  0  0
  6 21  1  0  0  0  0
  6 22  1  0  0  0  0
  7  8  1  0  0  0  0
  7  9  1  0  0  0  0
  7 14  1  0  0  0  0
  7 15  1  0  0  0  0
  8 10  2  0  0  0  0
  8 11  1  0  0  0  0
  9 12  1  0  0  0  0
  9 16  1  0  0  0  0
 10 13  1  0  0  0  0
 13 17  1  0  0  0  0
 13 18  1  0  0  0  0
 13 19  1  0  0  0  0
M  CHG  2   3  -1   6   1
M  END
