# Supplementary material for: Virtual screening of GPCRs: An in silico chemogenomics approach
Source: BMC Bioinformatics. 2008 Sep 6;9:363. doi: 10.1186/1471-2105-9-363 (PMC2553090; doi:10.1186/1471-2105-9-363)
Supplement: Additional file 2 — Source and data. Source code (under GPL license) and benchmark used in the experiments in a compressed archive checker.tgz. [file 1471-2105-9-363-S2.tgz › chemker/data/chemogenomics/glida/compfiles/mol/L000027.mol]

L000027.mol


 22 23  0     1  0  0  0  0  0999 V2000
    0.0000    0.0000    0.0000 O   0  5  0  0  0  0  0  0  0  0  0  0
   -1.3801    0.3698    0.0000 O   0  0  0  0  0  0  0  0  0  0  0  0
   -1.0675   -3.9841    0.0000 O   0  5  0  0  0  0  0  0  0  0  0  0
   -0.0572   -2.9738    0.0000 O   0  0  0  0  0  0  0  0  0  0  0  0
   -2.0207   -3.1873    0.0000 N   0  3  0  0  0  0  0  0  0  0  0  0
   -1.2239   -1.8072    0.0000 C   0  0  0  0  0  0  0  0  0  0  0  0
   -1.0104   -1.0104    0.0000 C   0  0  0  0  0  0  0  0  0  0  0  0
    0.2874   -2.0061    0.0000 C   0  0  0  0  0  0  0  0  0  0  0  0
   -2.7632   -2.2196    0.0000 C   0  0  0  0  0  0  0  0  0  0  0  0
   -1.6180   -0.1998    0.0000 C   0  0  0  0  0  0  0  0  0  0  0  0
   -1.4373   -2.6040    0.0000 C   0  0  3  0  0  0  0  0  0  0  0  0
   -0.7968   -0.2135    0.0000 C   0  0  0  0  0  0  0  0  0  0  0  0
   -0.8540   -3.1873    0.0000 C   0  0  0  0  0  0  0  0  0  0  0  0
    0.3981   -2.5055    0.0000 H   0  0  0  0  0  0  0  0  0  0  0  0
    0.7188   -1.7313    0.0000 H   0  0  0  0  0  0  0  0  0  0  0  0
   -3.1972   -1.9491    0.0000 H   0  0  0  0  0  0  0  0  0  0  0  0
   -2.8385   -2.7255    0.0000 H   0  0  0  0  0  0  0  0  0  0  0  0
   -2.1238   -0.1239    0.0000 H   0  0  0  0  0  0  0  0  0  0  0  0
   -1.3558    0.2394    0.0000 H   0  0  0  0  0  0  0  0  0  0  0  0
   -1.8802   -2.3482    0.0000 H   0  0  0  0  0  0  0  0  0  0  0  0
   -1.8883   -3.6813    0.0000 H   0  0  0  0  0  0  0  0  0  0  0  0
   -2.5147   -3.0549    0.0000 H   0  0  0  0  0  0  0  0  0  0  0  0
  1 12  1  0  0  0  0
  2 12  2  0  0  0  0
  3 13  1  0  0  0  0
  4 13  2  0  0  0  0
  5 11  1  0  0  0  0
  5 21  1  0  0  0  0
  5 22  1  0  0  0  0
  6  8  1  0  0  0  0
  6  9  1  0  0  0  0
  6 10  1  0  0  0  0
  6 11  1  0  0  0  0
  7  8  1  0  0  0  0
  7  9  1  0  0  0  0
  7 10  1  0  0  0  0
  7 12  1  0  0  0  0
  8 14  1  0  0  0  0
  8 15  1  0  0  0  0
  9 16  1  0  0  0  0
  9 17  1  0  0  0  0
 10 18  1  0  0  0  0
 10 19  1  0  0  0  0
 11 13  1  0  0  0  0
 11 20  1  0  0  0  0
M  CHG  3   1  -1   3  -1   5   1
M  END
