# Supplementary material for: Virtual screening of GPCRs: An in silico chemogenomics approach
Source: BMC Bioinformatics. 2008 Sep 6;9:363. doi: 10.1186/1471-2105-9-363 (PMC2553090; doi:10.1186/1471-2105-9-363)
Supplement: Additional file 2 — Source and data. Source code (under GPL license) and benchmark used in the experiments in a compressed archive checker.tgz. [file 1471-2105-9-363-S2.tgz › chemker/data/chemogenomics/glida/compfiles/mol/L000079.mol]

L000079.mol


 46 48  0     0  0  0  0  0  0999 V2000
    0.0000    0.0000    0.0000 O   0  0  0  0  0  0  0  0  0  0  0  0
    5.6023    1.1335    0.0000 O   0  0  0  0  0  0  0  0  0  0  0  0
    2.9241   -1.4890    0.0000 N   0  0  0  0  0  0  0  0  0  0  0  0
    4.2441    1.5774    0.0000 N   0  0  0  0  0  0  0  0  0  0  0  0
    2.9241   -0.1611    0.0000 C   0  0  0  0  0  0  0  0  0  0  0  0
    3.4056   -0.8250    0.0000 C   0  0  0  0  0  0  0  0  0  0  0  0
    2.1435   -0.4125    0.0000 C   0  0  0  0  0  0  0  0  0  0  0  0
    3.1804    0.6231    0.0000 C   0  0  0  0  0  0  0  0  0  0  0  0
    2.1435   -1.2375    0.0000 C   0  0  0  0  0  0  0  0  0  0  0  0
    4.2306   -0.8250    0.0000 C   0  0  0  0  0  0  0  0  0  0  0  0
    3.9877    0.7932    0.0000 C   0  0  0  0  0  0  0  0  0  0  0  0
    1.4290    0.0000    0.0000 C   0  0  0  0  0  0  0  0  0  0  0  0
    1.4290   -1.6500    0.0000 C   0  0  0  0  0  0  0  0  0  0  0  0
    4.6431   -1.5396    0.0000 C   0  0  0  0  0  0  0  0  0  0  0  0
    0.7145   -0.4125    0.0000 C   0  0  0  0  0  0  0  0  0  0  0  0
    0.7145   -1.2375    0.0000 C   0  0  0  0  0  0  0  0  0  0  0  0
    5.4681   -1.5396    0.0000 C   0  0  0  0  0  0  0  0  0  0  0  0
    4.2306   -2.2540    0.0000 C   0  0  0  0  0  0  0  0  0  0  0  0
    5.8806   -2.2540    0.0000 C   0  0  0  0  0  0  0  0  0  0  0  0
    4.6431   -2.9685    0.0000 C   0  0  0  0  0  0  0  0  0  0  0  0
    5.0513    1.7476    0.0000 C   0  0  0  0  0  0  0  0  0  0  0  0
    5.4681   -2.9685    0.0000 C   0  0  0  0  0  0  0  0  0  0  0  0
   -0.7145   -0.4125    0.0000 C   0  0  0  0  0  0  0  0  0  0  0  0
    5.3076    2.5317    0.0000 C   0  0  0  0  0  0  0  0  0  0  0  0
    2.6740    0.6952    0.0000 H   0  0  0  0  0  0  0  0  0  0  0  0
    3.1634    1.1343    0.0000 H   0  0  0  0  0  0  0  0  0  0  0  0
    3.0830   -1.9752    0.0000 H   0  0  0  0  0  0  0  0  0  0  0  0
    4.1418   -0.3213    0.0000 H   0  0  0  0  0  0  0  0  0  0  0  0
    4.7113   -0.6501    0.0000 H   0  0  0  0  0  0  0  0  0  0  0  0
    4.4941    0.7211    0.0000 H   0  0  0  0  0  0  0  0  0  0  0  0
    4.0047    0.2820    0.0000 H   0  0  0  0  0  0  0  0  0  0  0  0
    1.4290    0.5115    0.0000 H   0  0  0  0  0  0  0  0  0  0  0  0
    1.4290   -2.1615    0.0000 H   0  0  0  0  0  0  0  0  0  0  0  0
    0.2715   -1.4933    0.0000 H   0  0  0  0  0  0  0  0  0  0  0  0
    3.9024    1.9581    0.0000 H   0  0  0  0  0  0  0  0  0  0  0  0
    5.7239   -1.0965    0.0000 H   0  0  0  0  0  0  0  0  0  0  0  0
    3.7191   -2.2540    0.0000 H   0  0  0  0  0  0  0  0  0  0  0  0
    6.3922   -2.2540    0.0000 H   0  0  0  0  0  0  0  0  0  0  0  0
    4.3874   -3.4115    0.0000 H   0  0  0  0  0  0  0  0  0  0  0  0
    5.7239   -3.4115    0.0000 H   0  0  0  0  0  0  0  0  0  0  0  0
   -0.9702    0.0304    0.0000 H   0  0  0  0  0  0  0  0  0  0  0  0
   -1.1574   -0.6683    0.0000 H   0  0  0  0  0  0  0  0  0  0  0  0
   -0.4587   -0.8555    0.0000 H   0  0  0  0  0  0  0  0  0  0  0  0
    5.7938    2.3728    0.0000 H   0  0  0  0  0  0  0  0  0  0  0  0
    4.8214    2.6906    0.0000 H   0  0  0  0  0  0  0  0  0  0  0  0
    5.4665    3.0179    0.0000 H   0  0  0  0  0  0  0  0  0  0  0  0
  1 15  1  0  0  0  0
  1 23  1  0  0  0  0
  2 21  2  0  0  0  0
  3  6  1  0  0  0  0
  3  9  1  0  0  0  0
  3 27  1  0  0  0  0
  4 11  1  0  0  0  0
  4 21  1  0  0  0  0
  4 35  1  0  0  0  0
  5  6  2  0  0  0  0
  5  7  1  0  0  0  0
  5  8  1  0  0  0  0
  6 10  1  0  0  0  0
  7  9  2  0  0  0  0
  7 12  1  0  0  0  0
  8 11  1  0  0  0  0
  8 25  1  0  0  0  0
  8 26  1  0  0  0  0
  9 13  1  0  0  0  0
 10 14  1  0  0  0  0
 10 28  1  0  0  0  0
 10 29  1  0  0  0  0
 11 30  1  0  0  0  0
 11 31  1  0  0  0  0
 12 15  2  0  0  0  0
 12 32  1  0  0  0  0
 13 16  2  0  0  0  0
 13 33  1  0  0  0  0
 14 17  2  0  0  0  0
 14 18  1  0  0  0  0
 15 16  1  0  0  0  0
 16 34  1  0  0  0  0
 17 19  1  0  0  0  0
 17 36  1  0  0  0  0
 18 20  2  0  0  0  0
 18 37  1  0  0  0  0
 19 22  2  0  0  0  0
 19 38  1  0  0  0  0
 20 22  1  0  0  0  0
 20 39  1  0  0  0  0
 21 24  1  0  0  0  0
 22 40  1  0  0  0  0
 23 41  1  0  0  0  0
 23 42  1  0  0  0  0
 23 43  1  0  0  0  0
 24 44  1  0  0  0  0
 24 45  1  0  0  0  0
 24 46  1  0  0  0  0
M  END
