# Supplementary material for: Virtual screening of GPCRs: An in silico chemogenomics approach
Source: BMC Bioinformatics. 2008 Sep 6;9:363. doi: 10.1186/1471-2105-9-363 (PMC2553090; doi:10.1186/1471-2105-9-363)
Supplement: Additional file 2 — Source and data. Source code (under GPL license) and benchmark used in the experiments in a compressed archive checker.tgz. [file 1471-2105-9-363-S2.tgz › chemker/data/chemogenomics/glida/compfiles/mol/L000082.mol]

L000082.mol


 33 34  0     0  0  0  0  0  0999 V2000
    0.0000    0.0000    0.0000 Cl  0  0  0  0  0  0  0  0  0  0  0  0
    0.0000    1.6500    0.0000 O   0  0  0  0  0  0  0  0  0  0  0  0
    5.6023    2.7835    0.0000 O   0  0  0  0  0  0  0  0  0  0  0  0
    2.9241    0.1610    0.0000 N   0  0  0  0  0  0  0  0  0  0  0  0
    4.2440    3.2275    0.0000 N   0  0  0  0  0  0  0  0  0  0  0  0
    2.9241    1.4889    0.0000 C   0  0  0  0  0  0  0  0  0  0  0  0
    2.1435    1.2375    0.0000 C   0  0  0  0  0  0  0  0  0  0  0  0
    3.1804    2.2731    0.0000 C   0  0  0  0  0  0  0  0  0  0  0  0
    2.1435    0.4125    0.0000 C   0  0  0  0  0  0  0  0  0  0  0  0
    3.4056    0.8250    0.0000 C   0  0  0  0  0  0  0  0  0  0  0  0
    3.9877    2.4432    0.0000 C   0  0  0  0  0  0  0  0  0  0  0  0
    1.4290    1.6500    0.0000 C   0  0  0  0  0  0  0  0  0  0  0  0
    1.4290    0.0000    0.0000 C   0  0  0  0  0  0  0  0  0  0  0  0
    0.7145    1.2375    0.0000 C   0  0  0  0  0  0  0  0  0  0  0  0
    0.7145    0.4125    0.0000 C   0  0  0  0  0  0  0  0  0  0  0  0
    5.0513    3.3976    0.0000 C   0  0  0  0  0  0  0  0  0  0  0  0
    5.3076    4.1818    0.0000 C   0  0  0  0  0  0  0  0  0  0  0  0
    0.0000    2.4751    0.0000 C   0  0  0  0  0  0  0  0  0  0  0  0
    2.6740    2.3452    0.0000 H   0  0  0  0  0  0  0  0  0  0  0  0
    3.1634    2.7844    0.0000 H   0  0  0  0  0  0  0  0  0  0  0  0
    3.9171    0.8250    0.0000 H   0  0  0  0  0  0  0  0  0  0  0  0
    4.4941    2.3712    0.0000 H   0  0  0  0  0  0  0  0  0  0  0  0
    4.0046    1.9320    0.0000 H   0  0  0  0  0  0  0  0  0  0  0  0
    3.0830   -0.3251    0.0000 H   0  0  0  0  0  0  0  0  0  0  0  0
    1.4290    2.1615    0.0000 H   0  0  0  0  0  0  0  0  0  0  0  0
    1.4290   -0.5115    0.0000 H   0  0  0  0  0  0  0  0  0  0  0  0
    3.9024    3.6081    0.0000 H   0  0  0  0  0  0  0  0  0  0  0  0
    4.8214    4.3407    0.0000 H   0  0  0  0  0  0  0  0  0  0  0  0
    5.4665    4.6680    0.0000 H   0  0  0  0  0  0  0  0  0  0  0  0
    5.7938    4.0229    0.0000 H   0  0  0  0  0  0  0  0  0  0  0  0
    0.5115    2.4751    0.0000 H   0  0  0  0  0  0  0  0  0  0  0  0
    0.0000    2.9866    0.0000 H   0  0  0  0  0  0  0  0  0  0  0  0
   -0.5115    2.4751    0.0000 H   0  0  0  0  0  0  0  0  0  0  0  0
  1 15  1  0  0  0  0
  2 14  1  0  0  0  0
  2 18  1  0  0  0  0
  3 16  2  0  0  0  0
  4  9  1  0  0  0  0
  4 10  1  0  0  0  0
  4 24  1  0  0  0  0
  5 11  1  0  0  0  0
  5 16  1  0  0  0  0
  5 27  1  0  0  0  0
  6  7  1  0  0  0  0
  6  8  1  0  0  0  0
  6 10  2  0  0  0  0
  7  9  1  0  0  0  0
  7 12  2  0  0  0  0
  8 11  1  0  0  0  0
  8 19  1  0  0  0  0
  8 20  1  0  0  0  0
  9 13  2  0  0  0  0
 10 21  1  0  0  0  0
 11 22  1  0  0  0  0
 11 23  1  0  0  0  0
 12 14  1  0  0  0  0
 12 25  1  0  0  0  0
 13 15  1  0  0  0  0
 13 26  1  0  0  0  0
 14 15  2  0  0  0  0
 16 17  1  0  0  0  0
 17 28  1  0  0  0  0
 17 29  1  0  0  0  0
 17 30  1  0  0  0  0
 18 31  1  0  0  0  0
 18 32  1  0  0  0  0
 18 33  1  0  0  0  0
M  END
