# Supplementary material for: Virtual screening of GPCRs: An in silico chemogenomics approach
Source: BMC Bioinformatics. 2008 Sep 6;9:363. doi: 10.1186/1471-2105-9-363 (PMC2553090; doi:10.1186/1471-2105-9-363)
Supplement: Additional file 2 — Source and data. Source code (under GPL license) and benchmark used in the experiments in a compressed archive checker.tgz. [file 1471-2105-9-363-S2.tgz › chemker/data/chemogenomics/glida/compfiles/mol/L000084.mol]

L000084.mol


 18 19  0     1  0  0  0  0  0999 V2000
    0.0000    0.0000    0.0000 C   0  0  0  0  0  0  0  0  0  0  0  0
    0.0000   -0.8166    0.0000 C   0  0  0  0  0  0  0  0  0  0  0  0
    0.7192    0.4083    0.0000 C   0  0  0  0  0  0  0  0  0  0  0  0
   -0.7169    0.4083    0.0000 C   0  0  0  0  0  0  0  0  0  0  0  0
    0.7192   -1.2250    0.0000 C   0  0  0  0  0  0  0  0  0  0  0  0
   -0.7169   -1.2250    0.0000 C   0  0  0  0  0  0  0  0  0  0  0  0
    1.4361    0.0000    0.0000 C   0  0  3  0  0  0  0  0  0  0  0  0
   -1.4337    0.0000    0.0000 C   0  0  0  0  0  0  0  0  0  0  0  0
    1.4361   -0.8166    0.0000 C   0  0  0  0  0  0  0  0  0  0  0  0
   -1.4337   -0.8166    0.0000 C   0  0  0  0  0  0  0  0  0  0  0  0
    2.1530    0.4083    0.0000 N   0  3  0  0  0  0  0  0  0  0  0  0
   -2.1506    0.4083    0.0000 O   0  0  0  0  0  0  0  0  0  0  0  0
    2.1530    1.2250    0.0000 C   0  0  0  0  0  0  0  0  0  0  0  0
    2.8722    0.0000    0.0000 C   0  0  0  0  0  0  0  0  0  0  0  0
    2.8722    1.6449    0.0000 C   0  0  0  0  0  0  0  0  0  0  0  0
    2.8722   -0.8306    0.0000 C   0  0  0  0  0  0  0  0  0  0  0  0
    3.5890    1.2250    0.0000 C   0  0  0  0  0  0  0  0  0  0  0  0
    2.1530   -1.2505    0.0000 C   0  0  0  0  0  0  0  0  0  0  0  0
  1  2  2  0  0  0  0
  1  3  1  0  0  0  0
  1  4  1  0  0  0  0
  2  5  1  0  0  0  0
  2  6  1  0  0  0  0
  3  7  1  0  0  0  0
  4  8  2  0  0  0  0
  5  9  1  0  0  0  0
  6 10  2  0  0  0  0
  7 11  1  0  0  0  0
  7  9  1  0  0  0  0
  8 12  1  0  0  0  0
  8 10  1  0  0  0  0
 11 13  1  0  0  0  0
 11 14  1  0  0  0  0
 13 15  1  0  0  0  0
 14 16  1  0  0  0  0
 15 17  1  0  0  0  0
 16 18  1  0  0  0  0
M  CHG  1  11   1
M  END
