# Supplementary material for: Virtual screening of GPCRs: An in silico chemogenomics approach
Source: BMC Bioinformatics. 2008 Sep 6;9:363. doi: 10.1186/1471-2105-9-363 (PMC2553090; doi:10.1186/1471-2105-9-363)
Supplement: Additional file 2 — Source and data. Source code (under GPL license) and benchmark used in the experiments in a compressed archive checker.tgz. [file 1471-2105-9-363-S2.tgz › chemker/data/chemogenomics/glida/compfiles/mol/L000085.mol]

L000085.mol


 34 36  0     0  0  0  0  0  0999 V2000
    0.0000    0.0000    0.0000 O   0  0  0  0  0  0  0  0  0  0  0  0
   -1.4290   -2.4751    0.0000 O   0  0  0  0  0  0  0  0  0  0  0  0
    1.4951   -0.9861    0.0000 N   0  0  0  0  0  0  0  0  0  0  0  0
    1.4951   -2.3139    0.0000 N   0  0  0  0  0  0  0  0  0  0  0  0
    0.0000   -2.4751    0.0000 N   0  0  0  0  0  0  0  0  0  0  0  0
   -0.7145   -1.2375    0.0000 N   0  0  0  0  0  0  0  0  0  0  0  0
    2.8016   -1.6500    0.0000 C   0  0  0  0  0  0  0  0  0  0  0  0
    3.2865   -0.9826    0.0000 C   0  0  0  0  0  0  0  0  0  0  0  0
    3.2865   -2.3175    0.0000 C   0  0  0  0  0  0  0  0  0  0  0  0
    4.0711   -1.2375    0.0000 C   0  0  0  0  0  0  0  0  0  0  0  0
    4.0711   -2.0625    0.0000 C   0  0  0  0  0  0  0  0  0  0  0  0
    1.9766   -1.6500    0.0000 C   0  0  0  0  0  0  0  0  0  0  0  0
    0.7145   -1.2375    0.0000 C   0  0  0  0  0  0  0  0  0  0  0  0
    0.7145   -2.0625    0.0000 C   0  0  0  0  0  0  0  0  0  0  0  0
    0.0000   -0.8250    0.0000 C   0  0  0  0  0  0  0  0  0  0  0  0
   -0.7145   -2.0625    0.0000 C   0  0  0  0  0  0  0  0  0  0  0  0
    0.0000   -3.3001    0.0000 C   0  0  0  0  0  0  0  0  0  0  0  0
   -1.4290   -0.8250    0.0000 C   0  0  0  0  0  0  0  0  0  0  0  0
    2.5694   -2.1058    0.0000 H   0  0  0  0  0  0  0  0  0  0  0  0
    3.4946   -0.5153    0.0000 H   0  0  0  0  0  0  0  0  0  0  0  0
    2.8436   -0.7268    0.0000 H   0  0  0  0  0  0  0  0  0  0  0  0
    2.8436   -2.5732    0.0000 H   0  0  0  0  0  0  0  0  0  0  0  0
    3.4946   -2.7848    0.0000 H   0  0  0  0  0  0  0  0  0  0  0  0
    4.5799   -1.2910    0.0000 H   0  0  0  0  0  0  0  0  0  0  0  0
    4.1776   -0.7372    0.0000 H   0  0  0  0  0  0  0  0  0  0  0  0
    4.1776   -2.5629    0.0000 H   0  0  0  0  0  0  0  0  0  0  0  0
    4.5799   -2.0091    0.0000 H   0  0  0  0  0  0  0  0  0  0  0  0
    1.6540   -0.4999    0.0000 H   0  0  0  0  0  0  0  0  0  0  0  0
    0.0000   -3.8116    0.0000 H   0  0  0  0  0  0  0  0  0  0  0  0
    0.5115   -3.3001    0.0000 H   0  0  0  0  0  0  0  0  0  0  0  0
   -0.5115   -3.3001    0.0000 H   0  0  0  0  0  0  0  0  0  0  0  0
   -1.1733   -0.3821    0.0000 H   0  0  0  0  0  0  0  0  0  0  0  0
   -1.8720   -0.5693    0.0000 H   0  0  0  0  0  0  0  0  0  0  0  0
   -1.6848   -1.2680    0.0000 H   0  0  0  0  0  0  0  0  0  0  0  0
  1 15  2  0  0  0  0
  2 16  2  0  0  0  0
  3 12  1  0  0  0  0
  3 13  1  0  0  0  0
  3 28  1  0  0  0  0
  4 12  2  0  0  0  0
  4 14  1  0  0  0  0
  5 14  1  0  0  0  0
  5 16  1  0  0  0  0
  5 17  1  0  0  0  0
  6 15  1  0  0  0  0
  6 16  1  0  0  0  0
  6 18  1  0  0  0  0
  7  8  1  0  0  0  0
  7  9  1  0  0  0  0
  7 12  1  0  0  0  0
  7 19  1  0  0  0  0
  8 10  1  0  0  0  0
  8 20  1  0  0  0  0
  8 21  1  0  0  0  0
  9 11  1  0  0  0  0
  9 22  1  0  0  0  0
  9 23  1  0  0  0  0
 10 11  1  0  0  0  0
 10 24  1  0  0  0  0
 10 25  1  0  0  0  0
 11 26  1  0  0  0  0
 11 27  1  0  0  0  0
 13 14  2  0  0  0  0
 13 15  1  0  0  0  0
 17 29  1  0  0  0  0
 17 30  1  0  0  0  0
 17 31  1  0  0  0  0
 18 32  1  0  0  0  0
 18 33  1  0  0  0  0
 18 34  1  0  0  0  0
M  END
