# Supplementary material for: Virtual screening of GPCRs: An in silico chemogenomics approach
Source: BMC Bioinformatics. 2008 Sep 6;9:363. doi: 10.1186/1471-2105-9-363 (PMC2553090; doi:10.1186/1471-2105-9-363)
Supplement: Additional file 2 — Source and data. Source code (under GPL license) and benchmark used in the experiments in a compressed archive checker.tgz. [file 1471-2105-9-363-S2.tgz › chemker/data/chemogenomics/glida/compfiles/mol/L000086.mol]

L000086.mol


 43 44  0     1  0  0  0  0  0999 V2000
    0.0000    0.0000    0.0000 O   0  0  0  0  0  0  0  0  0  0  0  0
   -2.8713    0.8535    0.0000 N   0  3  0  0  0  0  0  0  0  0  0  0
   -2.1569    1.2660    0.0000 C   0  0  3  0  0  0  0  0  0  0  0  0
   -2.1569    2.0910    0.0000 C   0  0  0  0  0  0  0  0  0  0  0  0
   -1.4424    0.8535    0.0000 C   0  0  0  0  0  0  0  0  0  0  0  0
   -1.4424    2.5035    0.0000 C   0  0  0  0  0  0  0  0  0  0  0  0
   -0.7279    1.2660    0.0000 C   0  0  0  0  0  0  0  0  0  0  0  0
   -0.7279    2.0910    0.0000 C   0  0  0  0  0  0  0  0  0  0  0  0
   -2.8713    0.0285    0.0000 C   0  0  0  0  0  0  0  0  0  0  0  0
   -3.5858    1.2660    0.0000 C   0  0  0  0  0  0  0  0  0  0  0  0
   -3.5858   -0.3840    0.0000 C   0  0  0  0  0  0  0  0  0  0  0  0
   -4.3003    0.8535    0.0000 C   0  0  0  0  0  0  0  0  0  0  0  0
    0.0096    0.8249    0.0000 C   0  0  0  0  0  0  0  0  0  0  0  0
    0.0096    2.5321    0.0000 C   0  0  0  0  0  0  0  0  0  0  0  0
    0.7571    1.2489    0.0000 C   0  0  0  0  0  0  0  0  0  0  0  0
    0.7571    2.1082    0.0000 C   0  0  0  0  0  0  0  0  0  0  0  0
   -3.5858   -1.2090    0.0000 C   0  0  0  0  0  0  0  0  0  0  0  0
   -5.0148    1.2660    0.0000 C   0  0  0  0  0  0  0  0  0  0  0  0
   -2.1569    0.7545    0.0000 H   0  0  0  0  0  0  0  0  0  0  0  0
   -2.3319    2.5717    0.0000 H   0  0  0  0  0  0  0  0  0  0  0  0
   -2.6606    2.0022    0.0000 H   0  0  0  0  0  0  0  0  0  0  0  0
   -1.7712    0.4617    0.0000 H   0  0  0  0  0  0  0  0  0  0  0  0
   -1.1136    0.4617    0.0000 H   0  0  0  0  0  0  0  0  0  0  0  0
   -1.7712    2.8953    0.0000 H   0  0  0  0  0  0  0  0  0  0  0  0
   -1.1136    2.8953    0.0000 H   0  0  0  0  0  0  0  0  0  0  0  0
   -2.3676    0.1173    0.0000 H   0  0  0  0  0  0  0  0  0  0  0  0
   -2.6964   -0.4521    0.0000 H   0  0  0  0  0  0  0  0  0  0  0  0
   -3.9146    1.6578    0.0000 H   0  0  0  0  0  0  0  0  0  0  0  0
   -3.2570    1.6578    0.0000 H   0  0  0  0  0  0  0  0  0  0  0  0
   -4.0895   -0.4728    0.0000 H   0  0  0  0  0  0  0  0  0  0  0  0
   -3.7608    0.0967    0.0000 H   0  0  0  0  0  0  0  0  0  0  0  0
   -3.9715    0.4617    0.0000 H   0  0  0  0  0  0  0  0  0  0  0  0
   -4.6291    0.4617    0.0000 H   0  0  0  0  0  0  0  0  0  0  0  0
    0.0036    3.0436    0.0000 H   0  0  0  0  0  0  0  0  0  0  0  0
    1.1991    0.9914    0.0000 H   0  0  0  0  0  0  0  0  0  0  0  0
    1.1991    2.3657    0.0000 H   0  0  0  0  0  0  0  0  0  0  0  0
   -3.0743   -1.2090    0.0000 H   0  0  0  0  0  0  0  0  0  0  0  0
   -3.5858   -1.7205    0.0000 H   0  0  0  0  0  0  0  0  0  0  0  0
   -4.0973   -1.2090    0.0000 H   0  0  0  0  0  0  0  0  0  0  0  0
   -4.7590    1.7090    0.0000 H   0  0  0  0  0  0  0  0  0  0  0  0
   -5.2705    0.8230    0.0000 H   0  0  0  0  0  0  0  0  0  0  0  0
   -5.4577    1.5218    0.0000 H   0  0  0  0  0  0  0  0  0  0  0  0
    0.4400   -0.2609    0.0000 H   0  0  0  0  0  0  0  0  0  0  0  0
  1 13  1  0  0  0  0
  1 43  1  0  0  0  0
  2  3  1  0  0  0  0
  2  9  1  0  0  0  0
  2 10  1  0  0  0  0
  3  4  1  0  0  0  0
  3  5  1  0  0  0  0
  3 19  1  0  0  0  0
  4  6  1  0  0  0  0
  4 20  1  0  0  0  0
  4 21  1  0  0  0  0
  5  7  1  0  0  0  0
  5 22  1  0  0  0  0
  5 23  1  0  0  0  0
  6  8  1  0  0  0  0
  6 24  1  0  0  0  0
  6 25  1  0  0  0  0
  7  8  2  0  0  0  0
  7 13  1  0  0  0  0
  8 14  1  0  0  0  0
  9 11  1  0  0  0  0
  9 26  1  0  0  0  0
  9 27  1  0  0  0  0
 10 12  1  0  0  0  0
 10 28  1  0  0  0  0
 10 29  1  0  0  0  0
 11 17  1  0  0  0  0
 11 30  1  0  0  0  0
 11 31  1  0  0  0  0
 12 18  1  0  0  0  0
 12 32  1  0  0  0  0
 12 33  1  0  0  0  0
 13 15  2  0  0  0  0
 14 16  2  0  0  0  0
 14 34  1  0  0  0  0
 15 16  1  0  0  0  0
 15 35  1  0  0  0  0
 16 36  1  0  0  0  0
 17 37  1  0  0  0  0
 17 38  1  0  0  0  0
 17 39  1  0  0  0  0
 18 40  1  0  0  0  0
 18 41  1  0  0  0  0
 18 42  1  0  0  0  0
M  CHG  1   2   1
M  END
