# Supplementary material for: Virtual screening of GPCRs: An in silico chemogenomics approach
Source: BMC Bioinformatics. 2008 Sep 6;9:363. doi: 10.1186/1471-2105-9-363 (PMC2553090; doi:10.1186/1471-2105-9-363)
Supplement: Additional file 2 — Source and data. Source code (under GPL license) and benchmark used in the experiments in a compressed archive checker.tgz. [file 1471-2105-9-363-S2.tgz › chemker/data/chemogenomics/glida/compfiles/mol/L000090.mol]

L000090.mol


 40 42  0     1  0  0  0  0  0999 V2000
    0.0000    0.0000    0.0000 S   0  0  0  0  0  0  0  0  0  0  0  0
   -0.7145    1.2375    0.0000 O   0  0  0  0  0  0  0  0  0  0  0  0
   -0.4125    0.7145    0.0000 O   0  0  0  0  0  0  0  0  0  0  0  0
    0.4125   -0.7145    0.0000 O   0  0  0  0  0  0  0  0  0  0  0  0
    1.4839    4.2182    0.0000 N   0  0  0  0  0  0  0  0  0  0  0  0
    2.8188    4.2337    0.0000 N   0  3  0  0  0  0  0  0  0  0  0  0
    0.7145    0.4125    0.0000 N   0  0  0  0  0  0  0  0  0  0  0  0
    2.1665    2.9161    0.0000 C   0  0  3  0  0  0  0  0  0  0  0  0
    2.9140    2.4922    0.0000 C   0  0  0  0  0  0  0  0  0  0  0  0
    2.9140    1.6328    0.0000 C   0  0  0  0  0  0  0  0  0  0  0  0
    1.4289    2.4751    0.0000 C   0  0  0  0  0  0  0  0  0  0  0  0
    2.1665    1.2089    0.0000 C   0  0  0  0  0  0  0  0  0  0  0  0
    1.4289    1.6500    0.0000 C   0  0  0  0  0  0  0  0  0  0  0  0
    2.1569    3.7410    0.0000 C   0  0  0  0  0  0  0  0  0  0  0  0
    0.7145    1.2375    0.0000 C   0  0  0  0  0  0  0  0  0  0  0  0
    0.7145    2.8876    0.0000 C   0  0  0  0  0  0  0  0  0  0  0  0
    1.7297    5.0058    0.0000 C   0  0  0  0  0  0  0  0  0  0  0  0
    2.5548    5.0154    0.0000 C   0  0  0  0  0  0  0  0  0  0  0  0
    0.0000    1.6500    0.0000 C   0  0  0  0  0  0  0  0  0  0  0  0
    0.0000    2.4751    0.0000 C   0  0  0  0  0  0  0  0  0  0  0  0
   -0.7145   -0.4125    0.0000 C   0  0  0  0  0  0  0  0  0  0  0  0
    2.6070    3.1762    0.0000 H   0  0  0  0  0  0  0  0  0  0  0  0
    3.4180    2.4047    0.0000 H   0  0  0  0  0  0  0  0  0  0  0  0
    3.0865    2.9738    0.0000 H   0  0  0  0  0  0  0  0  0  0  0  0
    3.0865    1.1512    0.0000 H   0  0  0  0  0  0  0  0  0  0  0  0
    3.4180    1.7203    0.0000 H   0  0  0  0  0  0  0  0  0  0  0  0
    1.8327    0.8213    0.0000 H   0  0  0  0  0  0  0  0  0  0  0  0
    2.4912    0.8137    0.0000 H   0  0  0  0  0  0  0  0  0  0  0  0
    0.7145    3.3991    0.0000 H   0  0  0  0  0  0  0  0  0  0  0  0
    0.9993    4.0546    0.0000 H   0  0  0  0  0  0  0  0  0  0  0  0
    1.7773    5.5151    0.0000 H   0  0  0  0  0  0  0  0  0  0  0  0
    1.2282    5.1064    0.0000 H   0  0  0  0  0  0  0  0  0  0  0  0
    3.0538    5.1275    0.0000 H   0  0  0  0  0  0  0  0  0  0  0  0
    2.4953    5.5234    0.0000 H   0  0  0  0  0  0  0  0  0  0  0  0
   -0.4430    2.7308    0.0000 H   0  0  0  0  0  0  0  0  0  0  0  0
    1.1574    0.1568    0.0000 H   0  0  0  0  0  0  0  0  0  0  0  0
   -1.1575    1.4933    0.0000 H   0  0  0  0  0  0  0  0  0  0  0  0
   -0.9703    0.0304    0.0000 H   0  0  0  0  0  0  0  0  0  0  0  0
   -0.4588   -0.8555    0.0000 H   0  0  0  0  0  0  0  0  0  0  0  0
   -1.1575   -0.6683    0.0000 H   0  0  0  0  0  0  0  0  0  0  0  0
  1  3  2  0  0  0  0
  1  4  2  0  0  0  0
  1  7  1  0  0  0  0
  1 21  1  0  0  0  0
  2 19  1  0  0  0  0
  2 37  1  0  0  0  0
  5 14  1  0  0  0  0
  5 17  1  0  0  0  0
  5 30  1  0  0  0  0
  6 14  2  0  0  0  0
  6 18  1  0  0  0  0
  7 15  1  0  0  0  0
  7 36  1  0  0  0  0
  8  9  1  0  0  0  0
  8 11  1  0  0  0  0
  8 14  1  0  0  0  0
  8 22  1  0  0  0  0
  9 10  1  0  0  0  0
  9 23  1  0  0  0  0
  9 24  1  0  0  0  0
 10 12  1  0  0  0  0
 10 25  1  0  0  0  0
 10 26  1  0  0  0  0
 11 13  2  0  0  0  0
 11 16  1  0  0  0  0
 12 13  1  0  0  0  0
 12 27  1  0  0  0  0
 12 28  1  0  0  0  0
 13 15  1  0  0  0  0
 15 19  2  0  0  0  0
 16 20  2  0  0  0  0
 16 29  1  0  0  0  0
 17 18  1  0  0  0  0
 17 31  1  0  0  0  0
 17 32  1  0  0  0  0
 18 33  1  0  0  0  0
 18 34  1  0  0  0  0
 19 20  1  0  0  0  0
 20 35  1  0  0  0  0
 21 38  1  0  0  0  0
 21 39  1  0  0  0  0
 21 40  1  0  0  0  0
M  CHG  1   6   1
M  END
