# Supplementary material for: Virtual screening of GPCRs: An in silico chemogenomics approach
Source: BMC Bioinformatics. 2008 Sep 6;9:363. doi: 10.1186/1471-2105-9-363 (PMC2553090; doi:10.1186/1471-2105-9-363)
Supplement: Additional file 2 — Source and data. Source code (under GPL license) and benchmark used in the experiments in a compressed archive checker.tgz. [file 1471-2105-9-363-S2.tgz › chemker/data/chemogenomics/glida/compfiles/mol/L000102.mol]

L000102.mol


 25 26  0     1  0  0  0  0  0999 V2000
    0.0000    0.0000    0.0000 O   0  5  0  0  0  0  0  0  0  0  0  0
   -0.8379    1.1575    0.0000 O   0  0  0  0  0  0  0  0  0  0  0  0
   -5.0600   -1.2233    0.0000 O   0  5  0  0  0  0  0  0  0  0  0  0
   -4.3455   -2.4609    0.0000 O   0  0  0  0  0  0  0  0  0  0  0  0
   -1.6750    0.6382    0.0000 N   0  3  0  0  0  0  0  0  0  0  0  0
   -1.4213   -0.1469    0.0000 C   0  0  3  0  0  0  0  0  0  0  0  0
   -0.9399   -0.8108    0.0000 C   0  0  0  0  0  0  0  0  0  0  0  0
   -1.4213   -1.4747    0.0000 C   0  0  0  0  0  0  0  0  0  0  0  0
   -2.2021   -0.3983    0.0000 C   0  0  0  0  0  0  0  0  0  0  0  0
   -2.2021   -1.2233    0.0000 C   0  0  0  0  0  0  0  0  0  0  0  0
   -2.9165    0.0142    0.0000 C   0  0  0  0  0  0  0  0  0  0  0  0
   -0.7531    0.3369    0.0000 C   0  0  0  0  0  0  0  0  0  0  0  0
   -2.9165   -1.6358    0.0000 C   0  0  0  0  0  0  0  0  0  0  0  0
   -3.6310   -1.2233    0.0000 C   0  0  0  0  0  0  0  0  0  0  0  0
   -3.6310   -0.3983    0.0000 C   0  0  0  0  0  0  0  0  0  0  0  0
   -4.3455   -1.6358    0.0000 C   0  0  0  0  0  0  0  0  0  0  0  0
   -0.5597   -1.1530    0.0000 H   0  0  0  0  0  0  0  0  0  0  0  0
   -0.5597   -0.4687    0.0000 H   0  0  0  0  0  0  0  0  0  0  0  0
   -1.6285   -1.9424    0.0000 H   0  0  0  0  0  0  0  0  0  0  0  0
   -0.9781   -1.7299    0.0000 H   0  0  0  0  0  0  0  0  0  0  0  0
   -2.9165    0.5257    0.0000 H   0  0  0  0  0  0  0  0  0  0  0  0
   -2.9165   -2.1474    0.0000 H   0  0  0  0  0  0  0  0  0  0  0  0
   -2.1751    0.7454    0.0000 H   0  0  0  0  0  0  0  0  0  0  0  0
   -1.3321    1.0177    0.0000 H   0  0  0  0  0  0  0  0  0  0  0  0
   -4.0739   -0.1426    0.0000 H   0  0  0  0  0  0  0  0  0  0  0  0
  1 12  1  0  0  0  0
  2 12  2  0  0  0  0
  3 16  1  0  0  0  0
  4 16  2  0  0  0  0
  5  6  1  0  0  0  0
  5 23  1  0  0  0  0
  5 24  1  0  0  0  0
  6  7  1  0  0  0  0
  6  9  1  0  0  0  0
  6 12  1  0  0  0  0
  7  8  1  0  0  0  0
  7 17  1  0  0  0  0
  7 18  1  0  0  0  0
  8 10  1  0  0  0  0
  8 19  1  0  0  0  0
  8 20  1  0  0  0  0
  9 10  2  0  0  0  0
  9 11  1  0  0  0  0
 10 13  1  0  0  0  0
 11 15  2  0  0  0  0
 11 21  1  0  0  0  0
 13 14  2  0  0  0  0
 13 22  1  0  0  0  0
 14 15  1  0  0  0  0
 14 16  1  0  0  0  0
 15 25  1  0  0  0  0
M  CHG  3   1  -1   3  -1   5   1
M  END
