# Supplementary material for: Virtual screening of GPCRs: An in silico chemogenomics approach
Source: BMC Bioinformatics. 2008 Sep 6;9:363. doi: 10.1186/1471-2105-9-363 (PMC2553090; doi:10.1186/1471-2105-9-363)
Supplement: Additional file 2 — Source and data. Source code (under GPL license) and benchmark used in the experiments in a compressed archive checker.tgz. [file 1471-2105-9-363-S2.tgz › chemker/data/chemogenomics/glida/compfiles/mol/L000103.mol]

L000103.mol


 22 24  0     0  0  0  0  0  0999 V2000
    0.0000    0.0000    0.0000 O   0  0  0  0  0  0  0  0  0  0  0  0
    1.4113    2.4227    0.0000 O   0  0  0  0  0  0  0  0  0  0  0  0
    0.0092    2.4310    0.0000 N   0  0  0  0  0  0  0  0  0  0  0  0
   -1.3849    0.8195    0.0000 N   0  0  0  0  0  0  0  0  0  0  0  0
   -1.3849    2.4036    0.0000 N   0  0  0  0  0  0  0  0  0  0  0  0
    0.7269    1.1990    0.0000 N   0  0  0  0  0  0  0  0  0  0  0  0
   -0.6989    1.2155    0.0000 C   0  0  0  0  0  0  0  0  0  0  0  0
   -0.6989    2.0076    0.0000 C   0  0  0  0  0  0  0  0  0  0  0  0
   -2.0708    1.2155    0.0000 C   0  0  0  0  0  0  0  0  0  0  0  0
   -2.0708    2.0076    0.0000 C   0  0  0  0  0  0  0  0  0  0  0  0
    0.0092    0.7920    0.0000 C   0  0  0  0  0  0  0  0  0  0  0  0
    0.7269    2.0241    0.0000 C   0  0  0  0  0  0  0  0  0  0  0  0
   -2.7788    0.7920    0.0000 C   0  0  0  0  0  0  0  0  0  0  0  0
   -2.7788    2.4310    0.0000 C   0  0  0  0  0  0  0  0  0  0  0  0
   -3.4966    1.1990    0.0000 C   0  0  0  0  0  0  0  0  0  0  0  0
   -3.4966    2.0241    0.0000 C   0  0  0  0  0  0  0  0  0  0  0  0
    0.0035    2.9221    0.0000 H   0  0  0  0  0  0  0  0  0  0  0  0
    1.1512    0.9518    0.0000 H   0  0  0  0  0  0  0  0  0  0  0  0
   -2.7732    0.3010    0.0000 H   0  0  0  0  0  0  0  0  0  0  0  0
   -2.7732    2.9221    0.0000 H   0  0  0  0  0  0  0  0  0  0  0  0
   -3.9209    0.9518    0.0000 H   0  0  0  0  0  0  0  0  0  0  0  0
   -3.9209    2.2713    0.0000 H   0  0  0  0  0  0  0  0  0  0  0  0
  1 11  2  0  0  0  0
  2 12  2  0  0  0  0
  3  8  1  0  0  0  0
  3 12  1  0  0  0  0
  3 17  1  0  0  0  0
  4  7  2  0  0  0  0
  4  9  1  0  0  0  0
  5  8  2  0  0  0  0
  5 10  1  0  0  0  0
  6 11  1  0  0  0  0
  6 12  1  0  0  0  0
  6 18  1  0  0  0  0
  7  8  1  0  0  0  0
  7 11  1  0  0  0  0
  9 10  1  0  0  0  0
  9 13  2  0  0  0  0
 10 14  2  0  0  0  0
 13 15  1  0  0  0  0
 13 19  1  0  0  0  0
 14 16  1  0  0  0  0
 14 20  1  0  0  0  0
 15 16  2  0  0  0  0
 15 21  1  0  0  0  0
 16 22  1  0  0  0  0
M  END
