# Supplementary material for: Virtual screening of GPCRs: An in silico chemogenomics approach
Source: BMC Bioinformatics. 2008 Sep 6;9:363. doi: 10.1186/1471-2105-9-363 (PMC2553090; doi:10.1186/1471-2105-9-363)
Supplement: Additional file 2 — Source and data. Source code (under GPL license) and benchmark used in the experiments in a compressed archive checker.tgz. [file 1471-2105-9-363-S2.tgz › chemker/data/chemogenomics/glida/compfiles/mol/L000106.mol]

L000106.mol


 52 53  0     1  0  0  0  0  0999 V2000
    0.0000    0.0000    0.0000 S   0  0  0  0  0  0  0  0  0  0  0  0
    1.4289   -3.3001    0.0000 O   0  0  0  0  0  0  0  0  0  0  0  0
    0.0000   -3.3001    0.0000 O   0  0  0  0  0  0  0  0  0  0  0  0
    0.8250    0.0000    0.0000 O   0  0  0  0  0  0  0  0  0  0  0  0
   -0.8250    0.0000    0.0000 O   0  0  0  0  0  0  0  0  0  0  0  0
    4.3261   -2.3981    0.0000 N   0  3  3  0  0  0  0  0  0  0  0  0
    2.1435   -2.0625    0.0000 N   0  0  0  0  0  0  0  0  0  0  0  0
   -1.4290   -0.8250    0.0000 N   0  0  0  0  0  0  0  0  0  0  0  0
    3.5724   -2.0625    0.0000 C   0  0  3  0  0  0  0  0  0  0  0  0
    3.6586   -1.2421    0.0000 C   0  0  0  0  0  0  0  0  0  0  0  0
    4.4657   -1.0705    0.0000 C   0  0  0  0  0  0  0  0  0  0  0  0
    4.8782   -1.7850    0.0000 C   0  0  0  0  0  0  0  0  0  0  0  0
    2.8579   -2.4751    0.0000 C   0  0  0  0  0  0  0  0  0  0  0  0
    4.4977   -3.2051    0.0000 C   0  0  0  0  0  0  0  0  0  0  0  0
    5.2823   -3.4600    0.0000 C   0  0  0  0  0  0  0  0  0  0  0  0
    1.4289   -2.4751    0.0000 C   0  0  0  0  0  0  0  0  0  0  0  0
    0.7145   -2.0625    0.0000 C   0  0  0  0  0  0  0  0  0  0  0  0
    0.0000   -0.8250    0.0000 C   0  0  0  0  0  0  0  0  0  0  0  0
    0.7145   -1.2375    0.0000 C   0  0  0  0  0  0  0  0  0  0  0  0
    0.0000   -2.4751    0.0000 C   0  0  0  0  0  0  0  0  0  0  0  0
   -0.7145   -1.2375    0.0000 C   0  0  0  0  0  0  0  0  0  0  0  0
   -0.7145   -2.0625    0.0000 C   0  0  0  0  0  0  0  0  0  0  0  0
    0.0000    0.8250    0.0000 C   0  0  0  0  0  0  0  0  0  0  0  0
    0.7145    1.2375    0.0000 C   0  0  0  0  0  0  0  0  0  0  0  0
   -0.7145   -3.7126    0.0000 C   0  0  0  0  0  0  0  0  0  0  0  0
    3.5992   -2.5734    0.0000 H   0  0  0  0  0  0  0  0  0  0  0  0
    3.1471   -1.2421    0.0000 H   0  0  0  0  0  0  0  0  0  0  0  0
    3.6052   -0.7334    0.0000 H   0  0  0  0  0  0  0  0  0  0  0  0
    4.3076   -0.5840    0.0000 H   0  0  0  0  0  0  0  0  0  0  0  0
    4.9329   -0.8625    0.0000 H   0  0  0  0  0  0  0  0  0  0  0  0
    5.2920   -1.4844    0.0000 H   0  0  0  0  0  0  0  0  0  0  0  0
    5.2205   -2.1651    0.0000 H   0  0  0  0  0  0  0  0  0  0  0  0
    3.1867   -2.8669    0.0000 H   0  0  0  0  0  0  0  0  0  0  0  0
    2.5292   -2.8669    0.0000 H   0  0  0  0  0  0  0  0  0  0  0  0
    4.4265   -3.7117    0.0000 H   0  0  0  0  0  0  0  0  0  0  0  0
    3.9864   -3.2229    0.0000 H   0  0  0  0  0  0  0  0  0  0  0  0
    2.1435   -1.5510    0.0000 H   0  0  0  0  0  0  0  0  0  0  0  0
    5.1242   -3.9466    0.0000 H   0  0  0  0  0  0  0  0  0  0  0  0
    5.4403   -2.9735    0.0000 H   0  0  0  0  0  0  0  0  0  0  0  0
    5.7688   -3.6181    0.0000 H   0  0  0  0  0  0  0  0  0  0  0  0
    1.1574   -0.9818    0.0000 H   0  0  0  0  0  0  0  0  0  0  0  0
   -1.1575   -2.3183    0.0000 H   0  0  0  0  0  0  0  0  0  0  0  0
   -0.5038    0.7362    0.0000 H   0  0  0  0  0  0  0  0  0  0  0  0
   -0.1750    1.3057    0.0000 H   0  0  0  0  0  0  0  0  0  0  0  0
    0.9702    0.7946    0.0000 H   0  0  0  0  0  0  0  0  0  0  0  0
    1.1574    1.4933    0.0000 H   0  0  0  0  0  0  0  0  0  0  0  0
    0.4587    1.6805    0.0000 H   0  0  0  0  0  0  0  0  0  0  0  0
   -1.4290   -0.3135    0.0000 H   0  0  0  0  0  0  0  0  0  0  0  0
   -1.8720   -1.0808    0.0000 H   0  0  0  0  0  0  0  0  0  0  0  0
   -0.9702   -3.2696    0.0000 H   0  0  0  0  0  0  0  0  0  0  0  0
   -1.1575   -3.9683    0.0000 H   0  0  0  0  0  0  0  0  0  0  0  0
   -0.4587   -4.1555    0.0000 H   0  0  0  0  0  0  0  0  0  0  0  0
  1  4  2  0  0  0  0
  1  5  2  0  0  0  0
  1 18  1  0  0  0  0
  1 23  1  0  0  0  0
  2 16  2  0  0  0  0
  3 20  1  0  0  0  0
  3 25  1  0  0  0  0
  6  9  1  0  0  0  0
  6 12  1  0  0  0  0
  6 14  1  0  0  0  0
  7 13  1  0  0  0  0
  7 16  1  0  0  0  0
  7 37  1  0  0  0  0
  8 21  1  0  0  0  0
  8 48  1  0  0  0  0
  8 49  1  0  0  0  0
  9 10  1  0  0  0  0
  9 13  1  0  0  0  0
  9 26  1  0  0  0  0
 10 11  1  0  0  0  0
 10 27  1  0  0  0  0
 10 28  1  0  0  0  0
 11 12  1  0  0  0  0
 11 29  1  0  0  0  0
 11 30  1  0  0  0  0
 12 31  1  0  0  0  0
 12 32  1  0  0  0  0
 13 33  1  0  0  0  0
 13 34  1  0  0  0  0
 14 15  1  0  0  0  0
 14 35  1  0  0  0  0
 14 36  1  0  0  0  0
 15 38  1  0  0  0  0
 15 39  1  0  0  0  0
 15 40  1  0  0  0  0
 16 17  1  0  0  0  0
 17 19  2  0  0  0  0
 17 20  1  0  0  0  0
 18 19  1  0  0  0  0
 18 21  2  0  0  0  0
 19 41  1  0  0  0  0
 20 22  2  0  0  0  0
 21 22  1  0  0  0  0
 22 42  1  0  0  0  0
 23 24  1  0  0  0  0
 23 43  1  0  0  0  0
 23 44  1  0  0  0  0
 24 45  1  0  0  0  0
 24 46  1  0  0  0  0
 24 47  1  0  0  0  0
 25 50  1  0  0  0  0
 25 51  1  0  0  0  0
 25 52  1  0  0  0  0
M  CHG  1   6   1
M  END
