# Supplementary material for: Virtual screening of GPCRs: An in silico chemogenomics approach
Source: BMC Bioinformatics. 2008 Sep 6;9:363. doi: 10.1186/1471-2105-9-363 (PMC2553090; doi:10.1186/1471-2105-9-363)
Supplement: Additional file 2 — Source and data. Source code (under GPL license) and benchmark used in the experiments in a compressed archive checker.tgz. [file 1471-2105-9-363-S2.tgz › chemker/data/chemogenomics/glida/compfiles/mol/L000110.mol]

L000110.mol


 21 24  0     1  0  0  0  0  0999 V2000
    0.0000    0.0000    0.0000 C   0  0  0  0  0  0  0  0  0  0  0  0
   -0.7174   -0.4125    0.0000 C   0  0  0  0  0  0  0  0  0  0  0  0
    0.7046   -0.4125    0.0000 C   0  0  3  0  0  0  0  0  0  0  0  0
    0.0129    0.8276    0.0000 C   0  0  0  0  0  0  0  0  0  0  0  0
   -0.7174   -1.2375    0.0000 C   0  0  0  0  0  0  0  0  0  0  0  0
   -1.4220    0.0000    0.0000 C   0  0  0  0  0  0  0  0  0  0  0  0
    0.6918   -1.2375    0.0000 C   0  0  0  0  0  0  0  0  0  0  0  0
    1.4220    0.0000    0.0000 N   0  3  3  0  0  0  0  0  0  0  0  0
    0.7175    1.2401    0.0000 C   0  0  0  0  0  0  0  0  0  0  0  0
   -0.6918    1.2401    0.0000 C   0  0  0  0  0  0  0  0  0  0  0  0
   -0.0102   -1.6501    0.0000 C   0  0  0  0  0  0  0  0  0  0  0  0
   -1.4348   -1.6501    0.0000 C   0  0  0  0  0  0  0  0  0  0  0  0
   -1.4118    0.8276    0.0000 C   0  0  0  0  0  0  0  0  0  0  0  0
    1.4220    0.8276    0.0000 C   0  0  0  0  0  0  0  0  0  0  0  0
    2.1497   -0.4125    0.0000 C   0  0  0  0  0  0  0  0  0  0  0  0
   -0.0230   -2.4777    0.0000 C   0  0  0  0  0  0  0  0  0  0  0  0
   -1.4348   -2.4777    0.0000 C   0  0  0  0  0  0  0  0  0  0  0  0
   -2.1650   -1.2375    0.0000 O   0  0  0  0  0  0  0  0  0  0  0  0
   -0.7302   -2.8902    0.0000 C   0  0  0  0  0  0  0  0  0  0  0  0
   -2.1522   -2.9030    0.0000 O   0  0  0  0  0  0  0  0  0  0  0  0
    1.2863   -0.9941    0.0000 H   0  0  0  0  0  0  0  0  0  0  0  0
  1  2  1  0  0  0  0
  1  3  1  0  0  0  0
  1  4  2  0  0  0  0
  2  5  1  0  0  0  0
  2  6  2  0  0  0  0
  3  7  1  0  0  0  0
  3  8  1  0  0  0  0
  3 21  1  0  0  0  0
  4  9  1  0  0  0  0
  4 10  1  0  0  0  0
  5 11  1  0  0  0  0
  5 12  2  0  0  0  0
  6 13  1  0  0  0  0
  7 11  1  0  0  0  0
  8 14  1  0  0  0  0
  8 15  1  0  0  0  0
  9 14  1  0  0  0  0
 10 13  2  0  0  0  0
 11 16  2  0  0  0  0
 12 17  1  0  0  0  0
 12 18  1  0  0  0  0
 16 19  1  0  0  0  0
 17 20  1  0  0  0  0
 17 19  2  0  0  0  0
M  CHG  1   8   1
M  END
