# Supplementary material for: Virtual screening of GPCRs: An in silico chemogenomics approach
Source: BMC Bioinformatics. 2008 Sep 6;9:363. doi: 10.1186/1471-2105-9-363 (PMC2553090; doi:10.1186/1471-2105-9-363)
Supplement: Additional file 2 — Source and data. Source code (under GPL license) and benchmark used in the experiments in a compressed archive checker.tgz. [file 1471-2105-9-363-S2.tgz › chemker/data/chemogenomics/glida/compfiles/mol/L000120.mol]

L000120.mol


 19 20  0     0  0  0  0  0  0999 V2000
    0.0000    0.0000    0.0000 C   0  0  0  0  0  0  0  0  0  0  0  0
   -0.7955    0.2191    0.0000 C   0  0  0  0  0  0  0  0  0  0  0  0
   -1.3799   -0.3607    0.0000 C   0  0  0  0  0  0  0  0  0  0  0  0
   -1.1697   -1.1585    0.0000 C   0  0  0  0  0  0  0  0  0  0  0  0
   -0.3698   -1.3731    0.0000 C   0  0  0  0  0  0  0  0  0  0  0  0
    0.2113   -0.7918    0.0000 C   0  0  0  0  0  0  0  0  0  0  0  0
   -0.3774   -2.1939    0.0000 Cl  0  0  0  0  0  0  0  0  0  0  0  0
   -1.6755   -1.7543    0.0000 Cl  0  0  0  0  0  0  0  0  0  0  0  0
    0.1856    2.7790    0.0000 N   0  3  0  0  0  0  0  0  0  0  0  0
   -0.0262    1.9826    0.0000 C   0  0  0  0  0  0  0  0  0  0  0  0
    0.5543    1.4042    0.0000 C   0  0  0  0  0  0  0  0  0  0  0  0
    1.3499    1.6166    0.0000 C   0  0  0  0  0  0  0  0  0  0  0  0
    1.5617    2.4129    0.0000 C   0  0  0  0  0  0  0  0  0  0  0  0
    0.9780    2.9970    0.0000 C   0  0  0  0  0  0  0  0  0  0  0  0
    3.2708   -0.0430    0.0000 C   0  0  0  0  0  0  0  0  0  0  0  0
    2.9576   -1.3813    0.0000 C   0  0  0  0  0  0  0  0  0  0  0  0
    2.7736    1.4157    0.0000 N   0  0  0  0  0  0  0  0  0  0  0  0
    4.2637   -0.0780    0.0000 O   0  0  0  0  0  0  0  0  0  0  0  0
    1.3106    0.3317    0.0000 C   0  0  0  0  0  0  0  0  0  0  0  0
  1  6  1  0  0  0  0
  1  2  2  0  0  0  0
  1 19  1  0  0  0  0
  2  3  1  0  0  0  0
  3  4  2  0  0  0  0
  4  8  1  0  0  0  0
  4  5  1  0  0  0  0
  5  6  2  0  0  0  0
  5  7  1  0  0  0  0
  9 14  1  0  0  0  0
  9 10  1  0  0  0  0
 10 11  1  0  0  0  0
 11 12  1  0  0  0  0
 12 13  1  0  0  0  0
 12 17  1  0  0  0  0
 12 19  1  0  0  0  0
 13 14  1  0  0  0  0
 15 16  1  0  0  0  0
 15 17  1  0  0  0  0
 15 18  2  0  0  0  0
M  CHG  1   9   1
M  END
