# Supplementary material for: Virtual screening of GPCRs: An in silico chemogenomics approach
Source: BMC Bioinformatics. 2008 Sep 6;9:363. doi: 10.1186/1471-2105-9-363 (PMC2553090; doi:10.1186/1471-2105-9-363)
Supplement: Additional file 2 — Source and data. Source code (under GPL license) and benchmark used in the experiments in a compressed archive checker.tgz. [file 1471-2105-9-363-S2.tgz › chemker/data/chemogenomics/glida/compfiles/mol/L000134.mol]

L000134.mol


 38 39  0     0  0  0  0  0  0999 V2000
    0.0000    0.0000    0.0000 Cl  0  0  0  0  0  0  0  0  0  0  0  0
    0.0000    3.3001    0.0000 S   0  0  0  0  0  0  0  0  0  0  0  0
   -0.8250    3.3001    0.0000 O   0  0  0  0  0  0  0  0  0  0  0  0
    0.8250    3.3001    0.0000 O   0  0  0  0  0  0  0  0  0  0  0  0
    4.2870    8.2502    0.0000 O   0  5  0  0  0  0  0  0  0  0  0  0
    2.8579    8.2502    0.0000 O   0  0  0  0  0  0  0  0  0  0  0  0
    0.0000    4.1251    0.0000 N   0  0  0  0  0  0  0  0  0  0  0  0
    0.7145    5.3626    0.0000 C   0  0  0  0  0  0  0  0  0  0  0  0
    0.7145    4.5376    0.0000 C   0  0  0  0  0  0  0  0  0  0  0  0
    1.4290    5.7751    0.0000 C   0  0  0  0  0  0  0  0  0  0  0  0
    1.4290    6.6001    0.0000 C   0  0  0  0  0  0  0  0  0  0  0  0
    2.1435    5.3626    0.0000 C   0  0  0  0  0  0  0  0  0  0  0  0
    0.0000    2.4751    0.0000 C   0  0  0  0  0  0  0  0  0  0  0  0
    2.8579    6.6001    0.0000 C   0  0  0  0  0  0  0  0  0  0  0  0
    2.1435    7.0127    0.0000 C   0  0  0  0  0  0  0  0  0  0  0  0
    2.8579    5.7751    0.0000 C   0  0  0  0  0  0  0  0  0  0  0  0
    3.5724    7.0127    0.0000 C   0  0  0  0  0  0  0  0  0  0  0  0
    0.7145    2.0625    0.0000 C   0  0  0  0  0  0  0  0  0  0  0  0
   -0.7145    2.0625    0.0000 C   0  0  0  0  0  0  0  0  0  0  0  0
    0.7145    1.2375    0.0000 C   0  0  0  0  0  0  0  0  0  0  0  0
   -0.7145    1.2375    0.0000 C   0  0  0  0  0  0  0  0  0  0  0  0
    0.0000    0.8250    0.0000 C   0  0  0  0  0  0  0  0  0  0  0  0
    3.5724    7.8377    0.0000 C   0  0  0  0  0  0  0  0  0  0  0  0
    0.5396    5.8433    0.0000 H   0  0  0  0  0  0  0  0  0  0  0  0
    0.2107    5.2738    0.0000 H   0  0  0  0  0  0  0  0  0  0  0  0
    0.8895    4.0569    0.0000 H   0  0  0  0  0  0  0  0  0  0  0  0
    1.2182    4.6265    0.0000 H   0  0  0  0  0  0  0  0  0  0  0  0
   -0.4430    4.3808    0.0000 H   0  0  0  0  0  0  0  0  0  0  0  0
    0.9860    6.8559    0.0000 H   0  0  0  0  0  0  0  0  0  0  0  0
    2.1435    4.8511    0.0000 H   0  0  0  0  0  0  0  0  0  0  0  0
    2.1435    7.5242    0.0000 H   0  0  0  0  0  0  0  0  0  0  0  0
    3.3009    5.5194    0.0000 H   0  0  0  0  0  0  0  0  0  0  0  0
    3.7474    6.5320    0.0000 H   0  0  0  0  0  0  0  0  0  0  0  0
    4.0762    7.1015    0.0000 H   0  0  0  0  0  0  0  0  0  0  0  0
    1.1575    2.3183    0.0000 H   0  0  0  0  0  0  0  0  0  0  0  0
   -1.1575    2.3183    0.0000 H   0  0  0  0  0  0  0  0  0  0  0  0
    1.1575    0.9818    0.0000 H   0  0  0  0  0  0  0  0  0  0  0  0
   -1.1575    0.9818    0.0000 H   0  0  0  0  0  0  0  0  0  0  0  0
  1 22  1  0  0  0  0
  2  3  2  0  0  0  0
  2  4  2  0  0  0  0
  2  7  1  0  0  0  0
  2 13  1  0  0  0  0
  5 23  1  0  0  0  0
  6 23  2  0  0  0  0
  7  9  1  0  0  0  0
  7 28  1  0  0  0  0
  8  9  1  0  0  0  0
  8 10  1  0  0  0  0
  8 24  1  0  0  0  0
  8 25  1  0  0  0  0
  9 26  1  0  0  0  0
  9 27  1  0  0  0  0
 10 11  2  0  0  0  0
 10 12  1  0  0  0  0
 11 15  1  0  0  0  0
 11 29  1  0  0  0  0
 12 16  2  0  0  0  0
 12 30  1  0  0  0  0
 13 18  2  0  0  0  0
 13 19  1  0  0  0  0
 14 15  2  0  0  0  0
 14 16  1  0  0  0  0
 14 17  1  0  0  0  0
 15 31  1  0  0  0  0
 16 32  1  0  0  0  0
 17 23  1  0  0  0  0
 17 33  1  0  0  0  0
 17 34  1  0  0  0  0
 18 20  1  0  0  0  0
 18 35  1  0  0  0  0
 19 21  2  0  0  0  0
 19 36  1  0  0  0  0
 20 22  2  0  0  0  0
 20 37  1  0  0  0  0
 21 22  1  0  0  0  0
 21 38  1  0  0  0  0
M  CHG  1   5  -1
M  END
