# Supplementary material for: Virtual screening of GPCRs: An in silico chemogenomics approach
Source: BMC Bioinformatics. 2008 Sep 6;9:363. doi: 10.1186/1471-2105-9-363 (PMC2553090; doi:10.1186/1471-2105-9-363)
Supplement: Additional file 2 — Source and data. Source code (under GPL license) and benchmark used in the experiments in a compressed archive checker.tgz. [file 1471-2105-9-363-S2.tgz › chemker/data/chemogenomics/glida/compfiles/mol/L000143.mol]

L000143.mol


 46 47  0     1  0  0  0  0  0999 V2000
    0.0000    0.0000    0.0000 Cl  0  0  0  0  0  0  0  0  0  0  0  0
   -2.1435   -2.0625    0.0000 O   0  0  0  0  0  0  0  0  0  0  0  0
   -2.8579   -8.2502    0.0000 O   0  0  0  0  0  0  0  0  0  0  0  0
   -4.2870   -9.9002    0.0000 O   0  5  0  0  0  0  0  0  0  0  0  0
   -2.8579   -9.9002    0.0000 O   0  0  0  0  0  0  0  0  0  0  0  0
   -2.1435   -3.7126    0.0000 N   0  3  0  0  0  0  0  0  0  0  0  0
   -2.1435   -4.5376    0.0000 C   0  0  3  0  0  0  0  0  0  0  0  0
   -2.8579   -4.9501    0.0000 C   0  0  0  0  0  0  0  0  0  0  0  0
   -1.4290   -3.3001    0.0000 C   0  0  0  0  0  0  0  0  0  0  0  0
   -1.4290   -2.4751    0.0000 C   0  0  3  0  0  0  0  0  0  0  0  0
   -1.4290   -4.9501    0.0000 C   0  0  0  0  0  0  0  0  0  0  0  0
   -2.8579   -5.7751    0.0000 C   0  0  0  0  0  0  0  0  0  0  0  0
   -0.7145   -2.0625    0.0000 C   0  0  0  0  0  0  0  0  0  0  0  0
   -2.1435   -6.1876    0.0000 C   0  0  0  0  0  0  0  0  0  0  0  0
   -3.5725   -6.1876    0.0000 C   0  0  0  0  0  0  0  0  0  0  0  0
   -0.7145   -1.2375    0.0000 C   0  0  0  0  0  0  0  0  0  0  0  0
    0.0000   -2.4751    0.0000 C   0  0  0  0  0  0  0  0  0  0  0  0
   -2.1435   -7.0127    0.0000 C   0  0  0  0  0  0  0  0  0  0  0  0
   -3.5725   -7.0127    0.0000 C   0  0  0  0  0  0  0  0  0  0  0  0
   -2.8579   -7.4252    0.0000 C   0  0  0  0  0  0  0  0  0  0  0  0
    0.0000   -0.8250    0.0000 C   0  0  0  0  0  0  0  0  0  0  0  0
    0.7145   -2.0625    0.0000 C   0  0  0  0  0  0  0  0  0  0  0  0
    0.7145   -1.2375    0.0000 C   0  0  0  0  0  0  0  0  0  0  0  0
   -3.5725   -8.6627    0.0000 C   0  0  0  0  0  0  0  0  0  0  0  0
   -3.5725   -9.4877    0.0000 C   0  0  0  0  0  0  0  0  0  0  0  0
   -1.7005   -4.2818    0.0000 H   0  0  0  0  0  0  0  0  0  0  0  0
   -3.0329   -4.4695    0.0000 H   0  0  0  0  0  0  0  0  0  0  0  0
   -3.3617   -5.0390    0.0000 H   0  0  0  0  0  0  0  0  0  0  0  0
   -0.9253   -3.2112    0.0000 H   0  0  0  0  0  0  0  0  0  0  0  0
   -1.2540   -3.7807    0.0000 H   0  0  0  0  0  0  0  0  0  0  0  0
   -2.5865   -3.4568    0.0000 H   0  0  0  0  0  0  0  0  0  0  0  0
   -1.4290   -1.9635    0.0000 H   0  0  0  0  0  0  0  0  0  0  0  0
   -1.6848   -5.3931    0.0000 H   0  0  0  0  0  0  0  0  0  0  0  0
   -0.9861   -5.2059    0.0000 H   0  0  0  0  0  0  0  0  0  0  0  0
   -1.1733   -4.5072    0.0000 H   0  0  0  0  0  0  0  0  0  0  0  0
   -1.7005   -5.9319    0.0000 H   0  0  0  0  0  0  0  0  0  0  0  0
   -4.0154   -5.9319    0.0000 H   0  0  0  0  0  0  0  0  0  0  0  0
   -1.1575   -0.9818    0.0000 H   0  0  0  0  0  0  0  0  0  0  0  0
    0.0000   -2.9866    0.0000 H   0  0  0  0  0  0  0  0  0  0  0  0
   -1.7005   -7.2684    0.0000 H   0  0  0  0  0  0  0  0  0  0  0  0
   -4.0154   -7.2684    0.0000 H   0  0  0  0  0  0  0  0  0  0  0  0
   -2.1435   -1.5510    0.0000 H   0  0  0  0  0  0  0  0  0  0  0  0
    1.1574   -2.3183    0.0000 H   0  0  0  0  0  0  0  0  0  0  0  0
    1.1574   -0.9818    0.0000 H   0  0  0  0  0  0  0  0  0  0  0  0
   -4.0762   -8.7515    0.0000 H   0  0  0  0  0  0  0  0  0  0  0  0
   -3.7474   -8.1820    0.0000 H   0  0  0  0  0  0  0  0  0  0  0  0
  1 21  1  0  0  0  0
  2 10  1  0  0  0  0
  2 42  1  0  0  0  0
  3 20  1  0  0  0  0
  3 24  1  0  0  0  0
  4 25  1  0  0  0  0
  5 25  2  0  0  0  0
  6  7  1  0  0  0  0
  6  9  1  0  0  0  0
  6 31  1  0  0  0  0
  7  8  1  0  0  0  0
  7 11  1  0  0  0  0
  7 26  1  0  0  0  0
  8 12  1  0  0  0  0
  8 27  1  0  0  0  0
  8 28  1  0  0  0  0
  9 10  1  0  0  0  0
  9 29  1  0  0  0  0
  9 30  1  0  0  0  0
 10 13  1  0  0  0  0
 10 32  1  0  0  0  0
 11 33  1  0  0  0  0
 11 34  1  0  0  0  0
 11 35  1  0  0  0  0
 12 14  2  0  0  0  0
 12 15  1  0  0  0  0
 13 16  2  0  0  0  0
 13 17  1  0  0  0  0
 14 18  1  0  0  0  0
 14 36  1  0  0  0  0
 15 19  2  0  0  0  0
 15 37  1  0  0  0  0
 16 21  1  0  0  0  0
 16 38  1  0  0  0  0
 17 22  2  0  0  0  0
 17 39  1  0  0  0  0
 18 20  2  0  0  0  0
 18 40  1  0  0  0  0
 19 20  1  0  0  0  0
 19 41  1  0  0  0  0
 21 23  2  0  0  0  0
 22 23  1  0  0  0  0
 22 43  1  0  0  0  0
 23 44  1  0  0  0  0
 24 25  1  0  0  0  0
 24 45  1  0  0  0  0
 24 46  1  0  0  0  0
M  CHG  2   4  -1   6   1
M  END
