# Supplementary material for: Virtual screening of GPCRs: An in silico chemogenomics approach
Source: BMC Bioinformatics. 2008 Sep 6;9:363. doi: 10.1186/1471-2105-9-363 (PMC2553090; doi:10.1186/1471-2105-9-363)
Supplement: Additional file 2 — Source and data. Source code (under GPL license) and benchmark used in the experiments in a compressed archive checker.tgz. [file 1471-2105-9-363-S2.tgz › chemker/data/chemogenomics/glida/compfiles/mol/L000144.mol]

L000144.mol


 33 35  0     1  0  0  0  0  0999 V2000
    0.0000    0.0000    0.0000 N   0  3  3  0  0  0  0  0  0  0  0  0
    2.0580   -0.8007    0.0000 N   0  0  0  0  0  0  0  0  0  0  0  0
    0.9019   -1.4681    0.0000 N   0  3  0  0  0  0  0  0  0  0  0  0
   -0.4815    0.6640    0.0000 C   0  0  3  0  0  0  0  0  0  0  0  0
   -0.4815   -0.6639    0.0000 C   0  0  0  0  0  0  0  0  0  0  0  0
   -1.2621    0.4125    0.0000 C   0  0  0  0  0  0  0  0  0  0  0  0
   -1.2621   -0.4125    0.0000 C   0  0  0  0  0  0  0  0  0  0  0  0
    0.8250    0.0000    0.0000 C   0  0  0  0  0  0  0  0  0  0  0  0
   -0.2252    1.4482    0.0000 C   0  0  0  0  0  0  0  0  0  0  0  0
    1.2375   -0.7145    0.0000 C   0  0  0  0  0  0  0  0  0  0  0  0
   -1.9767    0.8250    0.0000 C   0  0  0  0  0  0  0  0  0  0  0  0
   -1.9767   -0.8250    0.0000 C   0  0  0  0  0  0  0  0  0  0  0  0
    2.2295   -1.6077    0.0000 C   0  0  0  0  0  0  0  0  0  0  0  0
    1.5151   -2.0202    0.0000 C   0  0  0  0  0  0  0  0  0  0  0  0
   -2.6911    0.4125    0.0000 C   0  0  0  0  0  0  0  0  0  0  0  0
   -2.6911   -0.4125    0.0000 C   0  0  0  0  0  0  0  0  0  0  0  0
    0.0238    0.7433    0.0000 H   0  0  0  0  0  0  0  0  0  0  0  0
   -0.6886   -1.1316    0.0000 H   0  0  0  0  0  0  0  0  0  0  0  0
   -0.0381   -0.9190    0.0000 H   0  0  0  0  0  0  0  0  0  0  0  0
    1.3057    0.1750    0.0000 H   0  0  0  0  0  0  0  0  0  0  0  0
    0.7362    0.5038    0.0000 H   0  0  0  0  0  0  0  0  0  0  0  0
   -0.0663    1.9343    0.0000 H   0  0  0  0  0  0  0  0  0  0  0  0
   -0.7114    1.6071    0.0000 H   0  0  0  0  0  0  0  0  0  0  0  0
    0.2610    1.2893    0.0000 H   0  0  0  0  0  0  0  0  0  0  0  0
   -1.9767    1.3365    0.0000 H   0  0  0  0  0  0  0  0  0  0  0  0
   -1.9767   -1.3365    0.0000 H   0  0  0  0  0  0  0  0  0  0  0  0
    2.4003   -0.4206    0.0000 H   0  0  0  0  0  0  0  0  0  0  0  0
    2.4376   -2.0750    0.0000 H   0  0  0  0  0  0  0  0  0  0  0  0
    2.7160   -1.4496    0.0000 H   0  0  0  0  0  0  0  0  0  0  0  0
    1.1349   -2.3624    0.0000 H   0  0  0  0  0  0  0  0  0  0  0  0
    1.8157   -2.4341    0.0000 H   0  0  0  0  0  0  0  0  0  0  0  0
   -3.1341    0.6683    0.0000 H   0  0  0  0  0  0  0  0  0  0  0  0
   -3.1341   -0.6683    0.0000 H   0  0  0  0  0  0  0  0  0  0  0  0
  1  4  1  0  0  0  0
  1  5  1  0  0  0  0
  1  8  1  0  0  0  0
  2 10  1  0  0  0  0
  2 13  1  0  0  0  0
  2 27  1  0  0  0  0
  3 10  2  0  0  0  0
  3 14  1  0  0  0  0
  4  6  1  0  0  0  0
  4  9  1  0  0  0  0
  4 17  1  0  0  0  0
  5  7  1  0  0  0  0
  5 18  1  0  0  0  0
  5 19  1  0  0  0  0
  6  7  1  0  0  0  0
  6 11  2  0  0  0  0
  7 12  2  0  0  0  0
  8 10  1  0  0  0  0
  8 20  1  0  0  0  0
  8 21  1  0  0  0  0
  9 22  1  0  0  0  0
  9 23  1  0  0  0  0
  9 24  1  0  0  0  0
 11 15  1  0  0  0  0
 11 25  1  0  0  0  0
 12 16  1  0  0  0  0
 12 26  1  0  0  0  0
 13 14  1  0  0  0  0
 13 28  1  0  0  0  0
 13 29  1  0  0  0  0
 14 30  1  0  0  0  0
 14 31  1  0  0  0  0
 15 16  2  0  0  0  0
 15 32  1  0  0  0  0
 16 33  1  0  0  0  0
M  CHG  2   1   1   3   1
M  END
