# Supplementary material for: Virtual screening of GPCRs: An in silico chemogenomics approach
Source: BMC Bioinformatics. 2008 Sep 6;9:363. doi: 10.1186/1471-2105-9-363 (PMC2553090; doi:10.1186/1471-2105-9-363)
Supplement: Additional file 2 — Source and data. Source code (under GPL license) and benchmark used in the experiments in a compressed archive checker.tgz. [file 1471-2105-9-363-S2.tgz › chemker/data/chemogenomics/glida/compfiles/mol/L000146.mol]

L000146.mol


 17 19  0     0  0  0  0  0  0999 V2000
    0.0000    0.0000    0.0000 C   0  0  0  0  0  0  0  0  0  0  0  0
    0.8225    0.2409    0.0000 C   0  0  0  0  0  0  0  0  0  0  0  0
    0.0000   -0.8667    0.0000 C   0  0  0  0  0  0  0  0  0  0  0  0
   -0.7185    0.4112    0.0000 C   0  0  0  0  0  0  0  0  0  0  0  0
    1.1121    1.0081    0.0000 C   0  0  0  0  0  0  0  0  0  0  0  0
    1.3000   -0.4112    0.0000 C   0  0  0  0  0  0  0  0  0  0  0  0
    0.8225   -1.1032    0.0000 N   0  0  0  0  0  0  0  0  0  0  0  0
   -0.7185   -1.2713    0.0000 C   0  0  0  0  0  0  0  0  0  0  0  0
   -1.4658    0.0000    0.0000 C   0  0  0  0  0  0  0  0  0  0  0  0
    1.9124    1.1430    0.0000 C   0  0  0  0  0  0  0  0  0  0  0  0
    0.5991    1.6470    0.0000 C   0  0  0  0  0  0  0  0  0  0  0  0
   -1.4658   -0.8667    0.0000 C   0  0  0  0  0  0  0  0  0  0  0  0
   -2.1710    0.4289    0.0000 O   0  0  0  0  0  0  0  0  0  0  0  0
    2.2020    1.9101    0.0000 C   0  0  0  0  0  0  0  0  0  0  0  0
    0.8887    2.4142    0.0000 C   0  0  0  0  0  0  0  0  0  0  0  0
    1.6825    2.5557    0.0000 N   0  3  0  0  0  0  0  0  0  0  0  0
    1.9521    3.3361    0.0000 C   0  0  0  0  0  0  0  0  0  0  0  0
  1  2  1  0  0  0  0
  1  3  2  0  0  0  0
  1  4  1  0  0  0  0
  2  5  1  0  0  0  0
  2  6  2  0  0  0  0
  3  7  1  0  0  0  0
  3  8  1  0  0  0  0
  4  9  2  0  0  0  0
  5 10  1  0  0  0  0
  5 11  1  0  0  0  0
  6  7  1  0  0  0  0
  8 12  2  0  0  0  0
  9 13  1  0  0  0  0
  9 12  1  0  0  0  0
 10 14  1  0  0  0  0
 11 15  1  0  0  0  0
 14 16  1  0  0  0  0
 15 16  1  0  0  0  0
 16 17  1  0  0  0  0
M  CHG  1  16   1
M  END
