# Supplementary material for: Virtual screening of GPCRs: An in silico chemogenomics approach
Source: BMC Bioinformatics. 2008 Sep 6;9:363. doi: 10.1186/1471-2105-9-363 (PMC2553090; doi:10.1186/1471-2105-9-363)
Supplement: Additional file 2 — Source and data. Source code (under GPL license) and benchmark used in the experiments in a compressed archive checker.tgz. [file 1471-2105-9-363-S2.tgz › chemker/data/chemogenomics/glida/compfiles/mol/L000149.mol]

L000149.mol


 40 40  0     1  0  0  0  0  0999 V2000
    0.0000    0.0000    0.0000 Cl  0  0  0  0  0  0  0  0  0  0  0  0
    1.4290    2.4751    0.0000 O   0  0  0  0  0  0  0  0  0  0  0  0
    1.4290    0.8250    0.0000 O   0  0  0  0  0  0  0  0  0  0  0  0
    2.8579    3.3001    0.0000 N   0  3  0  0  0  0  0  0  0  0  0  0
    3.5724    3.7126    0.0000 C   0  0  0  0  0  0  0  0  0  0  0  0
    2.8579    2.4751    0.0000 C   0  0  0  0  0  0  0  0  0  0  0  0
    2.1435    2.0625    0.0000 C   0  0  3  0  0  0  0  0  0  0  0  0
    4.2870    4.1251    0.0000 C   0  0  0  0  0  0  0  0  0  0  0  0
    3.1599    4.4270    0.0000 C   0  0  0  0  0  0  0  0  0  0  0  0
    3.9849    2.9981    0.0000 C   0  0  0  0  0  0  0  0  0  0  0  0
    2.1435    1.2375    0.0000 C   0  0  0  0  0  0  0  0  0  0  0  0
    1.4290    0.0000    0.0000 C   0  0  0  0  0  0  0  0  0  0  0  0
    2.1435   -0.4125    0.0000 C   0  0  0  0  0  0  0  0  0  0  0  0
    0.7145   -0.4125    0.0000 C   0  0  0  0  0  0  0  0  0  0  0  0
    2.1435   -1.2375    0.0000 C   0  0  0  0  0  0  0  0  0  0  0  0
    1.4290   -1.6500    0.0000 C   0  0  0  0  0  0  0  0  0  0  0  0
    0.7145   -1.2375    0.0000 C   0  0  0  0  0  0  0  0  0  0  0  0
    2.8579   -1.6500    0.0000 C   0  0  0  0  0  0  0  0  0  0  0  0
    2.4150    3.5558    0.0000 H   0  0  0  0  0  0  0  0  0  0  0  0
    3.0329    1.9944    0.0000 H   0  0  0  0  0  0  0  0  0  0  0  0
    3.3617    2.5638    0.0000 H   0  0  0  0  0  0  0  0  0  0  0  0
    2.1435    2.5741    0.0000 H   0  0  0  0  0  0  0  0  0  0  0  0
    4.5427    3.6821    0.0000 H   0  0  0  0  0  0  0  0  0  0  0  0
    4.7299    4.3808    0.0000 H   0  0  0  0  0  0  0  0  0  0  0  0
    4.0312    4.5680    0.0000 H   0  0  0  0  0  0  0  0  0  0  0  0
    3.6029    4.6828    0.0000 H   0  0  0  0  0  0  0  0  0  0  0  0
    2.9041    4.8700    0.0000 H   0  0  0  0  0  0  0  0  0  0  0  0
    2.7169    4.1713    0.0000 H   0  0  0  0  0  0  0  0  0  0  0  0
    3.5420    2.7424    0.0000 H   0  0  0  0  0  0  0  0  0  0  0  0
    4.2407    2.5551    0.0000 H   0  0  0  0  0  0  0  0  0  0  0  0
    4.4280    3.2539    0.0000 H   0  0  0  0  0  0  0  0  0  0  0  0
    2.6472    1.3263    0.0000 H   0  0  0  0  0  0  0  0  0  0  0  0
    2.3184    0.7569    0.0000 H   0  0  0  0  0  0  0  0  0  0  0  0
    1.4290    2.9866    0.0000 H   0  0  0  0  0  0  0  0  0  0  0  0
    2.5864   -0.1568    0.0000 H   0  0  0  0  0  0  0  0  0  0  0  0
    1.4290   -2.1615    0.0000 H   0  0  0  0  0  0  0  0  0  0  0  0
    0.2715   -1.4933    0.0000 H   0  0  0  0  0  0  0  0  0  0  0  0
    2.6022   -2.0930    0.0000 H   0  0  0  0  0  0  0  0  0  0  0  0
    3.1137   -1.2071    0.0000 H   0  0  0  0  0  0  0  0  0  0  0  0
    3.3009   -1.9058    0.0000 H   0  0  0  0  0  0  0  0  0  0  0  0
  1 14  1  0  0  0  0
  2  7  1  0  0  0  0
  2 34  1  0  0  0  0
  3 11  1  0  0  0  0
  3 12  1  0  0  0  0
  4  5  1  0  0  0  0
  4  6  1  0  0  0  0
  4 19  1  0  0  0  0
  5  8  1  0  0  0  0
  5  9  1  0  0  0  0
  5 10  1  0  0  0  0
  6  7  1  0  0  0  0
  6 20  1  0  0  0  0
  6 21  1  0  0  0  0
  7 11  1  0  0  0  0
  7 22  1  0  0  0  0
  8 23  1  0  0  0  0
  8 24  1  0  0  0  0
  8 25  1  0  0  0  0
  9 26  1  0  0  0  0
  9 27  1  0  0  0  0
  9 28  1  0  0  0  0
 10 29  1  0  0  0  0
 10 30  1  0  0  0  0
 10 31  1  0  0  0  0
 11 32  1  0  0  0  0
 11 33  1  0  0  0  0
 12 13  1  0  0  0  0
 12 14  2  0  0  0  0
 13 15  2  0  0  0  0
 13 35  1  0  0  0  0
 14 17  1  0  0  0  0
 15 16  1  0  0  0  0
 15 18  1  0  0  0  0
 16 17  2  0  0  0  0
 16 36  1  0  0  0  0
 17 37  1  0  0  0  0
 18 38  1  0  0  0  0
 18 39  1  0  0  0  0
 18 40  1  0  0  0  0
M  CHG  1   4   1
M  END
