# Supplementary material for: Virtual screening of GPCRs: An in silico chemogenomics approach
Source: BMC Bioinformatics. 2008 Sep 6;9:363. doi: 10.1186/1471-2105-9-363 (PMC2553090; doi:10.1186/1471-2105-9-363)
Supplement: Additional file 2 — Source and data. Source code (under GPL license) and benchmark used in the experiments in a compressed archive checker.tgz. [file 1471-2105-9-363-S2.tgz › chemker/data/chemogenomics/glida/compfiles/mol/L000152.mol]

L000152.mol


 38 40  0     1  0  0  0  0  0999 V2000
   -2.6082   -3.9419    0.0000 S   0  0  0  0  0  0  0  0  0  0  0  0
   -0.4255   -3.6064    0.0000 O   0  0  0  0  0  0  0  0  0  0  0  0
    2.4986   -5.0953    0.0000 N   0  0  0  0  0  0  0  0  0  0  0  0
    3.8185   -2.0290    0.0000 N   0  3  0  0  0  0  0  0  0  0  0  0
    2.4986   -3.7675    0.0000 C   0  0  0  0  0  0  0  0  0  0  0  0
    2.7549   -2.9833    0.0000 C   0  0  0  0  0  0  0  0  0  0  0  0
    1.7179   -4.0189    0.0000 C   0  0  0  0  0  0  0  0  0  0  0  0
    3.5622   -2.8131    0.0000 C   0  0  3  0  0  0  0  0  0  0  0  0
    1.7179   -4.8439    0.0000 C   0  0  0  0  0  0  0  0  0  0  0  0
    2.9800   -4.4314    0.0000 C   0  0  0  0  0  0  0  0  0  0  0  0
    1.0035   -3.6064    0.0000 C   0  0  0  0  0  0  0  0  0  0  0  0
    4.1131   -3.4272    0.0000 C   0  0  0  0  0  0  0  0  0  0  0  0
    1.0035   -5.2564    0.0000 C   0  0  0  0  0  0  0  0  0  0  0  0
    0.2890   -4.0189    0.0000 C   0  0  0  0  0  0  0  0  0  0  0  0
    0.2890   -4.8439    0.0000 C   0  0  0  0  0  0  0  0  0  0  0  0
   -1.1400   -4.0189    0.0000 C   0  0  0  0  0  0  0  0  0  0  0  0
   -1.8545   -3.6064    0.0000 C   0  0  0  0  0  0  0  0  0  0  0  0
   -1.9407   -2.7859    0.0000 C   0  0  0  0  0  0  0  0  0  0  0  0
   -2.7477   -2.6144    0.0000 C   0  0  0  0  0  0  0  0  0  0  0  0
   -3.1602   -3.3289    0.0000 C   0  0  0  0  0  0  0  0  0  0  0  0
    2.2485   -2.9112    0.0000 H   0  0  0  0  0  0  0  0  0  0  0  0
    2.7379   -2.4721    0.0000 H   0  0  0  0  0  0  0  0  0  0  0  0
    4.0627   -2.7077    0.0000 H   0  0  0  0  0  0  0  0  0  0  0  0
    3.4916   -4.4314    0.0000 H   0  0  0  0  0  0  0  0  0  0  0  0
    2.6575   -5.5816    0.0000 H   0  0  0  0  0  0  0  0  0  0  0  0
    1.0035   -3.0949    0.0000 H   0  0  0  0  0  0  0  0  0  0  0  0
    3.7325   -3.7688    0.0000 H   0  0  0  0  0  0  0  0  0  0  0  0
    4.4939   -3.0857    0.0000 H   0  0  0  0  0  0  0  0  0  0  0  0
    4.4548   -3.8080    0.0000 H   0  0  0  0  0  0  0  0  0  0  0  0
    1.0035   -5.7679    0.0000 H   0  0  0  0  0  0  0  0  0  0  0  0
   -0.1540   -5.0997    0.0000 H   0  0  0  0  0  0  0  0  0  0  0  0
    3.4769   -1.6482    0.0000 H   0  0  0  0  0  0  0  0  0  0  0  0
    4.3190   -1.9235    0.0000 H   0  0  0  0  0  0  0  0  0  0  0  0
   -0.8112   -4.4107    0.0000 H   0  0  0  0  0  0  0  0  0  0  0  0
   -1.4688   -4.4107    0.0000 H   0  0  0  0  0  0  0  0  0  0  0  0
   -1.5606   -2.4436    0.0000 H   0  0  0  0  0  0  0  0  0  0  0  0
   -2.9558   -2.1471    0.0000 H   0  0  0  0  0  0  0  0  0  0  0  0
   -3.6689   -3.3823    0.0000 H   0  0  0  0  0  0  0  0  0  0  0  0
  1 17  1  0  0  0  0
  1 20  1  0  0  0  0
  2 14  1  0  0  0  0
  2 16  1  0  0  0  0
  3  9  1  0  0  0  0
  3 10  1  0  0  0  0
  3 25  1  0  0  0  0
  4  8  1  0  0  0  0
  4 32  1  0  0  0  0
  4 33  1  0  0  0  0
  5  6  1  0  0  0  0
  5  7  1  0  0  0  0
  5 10  2  0  0  0  0
  6  8  1  0  0  0  0
  6 21  1  0  0  0  0
  6 22  1  0  0  0  0
  7  9  2  0  0  0  0
  7 11  1  0  0  0  0
  8 12  1  0  0  0  0
  8 23  1  0  0  0  0
  9 13  1  0  0  0  0
 10 24  1  0  0  0  0
 11 14  2  0  0  0  0
 11 26  1  0  0  0  0
 12 27  1  0  0  0  0
 12 28  1  0  0  0  0
 12 29  1  0  0  0  0
 13 15  2  0  0  0  0
 13 30  1  0  0  0  0
 14 15  1  0  0  0  0
 15 31  1  0  0  0  0
 16 17  1  0  0  0  0
 16 34  1  0  0  0  0
 16 35  1  0  0  0  0
 17 18  2  0  0  0  0
 18 19  1  0  0  0  0
 18 36  1  0  0  0  0
 19 20  2  0  0  0  0
 19 37  1  0  0  0  0
 20 38  1  0  0  0  0
M  CHG  1   4   1
M  END
