# Supplementary material for: Virtual screening of GPCRs: An in silico chemogenomics approach
Source: BMC Bioinformatics. 2008 Sep 6;9:363. doi: 10.1186/1471-2105-9-363 (PMC2553090; doi:10.1186/1471-2105-9-363)
Supplement: Additional file 2 — Source and data. Source code (under GPL license) and benchmark used in the experiments in a compressed archive checker.tgz. [file 1471-2105-9-363-S2.tgz › chemker/data/chemogenomics/glida/compfiles/mol/L000159.mol]

L000159.mol


 44 46  0     1  0  0  0  0  0999 V2000
    0.0000    0.0000    0.0000 O   0  0  0  0  0  0  0  0  0  0  0  0
   -0.5280   -1.5632    0.0000 O   0  0  0  0  0  0  0  0  0  0  0  0
   -0.7135    2.6985    0.0000 N   0  0  0  0  0  0  0  0  0  0  0  0
    0.5618   -2.8020    0.0000 N   0  3  0  0  0  0  0  0  0  0  0  0
   -0.3010    1.4289    0.0000 C   0  0  0  0  0  0  0  0  0  0  0  0
    0.2809   -1.4010    0.0000 C   0  0  3  0  0  0  0  0  0  0  0  0
   -1.1260    1.4289    0.0000 C   0  0  0  0  0  0  0  0  0  0  0  0
   -0.0461    2.2136    0.0000 C   0  0  0  0  0  0  0  0  0  0  0  0
    0.8258   -2.0204    0.0000 C   0  0  0  0  0  0  0  0  0  0  0  0
   -1.3810    2.2136    0.0000 C   0  0  0  0  0  0  0  0  0  0  0  0
    0.2640    0.7816    0.0000 C   0  0  0  0  0  0  0  0  0  0  0  0
    0.5449   -0.6195    0.0000 C   0  0  0  0  0  0  0  0  0  0  0  0
    1.1067   -3.4215    0.0000 C   0  0  0  0  0  0  0  0  0  0  0  0
    0.7916    2.4051    0.0000 C   0  0  0  0  0  0  0  0  0  0  0  0
    1.1059    0.9537    0.0000 C   0  0  0  0  0  0  0  0  0  0  0  0
   -1.6911    0.7816    0.0000 C   0  0  0  0  0  0  0  0  0  0  0  0
   -2.2187    2.4051    0.0000 C   0  0  0  0  0  0  0  0  0  0  0  0
    1.3714    1.7710    0.0000 C   0  0  0  0  0  0  0  0  0  0  0  0
    0.8427   -4.2031    0.0000 C   0  0  0  0  0  0  0  0  0  0  0  0
    1.9156   -3.2593    0.0000 C   0  0  0  0  0  0  0  0  0  0  0  0
   -2.5330    0.9537    0.0000 C   0  0  0  0  0  0  0  0  0  0  0  0
   -2.7985    1.7710    0.0000 C   0  0  0  0  0  0  0  0  0  0  0  0
    0.1172   -1.8856    0.0000 H   0  0  0  0  0  0  0  0  0  0  0  0
    1.1454   -1.6211    0.0000 H   0  0  0  0  0  0  0  0  0  0  0  0
    1.2747   -2.2658    0.0000 H   0  0  0  0  0  0  0  0  0  0  0  0
    0.8645   -0.2200    0.0000 H   0  0  0  0  0  0  0  0  0  0  0  0
    0.9938   -0.8647    0.0000 H   0  0  0  0  0  0  0  0  0  0  0  0
    0.6052   -3.5220    0.0000 H   0  0  0  0  0  0  0  0  0  0  0  0
   -0.7135    3.2100    0.0000 H   0  0  0  0  0  0  0  0  0  0  0  0
    0.0603   -2.9026    0.0000 H   0  0  0  0  0  0  0  0  0  0  0  0
    0.9439    2.8934    0.0000 H   0  0  0  0  0  0  0  0  0  0  0  0
    1.4467    0.5724    0.0000 H   0  0  0  0  0  0  0  0  0  0  0  0
   -1.5274    0.2970    0.0000 H   0  0  0  0  0  0  0  0  0  0  0  0
   -2.3710    2.8934    0.0000 H   0  0  0  0  0  0  0  0  0  0  0  0
    1.8714    1.8793    0.0000 H   0  0  0  0  0  0  0  0  0  0  0  0
    0.3581   -4.0394    0.0000 H   0  0  0  0  0  0  0  0  0  0  0  0
    1.3273   -4.3667    0.0000 H   0  0  0  0  0  0  0  0  0  0  0  0
    0.6790   -4.6876    0.0000 H   0  0  0  0  0  0  0  0  0  0  0  0
    1.8150   -2.7578    0.0000 H   0  0  0  0  0  0  0  0  0  0  0  0
    2.4171   -3.1587    0.0000 H   0  0  0  0  0  0  0  0  0  0  0  0
    2.0161   -3.7608    0.0000 H   0  0  0  0  0  0  0  0  0  0  0  0
   -2.8738    0.5724    0.0000 H   0  0  0  0  0  0  0  0  0  0  0  0
   -3.2985    1.8793    0.0000 H   0  0  0  0  0  0  0  0  0  0  0  0
   -0.6916   -2.0478    0.0000 H   0  0  0  0  0  0  0  0  0  0  0  0
  1 11  1  0  0  0  0
  1 12  1  0  0  0  0
  2  6  1  0  0  0  0
  2 44  1  0  0  0  0
  3  8  1  0  0  0  0
  3 10  1  0  0  0  0
  3 29  1  0  0  0  0
  4  9  1  0  0  0  0
  4 13  1  0  0  0  0
  4 30  1  0  0  0  0
  5  7  1  0  0  0  0
  5  8  2  0  0  0  0
  5 11  1  0  0  0  0
  6  9  1  0  0  0  0
  6 12  1  0  0  0  0
  6 23  1  0  0  0  0
  7 10  1  0  0  0  0
  7 16  2  0  0  0  0
  8 14  1  0  0  0  0
  9 24  1  0  0  0  0
  9 25  1  0  0  0  0
 10 17  2  0  0  0  0
 11 15  2  0  0  0  0
 12 26  1  0  0  0  0
 12 27  1  0  0  0  0
 13 19  1  0  0  0  0
 13 20  1  0  0  0  0
 13 28  1  0  0  0  0
 14 18  2  0  0  0  0
 14 31  1  0  0  0  0
 15 18  1  0  0  0  0
 15 32  1  0  0  0  0
 16 21  1  0  0  0  0
 16 33  1  0  0  0  0
 17 22  1  0  0  0  0
 17 34  1  0  0  0  0
 18 35  1  0  0  0  0
 19 36  1  0  0  0  0
 19 37  1  0  0  0  0
 19 38  1  0  0  0  0
 20 39  1  0  0  0  0
 20 40  1  0  0  0  0
 20 41  1  0  0  0  0
 21 22  2  0  0  0  0
 21 42  1  0  0  0  0
 22 43  1  0  0  0  0
M  CHG  1   4   1
M  END
