# Supplementary material for: Virtual screening of GPCRs: An in silico chemogenomics approach
Source: BMC Bioinformatics. 2008 Sep 6;9:363. doi: 10.1186/1471-2105-9-363 (PMC2553090; doi:10.1186/1471-2105-9-363)
Supplement: Additional file 2 — Source and data. Source code (under GPL license) and benchmark used in the experiments in a compressed archive checker.tgz. [file 1471-2105-9-363-S2.tgz › chemker/data/chemogenomics/glida/compfiles/mol/L000176.mol]

L000176.mol


 28 31  0     0  0  0  0  0  0999 V2000
    0.0000    0.0000    0.0000 Cl  0  0  0  0  0  0  0  0  0  0  0  0
   -4.0109   -2.2772    0.0000 O   0  0  0  0  0  0  0  0  0  0  0  0
   -1.4389   -3.3571    0.0000 N   0  0  0  0  0  0  0  0  0  0  0  0
   -2.2195   -2.2807    0.0000 N   0  0  0  0  0  0  0  0  0  0  0  0
   -2.2195   -3.6085    0.0000 N   0  0  0  0  0  0  0  0  0  0  0  0
   -0.0100   -3.3571    0.0000 N   0  0  0  0  0  0  0  0  0  0  0  0
   -0.7244   -4.5946    0.0000 N   0  0  0  0  0  0  0  0  0  0  0  0
   -1.4389   -2.5321    0.0000 C   0  0  0  0  0  0  0  0  0  0  0  0
   -0.7244   -2.1196    0.0000 C   0  0  0  0  0  0  0  0  0  0  0  0
   -0.0100   -2.5321    0.0000 C   0  0  0  0  0  0  0  0  0  0  0  0
   -0.7244   -3.7696    0.0000 C   0  0  0  0  0  0  0  0  0  0  0  0
   -2.7010   -2.9446    0.0000 C   0  0  0  0  0  0  0  0  0  0  0  0
   -0.7377   -1.2604    0.0000 C   0  0  0  0  0  0  0  0  0  0  0  0
    0.7408   -2.1140    0.0000 C   0  0  0  0  0  0  0  0  0  0  0  0
   -3.5260   -2.9446    0.0000 C   0  0  0  0  0  0  0  0  0  0  0  0
    0.0032   -0.8250    0.0000 C   0  0  0  0  0  0  0  0  0  0  0  0
    0.7474   -1.2547    0.0000 C   0  0  0  0  0  0  0  0  0  0  0  0
   -4.0109   -3.6120    0.0000 C   0  0  0  0  0  0  0  0  0  0  0  0
   -4.7956   -3.3571    0.0000 C   0  0  0  0  0  0  0  0  0  0  0  0
   -4.7956   -2.5321    0.0000 C   0  0  0  0  0  0  0  0  0  0  0  0
   -1.1835   -1.0097    0.0000 H   0  0  0  0  0  0  0  0  0  0  0  0
    1.1807   -2.3748    0.0000 H   0  0  0  0  0  0  0  0  0  0  0  0
    1.1914   -1.0006    0.0000 H   0  0  0  0  0  0  0  0  0  0  0  0
   -3.8529   -4.0985    0.0000 H   0  0  0  0  0  0  0  0  0  0  0  0
   -0.2815   -4.8503    0.0000 H   0  0  0  0  0  0  0  0  0  0  0  0
   -1.1674   -4.8503    0.0000 H   0  0  0  0  0  0  0  0  0  0  0  0
   -5.2094   -3.6578    0.0000 H   0  0  0  0  0  0  0  0  0  0  0  0
   -5.2094   -2.2315    0.0000 H   0  0  0  0  0  0  0  0  0  0  0  0
  1 16  1  0  0  0  0
  2 15  1  0  0  0  0
  2 20  1  0  0  0  0
  3  5  1  0  0  0  0
  3  8  1  0  0  0  0
  3 11  1  0  0  0  0
  4  8  2  0  0  0  0
  4 12  1  0  0  0  0
  5 12  2  0  0  0  0
  6 10  1  0  0  0  0
  6 11  2  0  0  0  0
  7 11  1  0  0  0  0
  7 25  1  0  0  0  0
  7 26  1  0  0  0  0
  8  9  1  0  0  0  0
  9 10  2  0  0  0  0
  9 13  1  0  0  0  0
 10 14  1  0  0  0  0
 12 15  1  0  0  0  0
 13 16  2  0  0  0  0
 13 21  1  0  0  0  0
 14 17  2  0  0  0  0
 14 22  1  0  0  0  0
 15 18  2  0  0  0  0
 16 17  1  0  0  0  0
 17 23  1  0  0  0  0
 18 19  1  0  0  0  0
 18 24  1  0  0  0  0
 19 20  2  0  0  0  0
 19 27  1  0  0  0  0
 20 28  1  0  0  0  0
M  END
