# Supplementary material for: Virtual screening of GPCRs: An in silico chemogenomics approach
Source: BMC Bioinformatics. 2008 Sep 6;9:363. doi: 10.1186/1471-2105-9-363 (PMC2553090; doi:10.1186/1471-2105-9-363)
Supplement: Additional file 2 — Source and data. Source code (under GPL license) and benchmark used in the experiments in a compressed archive checker.tgz. [file 1471-2105-9-363-S2.tgz › chemker/data/chemogenomics/glida/compfiles/mol/L000180.mol]

L000180.mol


 30 30  0     1  0  0  0  0  0999 V2000
    0.0000    0.0000    0.0000 O   0  0  0  0  0  0  0  0  0  0  0  0
   -1.4289    0.8250    0.0000 N   0  3  0  0  0  0  0  0  0  0  0  0
   -2.1435   -1.2375    0.0000 C   0  0  0  0  0  0  0  0  0  0  0  0
   -2.8579   -1.6500    0.0000 C   0  0  0  0  0  0  0  0  0  0  0  0
   -1.4289   -1.6500    0.0000 C   0  0  0  0  0  0  0  0  0  0  0  0
   -2.1435   -0.4125    0.0000 C   0  0  0  0  0  0  0  0  0  0  0  0
   -2.8579   -2.4751    0.0000 C   0  0  0  0  0  0  0  0  0  0  0  0
   -1.4289   -2.4751    0.0000 C   0  0  0  0  0  0  0  0  0  0  0  0
   -2.1435   -2.8876    0.0000 C   0  0  0  0  0  0  0  0  0  0  0  0
   -1.4289    0.0000    0.0000 C   0  0  3  0  0  0  0  0  0  0  0  0
   -0.7145   -0.4125    0.0000 C   0  0  0  0  0  0  0  0  0  0  0  0
   -1.7004   -0.9818    0.0000 H   0  0  0  0  0  0  0  0  0  0  0  0
   -3.0329   -1.1694    0.0000 H   0  0  0  0  0  0  0  0  0  0  0  0
   -3.3617   -1.7389    0.0000 H   0  0  0  0  0  0  0  0  0  0  0  0
   -0.9253   -1.7389    0.0000 H   0  0  0  0  0  0  0  0  0  0  0  0
   -1.2540   -1.1694    0.0000 H   0  0  0  0  0  0  0  0  0  0  0  0
   -2.6472   -0.5014    0.0000 H   0  0  0  0  0  0  0  0  0  0  0  0
   -2.3184    0.0681    0.0000 H   0  0  0  0  0  0  0  0  0  0  0  0
   -3.3617   -2.3862    0.0000 H   0  0  0  0  0  0  0  0  0  0  0  0
   -3.0329   -2.9557    0.0000 H   0  0  0  0  0  0  0  0  0  0  0  0
   -1.2540   -2.9557    0.0000 H   0  0  0  0  0  0  0  0  0  0  0  0
   -0.9253   -2.3862    0.0000 H   0  0  0  0  0  0  0  0  0  0  0  0
   -2.4722   -3.2794    0.0000 H   0  0  0  0  0  0  0  0  0  0  0  0
   -1.8146   -3.2794    0.0000 H   0  0  0  0  0  0  0  0  0  0  0  0
   -0.9860    0.2558    0.0000 H   0  0  0  0  0  0  0  0  0  0  0  0
   -1.0433   -0.8043    0.0000 H   0  0  0  0  0  0  0  0  0  0  0  0
   -0.3857   -0.8043    0.0000 H   0  0  0  0  0  0  0  0  0  0  0  0
   -1.8720    1.0808    0.0000 H   0  0  0  0  0  0  0  0  0  0  0  0
   -0.9860    1.0808    0.0000 H   0  0  0  0  0  0  0  0  0  0  0  0
    0.4430   -0.2558    0.0000 H   0  0  0  0  0  0  0  0  0  0  0  0
  1 11  1  0  0  0  0
  1 30  1  0  0  0  0
  2 10  1  0  0  0  0
  2 28  1  0  0  0  0
  2 29  1  0  0  0  0
  3  4  1  0  0  0  0
  3  5  1  0  0  0  0
  3  6  1  0  0  0  0
  3 12  1  0  0  0  0
  4  7  1  0  0  0  0
  4 13  1  0  0  0  0
  4 14  1  0  0  0  0
  5  8  1  0  0  0  0
  5 15  1  0  0  0  0
  5 16  1  0  0  0  0
  6 10  1  0  0  0  0
  6 17  1  0  0  0  0
  6 18  1  0  0  0  0
  7  9  1  0  0  0  0
  7 19  1  0  0  0  0
  7 20  1  0  0  0  0
  8  9  1  0  0  0  0
  8 21  1  0  0  0  0
  8 22  1  0  0  0  0
  9 23  1  0  0  0  0
  9 24  1  0  0  0  0
 10 11  1  0  0  0  0
 10 25  1  0  0  0  0
 11 26  1  0  0  0  0
 11 27  1  0  0  0  0
M  CHG  1   2   1
M  END
