# Supplementary material for: Virtual screening of GPCRs: An in silico chemogenomics approach
Source: BMC Bioinformatics. 2008 Sep 6;9:363. doi: 10.1186/1471-2105-9-363 (PMC2553090; doi:10.1186/1471-2105-9-363)
Supplement: Additional file 2 — Source and data. Source code (under GPL license) and benchmark used in the experiments in a compressed archive checker.tgz. [file 1471-2105-9-363-S2.tgz › chemker/data/chemogenomics/glida/compfiles/mol/L000195.mol]

L000195.mol


 42 45  0     0  0  0  0  0  0999 V2000
    0.0000    0.0000    0.0000 Cl  0  0  0  0  0  0  0  0  0  0  0  0
   -3.9362    1.4557    0.0000 N   0  0  0  0  0  0  0  0  0  0  0  0
   -4.6520    2.9423    0.0000 N   0  3  0  0  0  0  0  0  0  0  0  0
   -2.7533    0.7124    0.0000 N   0  0  0  0  0  0  0  0  0  0  0  0
   -3.1657   -1.0947    0.0000 N   0  0  0  0  0  0  0  0  0  0  0  0
   -4.7588    1.5174    0.0000 C   0  0  0  0  0  0  0  0  0  0  0  0
   -3.4714    2.1373    0.0000 C   0  0  0  0  0  0  0  0  0  0  0  0
   -5.1167    2.2607    0.0000 C   0  0  0  0  0  0  0  0  0  0  0  0
   -3.8294    2.8806    0.0000 C   0  0  0  0  0  0  0  0  0  0  0  0
   -3.5782    0.7124    0.0000 C   0  0  0  0  0  0  0  0  0  0  0  0
   -4.0926    0.0675    0.0000 C   0  0  0  0  0  0  0  0  0  0  0  0
   -5.0100    3.6856    0.0000 C   0  0  0  0  0  0  0  0  0  0  0  0
   -3.9090   -0.7368    0.0000 C   0  0  0  0  0  0  0  0  0  0  0  0
   -2.2389    0.0675    0.0000 C   0  0  0  0  0  0  0  0  0  0  0  0
   -4.9097    0.3334    0.0000 C   0  0  0  0  0  0  0  0  0  0  0  0
   -2.4224   -0.7368    0.0000 C   0  0  0  0  0  0  0  0  0  0  0  0
   -4.5298   -1.3309    0.0000 C   0  0  0  0  0  0  0  0  0  0  0  0
   -1.4218    0.3334    0.0000 C   0  0  0  0  0  0  0  0  0  0  0  0
   -5.5441   -0.2462    0.0000 C   0  0  0  0  0  0  0  0  0  0  0  0
   -5.3529   -1.0839    0.0000 C   0  0  0  0  0  0  0  0  0  0  0  0
   -1.8017   -1.3309    0.0000 C   0  0  0  0  0  0  0  0  0  0  0  0
   -0.7874   -0.2463    0.0000 C   0  0  0  0  0  0  0  0  0  0  0  0
   -0.9786   -1.0840    0.0000 C   0  0  0  0  0  0  0  0  0  0  0  0
   -5.2512    1.3789    0.0000 H   0  0  0  0  0  0  0  0  0  0  0  0
   -4.7079    1.0084    0.0000 H   0  0  0  0  0  0  0  0  0  0  0  0
   -3.1053    1.7802    0.0000 H   0  0  0  0  0  0  0  0  0  0  0  0
   -3.0561    2.4360    0.0000 H   0  0  0  0  0  0  0  0  0  0  0  0
   -5.4829    2.6178    0.0000 H   0  0  0  0  0  0  0  0  0  0  0  0
   -5.5321    1.9621    0.0000 H   0  0  0  0  0  0  0  0  0  0  0  0
   -3.3370    3.0191    0.0000 H   0  0  0  0  0  0  0  0  0  0  0  0
   -3.8803    3.3896    0.0000 H   0  0  0  0  0  0  0  0  0  0  0  0
   -4.5491    3.9075    0.0000 H   0  0  0  0  0  0  0  0  0  0  0  0
   -5.2319    4.1464    0.0000 H   0  0  0  0  0  0  0  0  0  0  0  0
   -5.4708    3.4636    0.0000 H   0  0  0  0  0  0  0  0  0  0  0  0
   -2.5313    1.1733    0.0000 H   0  0  0  0  0  0  0  0  0  0  0  0
   -5.0177    0.8334    0.0000 H   0  0  0  0  0  0  0  0  0  0  0  0
   -4.4103   -1.8282    0.0000 H   0  0  0  0  0  0  0  0  0  0  0  0
   -1.3137    0.8333    0.0000 H   0  0  0  0  0  0  0  0  0  0  0  0
   -6.0323   -0.0936    0.0000 H   0  0  0  0  0  0  0  0  0  0  0  0
   -1.9212   -1.8282    0.0000 H   0  0  0  0  0  0  0  0  0  0  0  0
   -5.7265   -1.4333    0.0000 H   0  0  0  0  0  0  0  0  0  0  0  0
   -0.6050   -1.4333    0.0000 H   0  0  0  0  0  0  0  0  0  0  0  0
  1 22  1  0  0  0  0
  2  6  1  0  0  0  0
  2  7  1  0  0  0  0
  2 10  1  0  0  0  0
  3  8  1  0  0  0  0
  3  9  1  0  0  0  0
  3 12  1  0  0  0  0
  4 10  1  0  0  0  0
  4 14  1  0  0  0  0
  4 35  1  0  0  0  0
  5 13  2  0  0  0  0
  5 16  1  0  0  0  0
  6  8  1  0  0  0  0
  6 24  1  0  0  0  0
  6 25  1  0  0  0  0
  7  9  1  0  0  0  0
  7 26  1  0  0  0  0
  7 27  1  0  0  0  0
  8 28  1  0  0  0  0
  8 29  1  0  0  0  0
  9 30  1  0  0  0  0
  9 31  1  0  0  0  0
 10 11  2  0  0  0  0
 11 13  1  0  0  0  0
 11 15  1  0  0  0  0
 12 32  1  0  0  0  0
 12 33  1  0  0  0  0
 12 34  1  0  0  0  0
 13 17  1  0  0  0  0
 14 16  2  0  0  0  0
 14 18  1  0  0  0  0
 15 19  2  0  0  0  0
 15 36  1  0  0  0  0
 16 21  1  0  0  0  0
 17 20  2  0  0  0  0
 17 37  1  0  0  0  0
 18 22  2  0  0  0  0
 18 38  1  0  0  0  0
 19 20  1  0  0  0  0
 19 39  1  0  0  0  0
 20 41  1  0  0  0  0
 21 23  2  0  0  0  0
 21 40  1  0  0  0  0
 22 23  1  0  0  0  0
 23 42  1  0  0  0  0
M  CHG  1   3   1
M  END
