# Supplementary material for: Virtual screening of GPCRs: An in silico chemogenomics approach
Source: BMC Bioinformatics. 2008 Sep 6;9:363. doi: 10.1186/1471-2105-9-363 (PMC2553090; doi:10.1186/1471-2105-9-363)
Supplement: Additional file 2 — Source and data. Source code (under GPL license) and benchmark used in the experiments in a compressed archive checker.tgz. [file 1471-2105-9-363-S2.tgz › chemker/data/chemogenomics/glida/compfiles/mol/L000200.mol]

L000200.mol


 29 31  0     0  0  0  0  0  0999 V2000
    0.0000    0.0000    0.0000 O   0  0  0  0  0  0  0  0  0  0  0  0
    3.6930    2.1915    0.0000 N   0  3  0  0  0  0  0  0  0  0  0  0
    2.9241   -1.4889    0.0000 N   0  0  0  0  0  0  0  0  0  0  0  0
    1.4290    0.0000    0.0000 N   0  0  0  0  0  0  0  0  0  0  0  0
    3.1804    0.6231    0.0000 C   0  0  0  0  0  0  0  0  0  0  0  0
    3.9877    0.7933    0.0000 C   0  0  0  0  0  0  0  0  0  0  0  0
    2.9241   -0.1610    0.0000 C   0  0  0  0  0  0  0  0  0  0  0  0
    4.2440    1.5774    0.0000 C   0  0  0  0  0  0  0  0  0  0  0  0
    2.1435   -0.4125    0.0000 C   0  0  0  0  0  0  0  0  0  0  0  0
    2.6294    1.2372    0.0000 C   0  0  0  0  0  0  0  0  0  0  0  0
    2.8857    2.0214    0.0000 C   0  0  0  0  0  0  0  0  0  0  0  0
    2.1435   -1.2375    0.0000 C   0  0  0  0  0  0  0  0  0  0  0  0
    3.4056   -0.8250    0.0000 C   0  0  0  0  0  0  0  0  0  0  0  0
    1.4290   -1.6500    0.0000 C   0  0  0  0  0  0  0  0  0  0  0  0
    0.7145   -0.4125    0.0000 C   0  0  0  0  0  0  0  0  0  0  0  0
    0.7145   -1.2375    0.0000 C   0  0  0  0  0  0  0  0  0  0  0  0
    4.0046    0.2820    0.0000 H   0  0  0  0  0  0  0  0  0  0  0  0
    4.4941    0.7211    0.0000 H   0  0  0  0  0  0  0  0  0  0  0  0
    4.6952    1.3365    0.0000 H   0  0  0  0  0  0  0  0  0  0  0  0
    4.5596    1.9800    0.0000 H   0  0  0  0  0  0  0  0  0  0  0  0
    2.1289    1.1317    0.0000 H   0  0  0  0  0  0  0  0  0  0  0  0
    2.8688    2.5326    0.0000 H   0  0  0  0  0  0  0  0  0  0  0  0
    2.3794    2.0934    0.0000 H   0  0  0  0  0  0  0  0  0  0  0  0
    3.8519    2.6777    0.0000 H   0  0  0  0  0  0  0  0  0  0  0  0
    3.9171   -0.8250    0.0000 H   0  0  0  0  0  0  0  0  0  0  0  0
    3.0830   -1.9751    0.0000 H   0  0  0  0  0  0  0  0  0  0  0  0
    1.4290    0.5115    0.0000 H   0  0  0  0  0  0  0  0  0  0  0  0
    1.4290   -2.1615    0.0000 H   0  0  0  0  0  0  0  0  0  0  0  0
    0.2715   -1.4933    0.0000 H   0  0  0  0  0  0  0  0  0  0  0  0
  1 15  2  0  0  0  0
  2  8  1  0  0  0  0
  2 11  1  0  0  0  0
  2 24  1  0  0  0  0
  3 12  1  0  0  0  0
  3 13  1  0  0  0  0
  3 26  1  0  0  0  0
  4  9  1  0  0  0  0
  4 15  1  0  0  0  0
  4 27  1  0  0  0  0
  5  6  1  0  0  0  0
  5  7  1  0  0  0  0
  5 10  2  0  0  0  0
  6  8  1  0  0  0  0
  6 17  1  0  0  0  0
  6 18  1  0  0  0  0
  7  9  1  0  0  0  0
  7 13  2  0  0  0  0
  8 19  1  0  0  0  0
  8 20  1  0  0  0  0
  9 12  2  0  0  0  0
 10 11  1  0  0  0  0
 10 21  1  0  0  0  0
 11 22  1  0  0  0  0
 11 23  1  0  0  0  0
 12 14  1  0  0  0  0
 13 25  1  0  0  0  0
 14 16  2  0  0  0  0
 14 28  1  0  0  0  0
 15 16  1  0  0  0  0
 16 29  1  0  0  0  0
M  CHG  1   2   1
M  END
