# Supplementary material for: Virtual screening of GPCRs: An in silico chemogenomics approach
Source: BMC Bioinformatics. 2008 Sep 6;9:363. doi: 10.1186/1471-2105-9-363 (PMC2553090; doi:10.1186/1471-2105-9-363)
Supplement: Additional file 2 — Source and data. Source code (under GPL license) and benchmark used in the experiments in a compressed archive checker.tgz. [file 1471-2105-9-363-S2.tgz › chemker/data/chemogenomics/glida/compfiles/mol/L000201.mol]

L000201.mol


 12 12  0     0  0  0  0  0  0999 V2000
    0.0000    0.0000    0.0000 C   0  0  0  0  0  0  0  0  0  0  0  0
    0.2625    0.7724    0.0000 C   0  0  0  0  0  0  0  0  0  0  0  0
    0.5467   -0.6205    0.0000 C   0  0  0  0  0  0  0  0  0  0  0  0
   -0.8027   -0.1648    0.0000 O   0  0  0  0  0  0  0  0  0  0  0  0
    1.0717    0.9329    0.0000 C   0  0  0  0  0  0  0  0  0  0  0  0
    1.3560   -0.4599    0.0000 C   0  0  0  0  0  0  0  0  0  0  0  0
   -1.3451    0.4491    0.0000 C   0  0  0  0  0  0  0  0  0  0  0  0
    1.6206    0.3146    0.0000 C   0  0  0  0  0  0  0  0  0  0  0  0
   -2.1608    0.2821    0.0000 C   0  0  0  0  0  0  0  0  0  0  0  0
    2.4299    0.4773    0.0000 Cl  0  0  0  0  0  0  0  0  0  0  0  0
   -2.4255   -0.4881    0.0000 O   0  5  0  0  0  0  0  0  0  0  0  0
   -2.7076    0.9069    0.0000 O   0  0  0  0  0  0  0  0  0  0  0  0
  1  2  1  0  0  0  0
  1  3  2  0  0  0  0
  1  4  1  0  0  0  0
  2  5  2  0  0  0  0
  3  6  1  0  0  0  0
  4  7  1  0  0  0  0
  5  8  1  0  0  0  0
  6  8  2  0  0  0  0
  7  9  1  0  0  0  0
  8 10  1  0  0  0  0
  9 11  1  0  0  0  0
  9 12  2  0  0  0  0
M  CHG  1  11  -1
M  END
