# Supplementary material for: Virtual screening of GPCRs: An in silico chemogenomics approach
Source: BMC Bioinformatics. 2008 Sep 6;9:363. doi: 10.1186/1471-2105-9-363 (PMC2553090; doi:10.1186/1471-2105-9-363)
Supplement: Additional file 2 — Source and data. Source code (under GPL license) and benchmark used in the experiments in a compressed archive checker.tgz. [file 1471-2105-9-363-S2.tgz › chemker/data/chemogenomics/glida/compfiles/mol/L000202.mol]

L000202.mol


 18 20  0     1  0  0  0  0  0999 V2000
    0.0000    0.0000    0.0000 C   0  0  3  0  0  0  0  0  0  0  0  0
    0.0000    0.8266    0.0000 C   0  0  3  0  0  0  0  0  0  0  0  0
    0.7496    0.4687    0.0000 C   0  0  0  0  0  0  0  0  0  0  0  0
   -0.7088   -0.4076    0.0000 O   0  0  0  0  0  0  0  0  0  0  0  0
    0.7021   -0.4031    0.0000 C   0  0  0  0  0  0  0  0  0  0  0  0
   -0.7088    1.2410    0.0000 C   0  0  0  0  0  0  0  0  0  0  0  0
   -1.4267   -0.0045    0.0000 C   0  0  0  0  0  0  0  0  0  0  0  0
    1.4313    0.0113    0.0000 O   0  0  0  0  0  0  0  0  0  0  0  0
    0.7021   -1.2320    0.0000 O   0  0  0  0  0  0  0  0  0  0  0  0
   -1.4267    0.8266    0.0000 C   0  0  0  0  0  0  0  0  0  0  0  0
   -0.7088    2.0585    0.0000 N   0  0  0  0  0  0  0  0  0  0  0  0
   -2.1356   -0.4076    0.0000 C   0  0  0  0  0  0  0  0  0  0  0  0
    2.1492   -0.4031    0.0000 C   0  0  0  0  0  0  0  0  0  0  0  0
   -2.1356    1.2410    0.0000 C   0  0  0  0  0  0  0  0  0  0  0  0
   -0.0113    2.4730    0.0000 O   0  0  0  0  0  0  0  0  0  0  0  0
   -2.8489    0.0000    0.0000 C   0  0  0  0  0  0  0  0  0  0  0  0
    2.8580    0.0113    0.0000 C   0  0  0  0  0  0  0  0  0  0  0  0
   -2.8489    0.8266    0.0000 C   0  0  0  0  0  0  0  0  0  0  0  0
  1  2  1  0  0  0  0
  1  3  1  0  0  0  0
  1  4  1  0  0  0  0
  1  5  1  0  0  0  0
  2  6  1  0  0  0  0
  2  3  1  0  0  0  0
  4  7  1  0  0  0  0
  5  8  1  0  0  0  0
  5  9  2  0  0  0  0
  6 10  1  0  0  0  0
  6 11  2  0  0  0  0
  7 12  1  0  0  0  0
  7 10  2  0  0  0  0
  8 13  1  0  0  0  0
 10 14  1  0  0  0  0
 11 15  1  0  0  0  0
 12 16  2  0  0  0  0
 13 17  1  0  0  0  0
 14 18  2  0  0  0  0
 16 18  1  0  0  0  0
M  END
