# Supplementary material for: Virtual screening of GPCRs: An in silico chemogenomics approach
Source: BMC Bioinformatics. 2008 Sep 6;9:363. doi: 10.1186/1471-2105-9-363 (PMC2553090; doi:10.1186/1471-2105-9-363)
Supplement: Additional file 2 — Source and data. Source code (under GPL license) and benchmark used in the experiments in a compressed archive checker.tgz. [file 1471-2105-9-363-S2.tgz › chemker/data/chemogenomics/glida/compfiles/mol/L000210.mol]

L000210.mol


 42 43  0     1  0  0  0  0  0999 V2000
    0.0000    0.0000    0.0000 O   0  0  0  0  0  0  0  0  0  0  0  0
    0.0000    1.6500    0.0000 O   0  0  0  0  0  0  0  0  0  0  0  0
   -1.4289    2.4751    0.0000 N   0  3  0  0  0  0  0  0  0  0  0  0
    1.4951   -2.3139    0.0000 N   0  0  0  0  0  0  0  0  0  0  0  0
    3.6267   -1.6500    0.0000 N   0  0  0  0  0  0  0  0  0  0  0  0
   -2.1435    2.8876    0.0000 C   0  0  0  0  0  0  0  0  0  0  0  0
   -1.4289    1.6500    0.0000 C   0  0  0  0  0  0  0  0  0  0  0  0
   -0.7145    1.2375    0.0000 C   0  0  3  0  0  0  0  0  0  0  0  0
   -2.8579    3.3001    0.0000 C   0  0  0  0  0  0  0  0  0  0  0  0
   -1.7310    3.6020    0.0000 C   0  0  0  0  0  0  0  0  0  0  0  0
   -2.5560    2.1731    0.0000 C   0  0  0  0  0  0  0  0  0  0  0  0
   -0.7145    0.4125    0.0000 C   0  0  0  0  0  0  0  0  0  0  0  0
    0.0000   -0.8250    0.0000 C   0  0  0  0  0  0  0  0  0  0  0  0
    0.7145   -1.2375    0.0000 C   0  0  0  0  0  0  0  0  0  0  0  0
    0.7145   -2.0625    0.0000 C   0  0  0  0  0  0  0  0  0  0  0  0
    1.4951   -0.9861    0.0000 C   0  0  0  0  0  0  0  0  0  0  0  0
   -0.7145   -1.2375    0.0000 C   0  0  0  0  0  0  0  0  0  0  0  0
    0.0000   -2.4751    0.0000 C   0  0  0  0  0  0  0  0  0  0  0  0
    1.9767   -1.6500    0.0000 C   0  0  0  0  0  0  0  0  0  0  0  0
   -0.7145   -2.0625    0.0000 C   0  0  0  0  0  0  0  0  0  0  0  0
    2.8017   -1.6500    0.0000 C   0  0  0  0  0  0  0  0  0  0  0  0
   -0.9860    2.7308    0.0000 H   0  0  0  0  0  0  0  0  0  0  0  0
   -1.6039    1.1694    0.0000 H   0  0  0  0  0  0  0  0  0  0  0  0
   -1.9327    1.7389    0.0000 H   0  0  0  0  0  0  0  0  0  0  0  0
   -0.7145    1.7490    0.0000 H   0  0  0  0  0  0  0  0  0  0  0  0
   -2.6022    3.7431    0.0000 H   0  0  0  0  0  0  0  0  0  0  0  0
   -3.1137    2.8571    0.0000 H   0  0  0  0  0  0  0  0  0  0  0  0
   -3.3009    3.5558    0.0000 H   0  0  0  0  0  0  0  0  0  0  0  0
   -2.1739    3.8578    0.0000 H   0  0  0  0  0  0  0  0  0  0  0  0
   -1.4752    4.0451    0.0000 H   0  0  0  0  0  0  0  0  0  0  0  0
   -1.2879    3.3463    0.0000 H   0  0  0  0  0  0  0  0  0  0  0  0
   -2.1130    1.9173    0.0000 H   0  0  0  0  0  0  0  0  0  0  0  0
   -2.8117    1.7301    0.0000 H   0  0  0  0  0  0  0  0  0  0  0  0
   -2.9989    2.4289    0.0000 H   0  0  0  0  0  0  0  0  0  0  0  0
   -0.8895   -0.0681    0.0000 H   0  0  0  0  0  0  0  0  0  0  0  0
   -1.2182    0.5014    0.0000 H   0  0  0  0  0  0  0  0  0  0  0  0
    0.0000    2.1615    0.0000 H   0  0  0  0  0  0  0  0  0  0  0  0
    1.6541   -0.4999    0.0000 H   0  0  0  0  0  0  0  0  0  0  0  0
   -1.1575   -0.9818    0.0000 H   0  0  0  0  0  0  0  0  0  0  0  0
    1.6541   -2.8001    0.0000 H   0  0  0  0  0  0  0  0  0  0  0  0
    0.0000   -2.9866    0.0000 H   0  0  0  0  0  0  0  0  0  0  0  0
   -1.1575   -2.3183    0.0000 H   0  0  0  0  0  0  0  0  0  0  0  0
  1 12  1  0  0  0  0
  1 13  1  0  0  0  0
  2  8  1  0  0  0  0
  2 37  1  0  0  0  0
  3  6  1  0  0  0  0
  3  7  1  0  0  0  0
  3 22  1  0  0  0  0
  4 15  1  0  0  0  0
  4 19  1  0  0  0  0
  4 40  1  0  0  0  0
  5 21  3  0  0  0  0
  6  9  1  0  0  0  0
  6 10  1  0  0  0  0
  6 11  1  0  0  0  0
  7  8  1  0  0  0  0
  7 23  1  0  0  0  0
  7 24  1  0  0  0  0
  8 12  1  0  0  0  0
  8 25  1  0  0  0  0
  9 26  1  0  0  0  0
  9 27  1  0  0  0  0
  9 28  1  0  0  0  0
 10 29  1  0  0  0  0
 10 30  1  0  0  0  0
 10 31  1  0  0  0  0
 11 32  1  0  0  0  0
 11 33  1  0  0  0  0
 11 34  1  0  0  0  0
 12 35  1  0  0  0  0
 12 36  1  0  0  0  0
 13 14  1  0  0  0  0
 13 17  2  0  0  0  0
 14 15  2  0  0  0  0
 14 16  1  0  0  0  0
 15 18  1  0  0  0  0
 16 19  2  0  0  0  0
 16 38  1  0  0  0  0
 17 20  1  0  0  0  0
 17 39  1  0  0  0  0
 18 20  2  0  0  0  0
 18 41  1  0  0  0  0
 19 21  1  0  0  0  0
 20 42  1  0  0  0  0
M  CHG  1   3   1
M  END
