# Supplementary material for: Virtual screening of GPCRs: An in silico chemogenomics approach
Source: BMC Bioinformatics. 2008 Sep 6;9:363. doi: 10.1186/1471-2105-9-363 (PMC2553090; doi:10.1186/1471-2105-9-363)
Supplement: Additional file 2 — Source and data. Source code (under GPL license) and benchmark used in the experiments in a compressed archive checker.tgz. [file 1471-2105-9-363-S2.tgz › chemker/data/chemogenomics/glida/compfiles/mol/L000223.mol]

L000223.mol


 31 32  0     1  0  0  0  0  0999 V2000
    0.0000    0.0000    0.0000 N   0  0  0  0  0  0  0  0  0  0  0  0
    1.2195   -0.5429    0.0000 N   0  0  0  0  0  0  0  0  0  0  0  0
   -0.8007   -1.2330    0.0000 C   0  0  3  0  0  0  0  0  0  0  0  0
   -0.8007   -2.0580    0.0000 C   0  0  0  0  0  0  0  0  0  0  0  0
   -1.5152   -2.4705    0.0000 C   0  0  0  0  0  0  0  0  0  0  0  0
   -0.0862   -0.8205    0.0000 C   0  0  0  0  0  0  0  0  0  0  0  0
   -1.5152   -0.8205    0.0000 C   0  0  0  0  0  0  0  0  0  0  0  0
   -1.5152   -3.2955    0.0000 C   0  0  0  0  0  0  0  0  0  0  0  0
   -0.0862   -2.4705    0.0000 C   0  0  0  0  0  0  0  0  0  0  0  0
   -2.2297   -2.0580    0.0000 C   0  0  0  0  0  0  0  0  0  0  0  0
   -0.8007   -3.7080    0.0000 C   0  0  0  0  0  0  0  0  0  0  0  0
   -0.0862   -3.2955    0.0000 C   0  0  0  0  0  0  0  0  0  0  0  0
    0.6674   -1.1560    0.0000 C   0  0  0  0  0  0  0  0  0  0  0  0
   -2.2297   -3.7080    0.0000 C   0  0  0  0  0  0  0  0  0  0  0  0
    0.8070    0.1715    0.0000 C   0  0  0  0  0  0  0  0  0  0  0  0
   -0.8007   -0.7215    0.0000 H   0  0  0  0  0  0  0  0  0  0  0  0
   -1.2595   -0.3775    0.0000 H   0  0  0  0  0  0  0  0  0  0  0  0
   -1.9582   -0.5647    0.0000 H   0  0  0  0  0  0  0  0  0  0  0  0
   -1.7710   -1.2634    0.0000 H   0  0  0  0  0  0  0  0  0  0  0  0
    0.3567   -2.2148    0.0000 H   0  0  0  0  0  0  0  0  0  0  0  0
   -1.9739   -1.6151    0.0000 H   0  0  0  0  0  0  0  0  0  0  0  0
   -2.6726   -1.8023    0.0000 H   0  0  0  0  0  0  0  0  0  0  0  0
   -2.4854   -2.5010    0.0000 H   0  0  0  0  0  0  0  0  0  0  0  0
   -0.8007   -4.2196    0.0000 H   0  0  0  0  0  0  0  0  0  0  0  0
    0.3567   -3.5513    0.0000 H   0  0  0  0  0  0  0  0  0  0  0  0
   -0.3801    0.3423    0.0000 H   0  0  0  0  0  0  0  0  0  0  0  0
    0.7738   -1.6564    0.0000 H   0  0  0  0  0  0  0  0  0  0  0  0
   -2.6726   -3.9638    0.0000 H   0  0  0  0  0  0  0  0  0  0  0  0
   -1.9739   -4.1510    0.0000 H   0  0  0  0  0  0  0  0  0  0  0  0
   -2.4854   -3.2651    0.0000 H   0  0  0  0  0  0  0  0  0  0  0  0
    1.0150    0.6388    0.0000 H   0  0  0  0  0  0  0  0  0  0  0  0
  1  6  1  0  0  0  0
  1 15  1  0  0  0  0
  1 26  1  0  0  0  0
  2 13  1  0  0  0  0
  2 15  2  0  0  0  0
  3  4  1  0  0  0  0
  3  6  1  0  0  0  0
  3  7  1  0  0  0  0
  3 16  1  0  0  0  0
  4  5  1  0  0  0  0
  4  9  2  0  0  0  0
  5  8  2  0  0  0  0
  5 10  1  0  0  0  0
  6 13  2  0  0  0  0
  7 17  1  0  0  0  0
  7 18  1  0  0  0  0
  7 19  1  0  0  0  0
  8 11  1  0  0  0  0
  8 14  1  0  0  0  0
  9 12  1  0  0  0  0
  9 20  1  0  0  0  0
 10 21  1  0  0  0  0
 10 22  1  0  0  0  0
 10 23  1  0  0  0  0
 11 12  2  0  0  0  0
 11 24  1  0  0  0  0
 12 25  1  0  0  0  0
 13 27  1  0  0  0  0
 14 28  1  0  0  0  0
 14 29  1  0  0  0  0
 14 30  1  0  0  0  0
 15 31  1  0  0  0  0
M  END
