# Supplementary material for: Virtual screening of GPCRs: An in silico chemogenomics approach
Source: BMC Bioinformatics. 2008 Sep 6;9:363. doi: 10.1186/1471-2105-9-363 (PMC2553090; doi:10.1186/1471-2105-9-363)
Supplement: Additional file 2 — Source and data. Source code (under GPL license) and benchmark used in the experiments in a compressed archive checker.tgz. [file 1471-2105-9-363-S2.tgz › chemker/data/chemogenomics/glida/compfiles/mol/L000229.mol]

L000229.mol


 19 20  0     1  0  0  0  0  0999 V2000
    0.0000    0.0000    0.0000 C   0  0  0  0  0  0  0  0  0  0  0  0
    0.0000   -0.8302    0.0000 C   0  0  0  0  0  0  0  0  0  0  0  0
    0.7082    0.4228    0.0000 C   0  0  0  0  0  0  0  0  0  0  0  0
   -0.7160    0.4099    0.0000 C   0  0  0  0  0  0  0  0  0  0  0  0
    0.7212   -1.2349    0.0000 C   0  0  0  0  0  0  0  0  0  0  0  0
   -0.7109   -1.2401    0.0000 C   0  0  0  0  0  0  0  0  0  0  0  0
    1.4242    0.0129    0.0000 C   0  0  3  0  0  0  0  0  0  0  0  0
   -1.4242   -0.0078    0.0000 C   0  0  0  0  0  0  0  0  0  0  0  0
    1.4242   -0.8172    0.0000 C   0  0  0  0  0  0  0  0  0  0  0  0
   -1.4242   -0.8302    0.0000 C   0  0  0  0  0  0  0  0  0  0  0  0
    2.1402    0.4280    0.0000 N   0  3  0  0  0  0  0  0  0  0  0  0
   -2.1454    0.4099    0.0000 O   0  0  0  0  0  0  0  0  0  0  0  0
   -2.1454   -1.2479    0.0000 O   0  0  0  0  0  0  0  0  0  0  0  0
    2.1454    1.2426    0.0000 C   0  0  0  0  0  0  0  0  0  0  0  0
    2.8562    0.0052    0.0000 C   0  0  0  0  0  0  0  0  0  0  0  0
    1.4242    1.6603    0.0000 C   0  0  0  0  0  0  0  0  0  0  0  0
    3.5696    0.4151    0.0000 C   0  0  0  0  0  0  0  0  0  0  0  0
    1.4242    2.4904    0.0000 C   0  0  0  0  0  0  0  0  0  0  0  0
    4.2856   -0.0078    0.0000 C   0  0  0  0  0  0  0  0  0  0  0  0
  1  2  1  0  0  0  0
  1  3  1  0  0  0  0
  1  4  2  0  0  0  0
  2  5  1  0  0  0  0
  2  6  2  0  0  0  0
  3  7  1  0  0  0  0
  4  8  1  0  0  0  0
  5  9  1  0  0  0  0
  6 10  1  0  0  0  0
  7 11  1  0  0  0  0
  7  9  1  0  0  0  0
  8 12  1  0  0  0  0
  8 10  2  0  0  0  0
 10 13  1  0  0  0  0
 11 14  1  0  0  0  0
 11 15  1  0  0  0  0
 14 16  1  0  0  0  0
 15 17  1  0  0  0  0
 16 18  1  0  0  0  0
 17 19  1  0  0  0  0
M  CHG  1  11   1
M  END
