# Supplementary material for: Virtual screening of GPCRs: An in silico chemogenomics approach
Source: BMC Bioinformatics. 2008 Sep 6;9:363. doi: 10.1186/1471-2105-9-363 (PMC2553090; doi:10.1186/1471-2105-9-363)
Supplement: Additional file 2 — Source and data. Source code (under GPL license) and benchmark used in the experiments in a compressed archive checker.tgz. [file 1471-2105-9-363-S2.tgz › chemker/data/chemogenomics/glida/compfiles/mol/L000233.mol]

L000233.mol


 46 48  0     0  0  0  0  0  0999 V2000
    0.0000    0.0000    0.0000 O   0  0  0  0  0  0  0  0  0  0  0  0
   -1.4289   -2.4751    0.0000 O   0  0  0  0  0  0  0  0  0  0  0  0
    1.4951   -0.9861    0.0000 N   0  0  0  0  0  0  0  0  0  0  0  0
    1.4951   -2.3139    0.0000 N   0  0  0  0  0  0  0  0  0  0  0  0
    0.0000   -2.4751    0.0000 N   0  0  0  0  0  0  0  0  0  0  0  0
   -0.7145   -1.2375    0.0000 N   0  0  0  0  0  0  0  0  0  0  0  0
    2.8017   -1.6500    0.0000 C   0  0  0  0  0  0  0  0  0  0  0  0
    3.2865   -0.9826    0.0000 C   0  0  0  0  0  0  0  0  0  0  0  0
    3.2865   -2.3175    0.0000 C   0  0  0  0  0  0  0  0  0  0  0  0
    4.0712   -1.2375    0.0000 C   0  0  0  0  0  0  0  0  0  0  0  0
    4.0712   -2.0625    0.0000 C   0  0  0  0  0  0  0  0  0  0  0  0
    1.9767   -1.6500    0.0000 C   0  0  0  0  0  0  0  0  0  0  0  0
    0.7145   -1.2375    0.0000 C   0  0  0  0  0  0  0  0  0  0  0  0
    0.7145   -2.0625    0.0000 C   0  0  0  0  0  0  0  0  0  0  0  0
    0.0000   -0.8250    0.0000 C   0  0  0  0  0  0  0  0  0  0  0  0
    0.0000   -3.3001    0.0000 C   0  0  0  0  0  0  0  0  0  0  0  0
   -0.7145   -2.0625    0.0000 C   0  0  0  0  0  0  0  0  0  0  0  0
   -1.4289   -0.8250    0.0000 C   0  0  0  0  0  0  0  0  0  0  0  0
   -0.7145   -3.7126    0.0000 C   0  0  0  0  0  0  0  0  0  0  0  0
   -2.1435   -1.2375    0.0000 C   0  0  0  0  0  0  0  0  0  0  0  0
   -0.7145   -4.5376    0.0000 C   0  0  0  0  0  0  0  0  0  0  0  0
   -2.8579   -0.8250    0.0000 C   0  0  0  0  0  0  0  0  0  0  0  0
    2.5694   -1.1943    0.0000 H   0  0  0  0  0  0  0  0  0  0  0  0
    2.8436   -0.7268    0.0000 H   0  0  0  0  0  0  0  0  0  0  0  0
    3.4946   -0.5153    0.0000 H   0  0  0  0  0  0  0  0  0  0  0  0
    3.4946   -2.7848    0.0000 H   0  0  0  0  0  0  0  0  0  0  0  0
    2.8436   -2.5732    0.0000 H   0  0  0  0  0  0  0  0  0  0  0  0
    4.1776   -0.7372    0.0000 H   0  0  0  0  0  0  0  0  0  0  0  0
    4.5799   -1.2910    0.0000 H   0  0  0  0  0  0  0  0  0  0  0  0
    4.5799   -2.0091    0.0000 H   0  0  0  0  0  0  0  0  0  0  0  0
    4.1776   -2.5629    0.0000 H   0  0  0  0  0  0  0  0  0  0  0  0
    1.6541   -0.4999    0.0000 H   0  0  0  0  0  0  0  0  0  0  0  0
    0.5038   -3.2112    0.0000 H   0  0  0  0  0  0  0  0  0  0  0  0
    0.1750   -3.7807    0.0000 H   0  0  0  0  0  0  0  0  0  0  0  0
   -1.7578   -0.4332    0.0000 H   0  0  0  0  0  0  0  0  0  0  0  0
   -1.1002   -0.4332    0.0000 H   0  0  0  0  0  0  0  0  0  0  0  0
   -1.2182   -3.8014    0.0000 H   0  0  0  0  0  0  0  0  0  0  0  0
   -0.8895   -3.2319    0.0000 H   0  0  0  0  0  0  0  0  0  0  0  0
   -1.8146   -1.6293    0.0000 H   0  0  0  0  0  0  0  0  0  0  0  0
   -2.4722   -1.6293    0.0000 H   0  0  0  0  0  0  0  0  0  0  0  0
   -1.2260   -4.5376    0.0000 H   0  0  0  0  0  0  0  0  0  0  0  0
   -0.2030   -4.5376    0.0000 H   0  0  0  0  0  0  0  0  0  0  0  0
   -0.7145   -5.0491    0.0000 H   0  0  0  0  0  0  0  0  0  0  0  0
   -2.6022   -0.3821    0.0000 H   0  0  0  0  0  0  0  0  0  0  0  0
   -3.3009   -0.5693    0.0000 H   0  0  0  0  0  0  0  0  0  0  0  0
   -3.1137   -1.2680    0.0000 H   0  0  0  0  0  0  0  0  0  0  0  0
  1 15  2  0  0  0  0
  2 17  2  0  0  0  0
  3 12  1  0  0  0  0
  3 13  1  0  0  0  0
  3 32  1  0  0  0  0
  4 12  2  0  0  0  0
  4 14  1  0  0  0  0
  5 14  1  0  0  0  0
  5 16  1  0  0  0  0
  5 17  1  0  0  0  0
  6 15  1  0  0  0  0
  6 17  1  0  0  0  0
  6 18  1  0  0  0  0
  7  8  1  0  0  0  0
  7  9  1  0  0  0  0
  7 12  1  0  0  0  0
  7 23  1  0  0  0  0
  8 10  1  0  0  0  0
  8 24  1  0  0  0  0
  8 25  1  0  0  0  0
  9 11  1  0  0  0  0
  9 26  1  0  0  0  0
  9 27  1  0  0  0  0
 10 11  1  0  0  0  0
 10 28  1  0  0  0  0
 10 29  1  0  0  0  0
 11 30  1  0  0  0  0
 11 31  1  0  0  0  0
 13 14  2  0  0  0  0
 13 15  1  0  0  0  0
 16 19  1  0  0  0  0
 16 33  1  0  0  0  0
 16 34  1  0  0  0  0
 18 20  1  0  0  0  0
 18 35  1  0  0  0  0
 18 36  1  0  0  0  0
 19 21  1  0  0  0  0
 19 37  1  0  0  0  0
 19 38  1  0  0  0  0
 20 22  1  0  0  0  0
 20 39  1  0  0  0  0
 20 40  1  0  0  0  0
 21 41  1  0  0  0  0
 21 42  1  0  0  0  0
 21 43  1  0  0  0  0
 22 44  1  0  0  0  0
 22 45  1  0  0  0  0
 22 46  1  0  0  0  0
M  END
