# Supplementary material for: Virtual screening of GPCRs: An in silico chemogenomics approach
Source: BMC Bioinformatics. 2008 Sep 6;9:363. doi: 10.1186/1471-2105-9-363 (PMC2553090; doi:10.1186/1471-2105-9-363)
Supplement: Additional file 2 — Source and data. Source code (under GPL license) and benchmark used in the experiments in a compressed archive checker.tgz. [file 1471-2105-9-363-S2.tgz › chemker/data/chemogenomics/glida/compfiles/mol/L000276.mol]

L000276.mol


 20 22  0     1  0  0  0  0  0999 V2000
    0.0000    0.0000    0.0000 O   0  0  0  0  0  0  0  0  0  0  0  0
   -0.6442    0.5154    0.0000 C   0  0  0  0  0  0  0  0  0  0  0  0
    0.6249    0.5154    0.0000 C   0  0  0  0  0  0  0  0  0  0  0  0
    1.2691    0.0000    0.0000 C   0  0  0  0  0  0  0  0  0  0  0  0
    0.6249    1.5461    0.0000 C   0  0  0  0  0  0  0  0  0  0  0  0
    1.9133    0.5154    0.0000 C   0  0  0  0  0  0  0  0  0  0  0  0
    1.2691    2.0615    0.0000 C   0  0  0  0  0  0  0  0  0  0  0  0
    3.1631    0.5154    0.0000 C   0  0  0  0  0  0  0  0  0  0  0  0
    1.9133    1.5461    0.0000 C   0  0  0  0  0  0  0  0  0  0  0  0
    3.1631    1.5461    0.0000 C   0  0  0  0  0  0  0  0  0  0  0  0
    3.8073    0.0000    0.0000 C   0  0  3  0  0  0  0  0  0  0  0  0
    2.5382    2.0615    0.0000 N   0  0  0  0  0  0  0  0  0  0  0  0
    4.4322    0.5154    0.0000 C   0  0  0  0  0  0  0  0  0  0  0  0
    3.8073   -1.0307    0.0000 C   0  0  0  0  0  0  0  0  0  0  0  0
    5.0764    0.0000    0.0000 N   0  0  0  0  0  0  0  0  0  0  0  0
    4.4322   -1.5461    0.0000 C   0  0  0  0  0  0  0  0  0  0  0  0
    5.7013    0.5154    0.0000 C   0  0  0  0  0  0  0  0  0  0  0  0
    5.0764   -1.0307    0.0000 C   0  0  0  0  0  0  0  0  0  0  0  0
    6.3455    0.0000    0.0000 C   0  0  0  0  0  0  0  0  0  0  0  0
    5.7013    1.5461    0.0000 O   0  0  0  0  0  0  0  0  0  0  0  0
  1  2  1  0  0  0  0
  1  3  1  0  0  0  0
  3  4  2  0  0  0  0
  3  5  1  0  0  0  0
  4  6  1  0  0  0  0
  5  7  2  0  0  0  0
  6  8  1  0  0  0  0
  6  9  2  0  0  0  0
  7  9  1  0  0  0  0
  8 10  2  0  0  0  0
  8 11  1  0  0  0  0
  9 12  1  0  0  0  0
 10 12  1  0  0  0  0
 11 13  1  0  0  0  0
 11 14  1  0  0  0  0
 13 15  1  0  0  0  0
 14 16  1  0  0  0  0
 15 17  1  0  0  0  0
 15 18  1  0  0  0  0
 16 18  1  0  0  0  0
 17 19  1  0  0  0  0
 17 20  2  0  0  0  0
M  END
