# Supplementary material for: Virtual screening of GPCRs: An in silico chemogenomics approach
Source: BMC Bioinformatics. 2008 Sep 6;9:363. doi: 10.1186/1471-2105-9-363 (PMC2553090; doi:10.1186/1471-2105-9-363)
Supplement: Additional file 2 — Source and data. Source code (under GPL license) and benchmark used in the experiments in a compressed archive checker.tgz. [file 1471-2105-9-363-S2.tgz › chemker/data/chemogenomics/glida/compfiles/mol/L000281.mol]

L000281.mol


 47 50  0     1  0  0  0  0  0999 V2000
    0.0000    0.0000    0.0000 O   0  0  0  0  0  0  0  0  0  0  0  0
    1.2903    3.1363    0.0000 N   0  3  0  0  0  0  0  0  0  0  0  0
    1.3582   -0.4439    0.0000 N   0  0  0  0  0  0  0  0  0  0  0  0
    0.7762   -2.0622    0.0000 N   0  0  0  0  0  0  0  0  0  0  0  0
    0.2947   -2.7261    0.0000 N   0  0  0  0  0  0  0  0  0  0  0  0
    2.2840    2.9388    0.0000 C   0  0  3  0  0  0  0  0  0  0  0  0
    2.6574    2.2030    0.0000 C   0  0  3  0  0  0  0  0  0  0  0  0
    1.1308    1.0086    0.0000 C   0  0  0  0  0  0  0  0  0  0  0  0
    2.3996    0.5938    0.0000 C   0  0  0  0  0  0  0  0  0  0  0  0
    1.6146    0.3402    0.0000 C   0  0  0  0  0  0  0  0  0  0  0  0
    3.6758    3.6913    0.0000 C   0  0  0  0  0  0  0  0  0  0  0  0
    4.2797    2.5009    0.0000 C   0  0  0  0  0  0  0  0  0  0  0  0
    4.4102    3.3155    0.0000 C   0  0  0  0  0  0  0  0  0  0  0  0
    0.5061    3.3926    0.0000 C   0  0  0  0  0  0  0  0  0  0  0  0
    0.5509   -0.6141    0.0000 C   0  0  0  0  0  0  0  0  0  0  0  0
    0.2947   -1.3982    0.0000 C   0  0  0  0  0  0  0  0  0  0  0  0
   -0.4859   -1.6497    0.0000 C   0  0  0  0  0  0  0  0  0  0  0  0
   -0.4859   -2.4747    0.0000 C   0  0  0  0  0  0  0  0  0  0  0  0
   -1.2005   -1.2372    0.0000 C   0  0  0  0  0  0  0  0  0  0  0  0
   -1.2005   -2.8872    0.0000 C   0  0  0  0  0  0  0  0  0  0  0  0
    0.5509   -3.5103    0.0000 C   0  0  0  0  0  0  0  0  0  0  0  0
   -1.9149   -1.6497    0.0000 C   0  0  0  0  0  0  0  0  0  0  0  0
   -1.9149   -2.4747    0.0000 C   0  0  0  0  0  0  0  0  0  0  0  0
    1.8166    2.7311    0.0000 H   0  0  0  0  0  0  0  0  0  0  0  0
    2.1875    2.0008    0.0000 H   0  0  0  0  0  0  0  0  0  0  0  0
    0.7607    0.6555    0.0000 H   0  0  0  0  0  0  0  0  0  0  0  0
    0.7310    1.3277    0.0000 H   0  0  0  0  0  0  0  0  0  0  0  0
    2.9111    0.5929    0.0000 H   0  0  0  0  0  0  0  0  0  0  0  0
    2.4788    0.0885    0.0000 H   0  0  0  0  0  0  0  0  0  0  0  0
    1.1092    0.2611    0.0000 H   0  0  0  0  0  0  0  0  0  0  0  0
    3.3477    4.0836    0.0000 H   0  0  0  0  0  0  0  0  0  0  0  0
    3.9949    4.0911    0.0000 H   0  0  0  0  0  0  0  0  0  0  0  0
    4.7907    2.4776    0.0000 H   0  0  0  0  0  0  0  0  0  0  0  0
    4.3145    1.9905    0.0000 H   0  0  0  0  0  0  0  0  0  0  0  0
    4.5943    3.7927    0.0000 H   0  0  0  0  0  0  0  0  0  0  0  0
    4.9040    3.1822    0.0000 H   0  0  0  0  0  0  0  0  0  0  0  0
    0.3472    2.9064    0.0000 H   0  0  0  0  0  0  0  0  0  0  0  0
    0.6650    3.8788    0.0000 H   0  0  0  0  0  0  0  0  0  0  0  0
    0.0200    3.5515    0.0000 H   0  0  0  0  0  0  0  0  0  0  0  0
    1.6999   -0.8247    0.0000 H   0  0  0  0  0  0  0  0  0  0  0  0
   -1.2005   -0.7257    0.0000 H   0  0  0  0  0  0  0  0  0  0  0  0
   -1.2005   -3.3987    0.0000 H   0  0  0  0  0  0  0  0  0  0  0  0
    0.0648   -3.6692    0.0000 H   0  0  0  0  0  0  0  0  0  0  0  0
    0.7098   -3.9964    0.0000 H   0  0  0  0  0  0  0  0  0  0  0  0
    1.0372   -3.3514    0.0000 H   0  0  0  0  0  0  0  0  0  0  0  0
   -2.3579   -1.3939    0.0000 H   0  0  0  0  0  0  0  0  0  0  0  0
   -2.3579   -2.7305    0.0000 H   0  0  0  0  0  0  0  0  0  0  0  0
  1 15  2  0  0  0  0
  2  6  1  0  0  0  0
  2  7  1  0  0  0  0
  2 14  1  0  0  0  0
  3 10  1  0  0  0  0
  3 15  1  0  0  0  0
  3 40  1  0  0  0  0
  4  5  1  0  0  0  0
  4 16  2  0  0  0  0
  5 18  1  0  0  0  0
  5 21  1  0  0  0  0
  6  8  1  0  0  0  0
  6 11  1  0  0  0  0
  6 24  1  0  0  0  0
  7  9  1  0  0  0  0
  7 12  1  0  0  0  0
  7 25  1  0  0  0  0
  8 10  1  0  0  0  0
  8 26  1  0  0  0  0
  8 27  1  0  0  0  0
  9 10  1  0  0  0  0
  9 28  1  0  0  0  0
  9 29  1  0  0  0  0
 10 30  1  0  0  0  0
 11 13  1  0  0  0  0
 11 31  1  0  0  0  0
 11 32  1  0  0  0  0
 12 13  1  0  0  0  0
 12 33  1  0  0  0  0
 12 34  1  0  0  0  0
 13 35  1  0  0  0  0
 13 36  1  0  0  0  0
 14 37  1  0  0  0  0
 14 38  1  0  0  0  0
 14 39  1  0  0  0  0
 15 16  1  0  0  0  0
 16 17  1  0  0  0  0
 17 18  1  0  0  0  0
 17 19  2  0  0  0  0
 18 20  2  0  0  0  0
 19 22  1  0  0  0  0
 19 41  1  0  0  0  0
 20 23  1  0  0  0  0
 20 42  1  0  0  0  0
 21 43  1  0  0  0  0
 21 44  1  0  0  0  0
 21 45  1  0  0  0  0
 22 23  2  0  0  0  0
 22 46  1  0  0  0  0
 23 47  1  0  0  0  0
M  CHG  1   2   1
M  END
