# Supplementary material for: Virtual screening of GPCRs: An in silico chemogenomics approach
Source: BMC Bioinformatics. 2008 Sep 6;9:363. doi: 10.1186/1471-2105-9-363 (PMC2553090; doi:10.1186/1471-2105-9-363)
Supplement: Additional file 2 — Source and data. Source code (under GPL license) and benchmark used in the experiments in a compressed archive checker.tgz. [file 1471-2105-9-363-S2.tgz › chemker/data/chemogenomics/glida/compfiles/mol/L000304.mol]

L000304.mol


 47 48  0     1  0  0  0  0  0999 V2000
    0.0000    0.0000    0.0000 O   0  0  0  0  0  0  0  0  0  0  0  0
    0.0000    1.6500    0.0000 O   0  0  0  0  0  0  0  0  0  0  0  0
   -1.4289    2.4751    0.0000 N   0  3  0  0  0  0  0  0  0  0  0  0
    0.7145   -1.2375    0.0000 C   0  0  0  0  0  0  0  0  0  0  0  0
    1.4951   -0.9861    0.0000 C   0  0  0  0  0  0  0  0  0  0  0  0
    0.7145   -2.0625    0.0000 C   0  0  0  0  0  0  0  0  0  0  0  0
    1.9767   -1.6500    0.0000 C   0  0  0  0  0  0  0  0  0  0  0  0
    1.4951   -2.3139    0.0000 C   0  0  0  0  0  0  0  0  0  0  0  0
   -1.4289    1.6500    0.0000 C   0  0  3  0  0  0  0  0  0  0  0  0
    0.0000   -0.8250    0.0000 C   0  0  0  0  0  0  0  0  0  0  0  0
   -0.7145    1.2375    0.0000 C   0  0  3  0  0  0  0  0  0  0  0  0
    0.0000   -2.4751    0.0000 C   0  0  0  0  0  0  0  0  0  0  0  0
   -0.7145    0.4125    0.0000 C   0  0  0  0  0  0  0  0  0  0  0  0
   -2.1435    2.8876    0.0000 C   0  0  0  0  0  0  0  0  0  0  0  0
   -0.7145   -1.2375    0.0000 C   0  0  0  0  0  0  0  0  0  0  0  0
   -0.7145   -2.0625    0.0000 C   0  0  0  0  0  0  0  0  0  0  0  0
   -2.1435    1.2375    0.0000 C   0  0  0  0  0  0  0  0  0  0  0  0
    0.0000   -3.3001    0.0000 C   0  0  0  0  0  0  0  0  0  0  0  0
   -2.1435    3.7126    0.0000 C   0  0  0  0  0  0  0  0  0  0  0  0
   -2.8579    2.4751    0.0000 C   0  0  0  0  0  0  0  0  0  0  0  0
    1.9385   -0.7310    0.0000 H   0  0  0  0  0  0  0  0  0  0  0  0
    1.2880   -0.5184    0.0000 H   0  0  0  0  0  0  0  0  0  0  0  0
    2.3568   -1.3079    0.0000 H   0  0  0  0  0  0  0  0  0  0  0  0
    2.3568   -1.9922    0.0000 H   0  0  0  0  0  0  0  0  0  0  0  0
    1.9385   -2.5691    0.0000 H   0  0  0  0  0  0  0  0  0  0  0  0
    1.2880   -2.7816    0.0000 H   0  0  0  0  0  0  0  0  0  0  0  0
   -0.9860    1.9058    0.0000 H   0  0  0  0  0  0  0  0  0  0  0  0
   -0.7145    1.7490    0.0000 H   0  0  0  0  0  0  0  0  0  0  0  0
   -0.8895   -0.0681    0.0000 H   0  0  0  0  0  0  0  0  0  0  0  0
   -1.2182    0.5014    0.0000 H   0  0  0  0  0  0  0  0  0  0  0  0
   -0.9860    2.7308    0.0000 H   0  0  0  0  0  0  0  0  0  0  0  0
   -2.1435    2.3761    0.0000 H   0  0  0  0  0  0  0  0  0  0  0  0
   -1.1575   -0.9818    0.0000 H   0  0  0  0  0  0  0  0  0  0  0  0
   -1.1575   -2.3183    0.0000 H   0  0  0  0  0  0  0  0  0  0  0  0
   -2.3992    1.6805    0.0000 H   0  0  0  0  0  0  0  0  0  0  0  0
   -2.5864    0.9818    0.0000 H   0  0  0  0  0  0  0  0  0  0  0  0
   -1.8877    0.7946    0.0000 H   0  0  0  0  0  0  0  0  0  0  0  0
   -0.5115   -3.3001    0.0000 H   0  0  0  0  0  0  0  0  0  0  0  0
    0.5115   -3.3001    0.0000 H   0  0  0  0  0  0  0  0  0  0  0  0
    0.0000   -3.8116    0.0000 H   0  0  0  0  0  0  0  0  0  0  0  0
   -1.6320    3.7126    0.0000 H   0  0  0  0  0  0  0  0  0  0  0  0
   -2.1435    4.2241    0.0000 H   0  0  0  0  0  0  0  0  0  0  0  0
   -2.6550    3.7126    0.0000 H   0  0  0  0  0  0  0  0  0  0  0  0
   -3.1137    2.9180    0.0000 H   0  0  0  0  0  0  0  0  0  0  0  0
   -3.3009    2.2193    0.0000 H   0  0  0  0  0  0  0  0  0  0  0  0
   -2.6022    2.0321    0.0000 H   0  0  0  0  0  0  0  0  0  0  0  0
    0.0000    2.1615    0.0000 H   0  0  0  0  0  0  0  0  0  0  0  0
  1 10  1  0  0  0  0
  1 13  1  0  0  0  0
  2 11  1  0  0  0  0
  2 47  1  0  0  0  0
  3  9  1  0  0  0  0
  3 14  1  0  0  0  0
  3 31  1  0  0  0  0
  4  5  1  0  0  0  0
  4  6  1  0  0  0  0
  4 10  2  0  0  0  0
  5  7  1  0  0  0  0
  5 21  1  0  0  0  0
  5 22  1  0  0  0  0
  6  8  1  0  0  0  0
  6 12  2  0  0  0  0
  7  8  1  0  0  0  0
  7 23  1  0  0  0  0
  7 24  1  0  0  0  0
  8 25  1  0  0  0  0
  8 26  1  0  0  0  0
  9 11  1  0  0  0  0
  9 17  1  0  0  0  0
  9 27  1  0  0  0  0
 10 15  1  0  0  0  0
 11 13  1  0  0  0  0
 11 28  1  0  0  0  0
 12 16  1  0  0  0  0
 12 18  1  0  0  0  0
 13 29  1  0  0  0  0
 13 30  1  0  0  0  0
 14 19  1  0  0  0  0
 14 20  1  0  0  0  0
 14 32  1  0  0  0  0
 15 16  2  0  0  0  0
 15 33  1  0  0  0  0
 16 34  1  0  0  0  0
 17 35  1  0  0  0  0
 17 36  1  0  0  0  0
 17 37  1  0  0  0  0
 18 38  1  0  0  0  0
 18 39  1  0  0  0  0
 18 40  1  0  0  0  0
 19 41  1  0  0  0  0
 19 42  1  0  0  0  0
 19 43  1  0  0  0  0
 20 44  1  0  0  0  0
 20 45  1  0  0  0  0
 20 46  1  0  0  0  0
M  CHG  1   3   1
M  END
