# Supplementary material for: Virtual screening of GPCRs: An in silico chemogenomics approach
Source: BMC Bioinformatics. 2008 Sep 6;9:363. doi: 10.1186/1471-2105-9-363 (PMC2553090; doi:10.1186/1471-2105-9-363)
Supplement: Additional file 2 — Source and data. Source code (under GPL license) and benchmark used in the experiments in a compressed archive checker.tgz. [file 1471-2105-9-363-S2.tgz › chemker/data/chemogenomics/glida/compfiles/mol/L000310.mol]

L000310.mol


 34 36  0     1  0  0  0  0  0999 V2000
    0.0000    0.0000    0.0000 O   0  0  0  0  0  0  0  0  0  0  0  0
    0.0000    1.6500    0.0000 O   0  0  0  0  0  0  0  0  0  0  0  0
   -2.8970    0.0770    0.0000 N   0  0  0  0  0  0  0  0  0  0  0  0
   -2.2296    1.2329    0.0000 N   0  3  0  0  0  0  0  0  0  0  0  0
   -0.7144    0.4125    0.0000 C   0  0  3  0  0  0  0  0  0  0  0  0
   -1.4290    0.0000    0.0000 C   0  0  0  0  0  0  0  0  0  0  0  0
   -0.7144    1.2375    0.0000 C   0  0  0  0  0  0  0  0  0  0  0  0
   -2.1434    0.4125    0.0000 C   0  0  0  0  0  0  0  0  0  0  0  0
    0.7144    0.4125    0.0000 C   0  0  0  0  0  0  0  0  0  0  0  0
   -3.0685   -0.7300    0.0000 C   0  0  0  0  0  0  0  0  0  0  0  0
    0.7144    1.2375    0.0000 C   0  0  0  0  0  0  0  0  0  0  0  0
   -3.4491    0.6900    0.0000 C   0  0  0  0  0  0  0  0  0  0  0  0
   -3.0366    1.4045    0.0000 C   0  0  0  0  0  0  0  0  0  0  0  0
    1.4520   -0.0285    0.0000 C   0  0  0  0  0  0  0  0  0  0  0  0
    1.4520    1.6786    0.0000 C   0  0  0  0  0  0  0  0  0  0  0  0
   -3.8532   -0.9850    0.0000 C   0  0  0  0  0  0  0  0  0  0  0  0
    2.1994    0.3953    0.0000 C   0  0  0  0  0  0  0  0  0  0  0  0
    2.1994    1.2546    0.0000 C   0  0  0  0  0  0  0  0  0  0  0  0
   -0.7144   -0.0990    0.0000 H   0  0  0  0  0  0  0  0  0  0  0  0
   -1.1001   -0.3918    0.0000 H   0  0  0  0  0  0  0  0  0  0  0  0
   -1.7577   -0.3918    0.0000 H   0  0  0  0  0  0  0  0  0  0  0  0
   -0.8894    1.7181    0.0000 H   0  0  0  0  0  0  0  0  0  0  0  0
   -1.2182    1.1487    0.0000 H   0  0  0  0  0  0  0  0  0  0  0  0
   -2.5574   -0.7479    0.0000 H   0  0  0  0  0  0  0  0  0  0  0  0
   -2.9974   -1.2365    0.0000 H   0  0  0  0  0  0  0  0  0  0  0  0
   -3.9578    0.6366    0.0000 H   0  0  0  0  0  0  0  0  0  0  0  0
   -3.2446    1.8718    0.0000 H   0  0  0  0  0  0  0  0  0  0  0  0
    1.4460   -0.5400    0.0000 H   0  0  0  0  0  0  0  0  0  0  0  0
    1.4460    2.1900    0.0000 H   0  0  0  0  0  0  0  0  0  0  0  0
   -3.6951   -1.4714    0.0000 H   0  0  0  0  0  0  0  0  0  0  0  0
   -4.3397   -1.1430    0.0000 H   0  0  0  0  0  0  0  0  0  0  0  0
   -4.0113   -0.4985    0.0000 H   0  0  0  0  0  0  0  0  0  0  0  0
    2.6415    0.1379    0.0000 H   0  0  0  0  0  0  0  0  0  0  0  0
    2.6415    1.5121    0.0000 H   0  0  0  0  0  0  0  0  0  0  0  0
  1  5  1  0  0  0  0
  1  9  1  0  0  0  0
  2  7  1  0  0  0  0
  2 11  1  0  0  0  0
  3  8  1  0  0  0  0
  3 10  1  0  0  0  0
  3 12  1  0  0  0  0
  4  8  2  0  0  0  0
  4 13  1  0  0  0  0
  5  6  1  0  0  0  0
  5  7  1  0  0  0  0
  5 19  1  0  0  0  0
  6  8  1  0  0  0  0
  6 20  1  0  0  0  0
  6 21  1  0  0  0  0
  7 22  1  0  0  0  0
  7 23  1  0  0  0  0
  9 11  1  0  0  0  0
  9 14  2  0  0  0  0
 10 16  1  0  0  0  0
 10 24  1  0  0  0  0
 10 25  1  0  0  0  0
 11 15  2  0  0  0  0
 12 13  2  0  0  0  0
 12 26  1  0  0  0  0
 13 27  1  0  0  0  0
 14 17  1  0  0  0  0
 14 28  1  0  0  0  0
 15 18  1  0  0  0  0
 15 29  1  0  0  0  0
 16 30  1  0  0  0  0
 16 31  1  0  0  0  0
 16 32  1  0  0  0  0
 17 18  2  0  0  0  0
 17 33  1  0  0  0  0
 18 34  1  0  0  0  0
M  CHG  1   4   1
M  END
