# Supplementary material for: Virtual screening of GPCRs: An in silico chemogenomics approach
Source: BMC Bioinformatics. 2008 Sep 6;9:363. doi: 10.1186/1471-2105-9-363 (PMC2553090; doi:10.1186/1471-2105-9-363)
Supplement: Additional file 2 — Source and data. Source code (under GPL license) and benchmark used in the experiments in a compressed archive checker.tgz. [file 1471-2105-9-363-S2.tgz › chemker/data/chemogenomics/glida/compfiles/mol/L000311.mol]

L000311.mol


 27 28  0     0  0  0  0  0  0999 V2000
    0.0000    0.0000    0.0000 N   0  3  0  0  0  0  0  0  0  0  0  0
    0.8008    3.7080    0.0000 N   0  0  0  0  0  0  0  0  0  0  0  0
    2.0202    3.1651    0.0000 N   0  0  0  0  0  0  0  0  0  0  0  0
    0.0000    1.6500    0.0000 C   0  0  0  0  0  0  0  0  0  0  0  0
    0.7145    1.2375    0.0000 C   0  0  0  0  0  0  0  0  0  0  0  0
   -0.7145    1.2375    0.0000 C   0  0  0  0  0  0  0  0  0  0  0  0
    0.0000    2.4751    0.0000 C   0  0  0  0  0  0  0  0  0  0  0  0
    0.7145    0.4125    0.0000 C   0  0  0  0  0  0  0  0  0  0  0  0
   -0.7145    0.4125    0.0000 C   0  0  0  0  0  0  0  0  0  0  0  0
    0.7145    2.8876    0.0000 C   0  0  0  0  0  0  0  0  0  0  0  0
    1.4682    2.5520    0.0000 C   0  0  0  0  0  0  0  0  0  0  0  0
    1.6077    3.8796    0.0000 C   0  0  0  0  0  0  0  0  0  0  0  0
    0.4430    1.9058    0.0000 H   0  0  0  0  0  0  0  0  0  0  0  0
    1.2182    1.1487    0.0000 H   0  0  0  0  0  0  0  0  0  0  0  0
    0.8895    1.7182    0.0000 H   0  0  0  0  0  0  0  0  0  0  0  0
   -0.8895    1.7182    0.0000 H   0  0  0  0  0  0  0  0  0  0  0  0
   -1.2182    1.1487    0.0000 H   0  0  0  0  0  0  0  0  0  0  0  0
   -0.1749    2.9557    0.0000 H   0  0  0  0  0  0  0  0  0  0  0  0
   -0.5038    2.3862    0.0000 H   0  0  0  0  0  0  0  0  0  0  0  0
    0.8895   -0.0681    0.0000 H   0  0  0  0  0  0  0  0  0  0  0  0
    1.2182    0.5014    0.0000 H   0  0  0  0  0  0  0  0  0  0  0  0
   -1.2182    0.5014    0.0000 H   0  0  0  0  0  0  0  0  0  0  0  0
   -0.8895   -0.0681    0.0000 H   0  0  0  0  0  0  0  0  0  0  0  0
    0.0000   -0.5115    0.0000 H   0  0  0  0  0  0  0  0  0  0  0  0
    0.4206    4.0503    0.0000 H   0  0  0  0  0  0  0  0  0  0  0  0
    1.5745    2.0517    0.0000 H   0  0  0  0  0  0  0  0  0  0  0  0
    1.8158    4.3469    0.0000 H   0  0  0  0  0  0  0  0  0  0  0  0
  1  8  1  0  0  0  0
  1  9  1  0  0  0  0
  1 24  1  0  0  0  0
  2 10  1  0  0  0  0
  2 12  1  0  0  0  0
  2 25  1  0  0  0  0
  3 11  1  0  0  0  0
  3 12  2  0  0  0  0
  4  5  1  0  0  0  0
  4  6  1  0  0  0  0
  4  7  1  0  0  0  0
  4 13  1  0  0  0  0
  5  8  1  0  0  0  0
  5 14  1  0  0  0  0
  5 15  1  0  0  0  0
  6  9  1  0  0  0  0
  6 16  1  0  0  0  0
  6 17  1  0  0  0  0
  7 10  1  0  0  0  0
  7 18  1  0  0  0  0
  7 19  1  0  0  0  0
  8 20  1  0  0  0  0
  8 21  1  0  0  0  0
  9 22  1  0  0  0  0
  9 23  1  0  0  0  0
 10 11  2  0  0  0  0
 11 26  1  0  0  0  0
 12 27  1  0  0  0  0
M  CHG  1   1   1
M  END
