# Supplementary material for: Virtual screening of GPCRs: An in silico chemogenomics approach
Source: BMC Bioinformatics. 2008 Sep 6;9:363. doi: 10.1186/1471-2105-9-363 (PMC2553090; doi:10.1186/1471-2105-9-363)
Supplement: Additional file 2 — Source and data. Source code (under GPL license) and benchmark used in the experiments in a compressed archive checker.tgz. [file 1471-2105-9-363-S2.tgz › chemker/data/chemogenomics/glida/compfiles/mol/L000337.mol]

L000337.mol


 42 45  0     0  0  0  0  0  0999 V2000
    0.0000    0.0000    0.0000 Cl  0  0  0  0  0  0  0  0  0  0  0  0
   -4.8438   -1.0208    0.0000 N   0  3  0  0  0  0  0  0  0  0  0  0
   -3.2291   -0.6806    0.0000 N   0  0  0  0  0  0  0  0  0  0  0  0
   -5.9073   -3.3030    0.0000 N   0  0  0  0  0  0  0  0  0  0  0  0
   -7.4025   -3.4641    0.0000 N   0  0  0  0  0  0  0  0  0  0  0  0
   -4.2927   -1.6349    0.0000 C   0  0  0  0  0  0  0  0  0  0  0  0
   -4.5874   -0.2366    0.0000 C   0  0  0  0  0  0  0  0  0  0  0  0
   -3.4855   -1.4647    0.0000 C   0  0  0  0  0  0  0  0  0  0  0  0
   -3.7802   -0.0665    0.0000 C   0  0  0  0  0  0  0  0  0  0  0  0
   -5.6510   -1.1910    0.0000 C   0  0  0  0  0  0  0  0  0  0  0  0
   -5.9073   -1.9752    0.0000 C   0  0  0  0  0  0  0  0  0  0  0  0
   -2.4218   -0.5104    0.0000 C   0  0  0  0  0  0  0  0  0  0  0  0
   -6.6879   -2.2266    0.0000 C   0  0  0  0  0  0  0  0  0  0  0  0
   -5.4258   -2.6391    0.0000 C   0  0  0  0  0  0  0  0  0  0  0  0
   -6.6879   -3.0516    0.0000 C   0  0  0  0  0  0  0  0  0  0  0  0
   -1.8709   -1.1245    0.0000 C   0  0  0  0  0  0  0  0  0  0  0  0
   -2.1656    0.2737    0.0000 C   0  0  0  0  0  0  0  0  0  0  0  0
   -7.4025   -1.8140    0.0000 C   0  0  0  0  0  0  0  0  0  0  0  0
   -1.0636   -0.9544    0.0000 C   0  0  0  0  0  0  0  0  0  0  0  0
   -1.3583    0.4439    0.0000 C   0  0  0  0  0  0  0  0  0  0  0  0
   -8.1169   -2.2266    0.0000 C   0  0  0  0  0  0  0  0  0  0  0  0
   -0.8073   -0.1701    0.0000 C   0  0  0  0  0  0  0  0  0  0  0  0
   -8.1169   -3.0516    0.0000 C   0  0  0  0  0  0  0  0  0  0  0  0
   -4.7270   -1.9052    0.0000 H   0  0  0  0  0  0  0  0  0  0  0  0
   -4.1020   -2.1095    0.0000 H   0  0  0  0  0  0  0  0  0  0  0  0
   -4.6044    0.2746    0.0000 H   0  0  0  0  0  0  0  0  0  0  0  0
   -5.0938   -0.1646    0.0000 H   0  0  0  0  0  0  0  0  0  0  0  0
   -3.4685   -1.9760    0.0000 H   0  0  0  0  0  0  0  0  0  0  0  0
   -2.9791   -1.5368    0.0000 H   0  0  0  0  0  0  0  0  0  0  0  0
   -3.3459    0.2038    0.0000 H   0  0  0  0  0  0  0  0  0  0  0  0
   -3.9710    0.4081    0.0000 H   0  0  0  0  0  0  0  0  0  0  0  0
   -6.1574   -1.1189    0.0000 H   0  0  0  0  0  0  0  0  0  0  0  0
   -5.6680   -0.6797    0.0000 H   0  0  0  0  0  0  0  0  0  0  0  0
   -4.9143   -2.6391    0.0000 H   0  0  0  0  0  0  0  0  0  0  0  0
   -2.0298   -1.6107    0.0000 H   0  0  0  0  0  0  0  0  0  0  0  0
   -2.5071    0.6545    0.0000 H   0  0  0  0  0  0  0  0  0  0  0  0
   -5.7484   -3.7892    0.0000 H   0  0  0  0  0  0  0  0  0  0  0  0
   -7.4025   -1.3025    0.0000 H   0  0  0  0  0  0  0  0  0  0  0  0
   -0.7220   -1.3350    0.0000 H   0  0  0  0  0  0  0  0  0  0  0  0
   -1.1994    0.9301    0.0000 H   0  0  0  0  0  0  0  0  0  0  0  0
   -8.5599   -1.9708    0.0000 H   0  0  0  0  0  0  0  0  0  0  0  0
   -8.5599   -3.3073    0.0000 H   0  0  0  0  0  0  0  0  0  0  0  0
  1 22  1  0  0  0  0
  2  6  1  0  0  0  0
  2  7  1  0  0  0  0
  2 10  1  0  0  0  0
  3  8  1  0  0  0  0
  3  9  1  0  0  0  0
  3 12  1  0  0  0  0
  4 14  1  0  0  0  0
  4 15  1  0  0  0  0
  4 37  1  0  0  0  0
  5 15  1  0  0  0  0
  5 23  2  0  0  0  0
  6  8  1  0  0  0  0
  6 24  1  0  0  0  0
  6 25  1  0  0  0  0
  7  9  1  0  0  0  0
  7 26  1  0  0  0  0
  7 27  1  0  0  0  0
  8 28  1  0  0  0  0
  8 29  1  0  0  0  0
  9 30  1  0  0  0  0
  9 31  1  0  0  0  0
 10 11  1  0  0  0  0
 10 32  1  0  0  0  0
 10 33  1  0  0  0  0
 11 13  1  0  0  0  0
 11 14  2  0  0  0  0
 12 16  2  0  0  0  0
 12 17  1  0  0  0  0
 13 15  2  0  0  0  0
 13 18  1  0  0  0  0
 14 34  1  0  0  0  0
 16 19  1  0  0  0  0
 16 35  1  0  0  0  0
 17 20  2  0  0  0  0
 17 36  1  0  0  0  0
 18 21  2  0  0  0  0
 18 38  1  0  0  0  0
 19 22  2  0  0  0  0
 19 39  1  0  0  0  0
 20 22  1  0  0  0  0
 20 40  1  0  0  0  0
 21 23  1  0  0  0  0
 21 41  1  0  0  0  0
 23 42  1  0  0  0  0
M  CHG  1   2   1
M  END
