# Supplementary material for: Virtual screening of GPCRs: An in silico chemogenomics approach
Source: BMC Bioinformatics. 2008 Sep 6;9:363. doi: 10.1186/1471-2105-9-363 (PMC2553090; doi:10.1186/1471-2105-9-363)
Supplement: Additional file 2 — Source and data. Source code (under GPL license) and benchmark used in the experiments in a compressed archive checker.tgz. [file 1471-2105-9-363-S2.tgz › chemker/data/chemogenomics/glida/compfiles/mol/L000347.mol]

L000347.mol


 18 18  0     1  0  0  0  0  0999 V2000
    0.0000    0.0000    0.0000 O   0  5  0  0  0  0  0  0  0  0  0  0
    1.2375   -0.7145    0.0000 O   0  0  0  0  0  0  0  0  0  0  0  0
    4.0145    1.8414    0.0000 O   0  5  0  0  0  0  0  0  0  0  0  0
    2.7770    2.5560    0.0000 O   0  0  0  0  0  0  0  0  0  0  0  0
    3.1895    0.4125    0.0000 N   0  3  0  0  0  0  0  0  0  0  0  0
    1.9520    1.1270    0.0000 C   0  0  3  0  0  0  0  0  0  0  0  0
    1.2375    0.7145    0.0000 C   0  0  3  0  0  0  0  0  0  0  0  0
    1.2375    1.5395    0.0000 C   0  0  0  0  0  0  0  0  0  0  0  0
    2.7770    1.1270    0.0000 C   0  0  3  0  0  0  0  0  0  0  0  0
    0.8250    0.0000    0.0000 C   0  0  0  0  0  0  0  0  0  0  0  0
    3.1895    1.8414    0.0000 C   0  0  0  0  0  0  0  0  0  0  0  0
    2.0844    1.6211    0.0000 H   0  0  0  0  0  0  0  0  0  0  0  0
    0.7434    0.8469    0.0000 H   0  0  0  0  0  0  0  0  0  0  0  0
    1.4125    2.0201    0.0000 H   0  0  0  0  0  0  0  0  0  0  0  0
    0.7338    1.6283    0.0000 H   0  0  0  0  0  0  0  0  0  0  0  0
    3.2885    1.1270    0.0000 H   0  0  0  0  0  0  0  0  0  0  0  0
    3.7010    0.4125    0.0000 H   0  0  0  0  0  0  0  0  0  0  0  0
    2.9338   -0.0305    0.0000 H   0  0  0  0  0  0  0  0  0  0  0  0
  1 10  1  0  0  0  0
  2 10  2  0  0  0  0
  3 11  1  0  0  0  0
  4 11  2  0  0  0  0
  5  9  1  0  0  0  0
  5 17  1  0  0  0  0
  5 18  1  0  0  0  0
  6  7  1  0  0  0  0
  6  8  1  0  0  0  0
  6  9  1  0  0  0  0
  6 12  1  0  0  0  0
  7  8  1  0  0  0  0
  7 10  1  0  0  0  0
  7 13  1  0  0  0  0
  8 14  1  0  0  0  0
  8 15  1  0  0  0  0
  9 11  1  0  0  0  0
  9 16  1  0  0  0  0
M  CHG  3   1  -1   3  -1   5   1
M  END
