# Supplementary material for: Virtual screening of GPCRs: An in silico chemogenomics approach
Source: BMC Bioinformatics. 2008 Sep 6;9:363. doi: 10.1186/1471-2105-9-363 (PMC2553090; doi:10.1186/1471-2105-9-363)
Supplement: Additional file 2 — Source and data. Source code (under GPL license) and benchmark used in the experiments in a compressed archive checker.tgz. [file 1471-2105-9-363-S2.tgz › chemker/data/chemogenomics/glida/compfiles/mol/L000360.mol]

L000360.mol


 42 44  0     0  0  0  0  0  0999 V2000
    0.0000    0.0000    0.0000 O   0  0  0  0  0  0  0  0  0  0  0  0
    1.3967   -3.9541    0.0000 N   0  0  0  0  0  0  0  0  0  0  0  0
    1.3583   -0.4439    0.0000 N   0  0  0  0  0  0  0  0  0  0  0  0
    1.3967   -2.6264    0.0000 C   0  0  0  0  0  0  0  0  0  0  0  0
    1.8782   -3.2903    0.0000 C   0  0  0  0  0  0  0  0  0  0  0  0
    0.6160   -2.8777    0.0000 C   0  0  0  0  0  0  0  0  0  0  0  0
    1.6529   -1.8422    0.0000 C   0  0  0  0  0  0  0  0  0  0  0  0
    0.6160   -3.7028    0.0000 C   0  0  0  0  0  0  0  0  0  0  0  0
    2.7032   -3.2903    0.0000 C   0  0  0  0  0  0  0  0  0  0  0  0
    1.1020   -1.2281    0.0000 C   0  0  0  0  0  0  0  0  0  0  0  0
   -0.0985   -2.4652    0.0000 C   0  0  0  0  0  0  0  0  0  0  0  0
    3.1157   -4.0047    0.0000 C   0  0  0  0  0  0  0  0  0  0  0  0
   -0.0985   -4.1153    0.0000 C   0  0  0  0  0  0  0  0  0  0  0  0
   -0.8130   -2.8777    0.0000 C   0  0  0  0  0  0  0  0  0  0  0  0
   -0.8130   -3.7028    0.0000 C   0  0  0  0  0  0  0  0  0  0  0  0
    3.9407   -4.0047    0.0000 C   0  0  0  0  0  0  0  0  0  0  0  0
    2.7032   -4.7193    0.0000 C   0  0  0  0  0  0  0  0  0  0  0  0
    4.3532   -4.7193    0.0000 C   0  0  0  0  0  0  0  0  0  0  0  0
    3.1157   -5.4337    0.0000 C   0  0  0  0  0  0  0  0  0  0  0  0
    0.8073    0.1702    0.0000 C   0  0  0  0  0  0  0  0  0  0  0  0
    3.9407   -5.4337    0.0000 C   0  0  0  0  0  0  0  0  0  0  0  0
    1.0636    0.9544    0.0000 C   0  0  0  0  0  0  0  0  0  0  0  0
    1.9686   -1.4397    0.0000 H   0  0  0  0  0  0  0  0  0  0  0  0
    2.1042   -2.0831    0.0000 H   0  0  0  0  0  0  0  0  0  0  0  0
    2.6143   -2.7865    0.0000 H   0  0  0  0  0  0  0  0  0  0  0  0
    3.1838   -3.1154    0.0000 H   0  0  0  0  0  0  0  0  0  0  0  0
    1.5556   -4.4404    0.0000 H   0  0  0  0  0  0  0  0  0  0  0  0
    0.7863   -1.6306    0.0000 H   0  0  0  0  0  0  0  0  0  0  0  0
    0.6508   -0.9871    0.0000 H   0  0  0  0  0  0  0  0  0  0  0  0
   -0.0985   -1.9537    0.0000 H   0  0  0  0  0  0  0  0  0  0  0  0
   -0.0985   -4.6268    0.0000 H   0  0  0  0  0  0  0  0  0  0  0  0
   -1.2559   -2.6220    0.0000 H   0  0  0  0  0  0  0  0  0  0  0  0
   -1.2559   -3.9585    0.0000 H   0  0  0  0  0  0  0  0  0  0  0  0
    1.8588   -0.3384    0.0000 H   0  0  0  0  0  0  0  0  0  0  0  0
    4.1965   -3.5618    0.0000 H   0  0  0  0  0  0  0  0  0  0  0  0
    2.1917   -4.7193    0.0000 H   0  0  0  0  0  0  0  0  0  0  0  0
    4.8647   -4.7193    0.0000 H   0  0  0  0  0  0  0  0  0  0  0  0
    2.8599   -5.8767    0.0000 H   0  0  0  0  0  0  0  0  0  0  0  0
    4.1965   -5.8767    0.0000 H   0  0  0  0  0  0  0  0  0  0  0  0
    1.5498    0.7955    0.0000 H   0  0  0  0  0  0  0  0  0  0  0  0
    0.5773    1.1133    0.0000 H   0  0  0  0  0  0  0  0  0  0  0  0
    1.2225    1.4406    0.0000 H   0  0  0  0  0  0  0  0  0  0  0  0
  1 20  2  0  0  0  0
  2  5  1  0  0  0  0
  2  8  1  0  0  0  0
  2 27  1  0  0  0  0
  3 10  1  0  0  0  0
  3 20  1  0  0  0  0
  3 34  1  0  0  0  0
  4  5  2  0  0  0  0
  4  6  1  0  0  0  0
  4  7  1  0  0  0  0
  5  9  1  0  0  0  0
  6  8  1  0  0  0  0
  6 11  2  0  0  0  0
  7 10  1  0  0  0  0
  7 23  1  0  0  0  0
  7 24  1  0  0  0  0
  8 13  2  0  0  0  0
  9 12  1  0  0  0  0
  9 25  1  0  0  0  0
  9 26  1  0  0  0  0
 10 28  1  0  0  0  0
 10 29  1  0  0  0  0
 11 14  1  0  0  0  0
 11 30  1  0  0  0  0
 12 16  2  0  0  0  0
 12 17  1  0  0  0  0
 13 15  1  0  0  0  0
 13 31  1  0  0  0  0
 14 15  2  0  0  0  0
 14 32  1  0  0  0  0
 15 33  1  0  0  0  0
 16 18  1  0  0  0  0
 16 35  1  0  0  0  0
 17 19  2  0  0  0  0
 17 36  1  0  0  0  0
 18 21  2  0  0  0  0
 18 37  1  0  0  0  0
 19 21  1  0  0  0  0
 19 38  1  0  0  0  0
 20 22  1  0  0  0  0
 21 39  1  0  0  0  0
 22 40  1  0  0  0  0
 22 41  1  0  0  0  0
 22 42  1  0  0  0  0
M  END
