# Supplementary material for: Virtual screening of GPCRs: An in silico chemogenomics approach
Source: BMC Bioinformatics. 2008 Sep 6;9:363. doi: 10.1186/1471-2105-9-363 (PMC2553090; doi:10.1186/1471-2105-9-363)
Supplement: Additional file 2 — Source and data. Source code (under GPL license) and benchmark used in the experiments in a compressed archive checker.tgz. [file 1471-2105-9-363-S2.tgz › chemker/data/chemogenomics/glida/compfiles/mol/L000367.mol]

L000367.mol


 22 23  0     1  0  0  0  0  0999 V2000
    0.0000    0.0000    0.0000 O   0  5  0  0  0  0  0  0  0  0  0  0
    0.0000    1.4290    0.0000 O   0  0  0  0  0  0  0  0  0  0  0  0
   -4.1581    1.5313    0.0000 O   0  5  0  0  0  0  0  0  0  0  0  0
   -3.3182    2.6874    0.0000 O   0  0  0  0  0  0  0  0  0  0  0  0
   -2.4820    2.1665    0.0000 N   0  3  0  0  0  0  0  0  0  0  0  0
   -1.9524    1.1270    0.0000 C   0  0  3  0  0  0  0  0  0  0  0  0
   -1.9524    0.3020    0.0000 C   0  0  3  0  0  0  0  0  0  0  0  0
   -1.2375    0.7145    0.0000 C   0  0  3  0  0  0  0  0  0  0  0  0
   -2.7370    1.3820    0.0000 C   0  0  3  0  0  0  0  0  0  0  0  0
   -2.7370    0.0470    0.0000 C   0  0  0  0  0  0  0  0  0  0  0  0
   -3.2219    0.7145    0.0000 C   0  0  0  0  0  0  0  0  0  0  0  0
   -0.4125    0.7145    0.0000 C   0  0  0  0  0  0  0  0  0  0  0  0
   -3.4045    1.8669    0.0000 C   0  0  0  0  0  0  0  0  0  0  0  0
   -1.7444    1.5943    0.0000 H   0  0  0  0  0  0  0  0  0  0  0  0
   -1.7444   -0.1653    0.0000 H   0  0  0  0  0  0  0  0  0  0  0  0
   -1.1052    1.2085    0.0000 H   0  0  0  0  0  0  0  0  0  0  0  0
   -3.1800   -0.2087    0.0000 H   0  0  0  0  0  0  0  0  0  0  0  0
   -2.5290   -0.4203    0.0000 H   0  0  0  0  0  0  0  0  0  0  0  0
   -3.6021    1.0567    0.0000 H   0  0  0  0  0  0  0  0  0  0  0  0
   -3.6021    0.3722    0.0000 H   0  0  0  0  0  0  0  0  0  0  0  0
   -1.9817    2.2729    0.0000 H   0  0  0  0  0  0  0  0  0  0  0  0
   -2.8243    2.5467    0.0000 H   0  0  0  0  0  0  0  0  0  0  0  0
  1 12  1  0  0  0  0
  2 12  2  0  0  0  0
  3 13  1  0  0  0  0
  4 13  2  0  0  0  0
  5  9  1  0  0  0  0
  5 21  1  0  0  0  0
  5 22  1  0  0  0  0
  6  7  1  0  0  0  0
  6  8  1  0  0  0  0
  6  9  1  0  0  0  0
  6 14  1  0  0  0  0
  7  8  1  0  0  0  0
  7 10  1  0  0  0  0
  7 15  1  0  0  0  0
  8 12  1  0  0  0  0
  8 16  1  0  0  0  0
  9 11  1  0  0  0  0
  9 13  1  0  0  0  0
 10 11  1  0  0  0  0
 10 17  1  0  0  0  0
 10 18  1  0  0  0  0
 11 19  1  0  0  0  0
 11 20  1  0  0  0  0
M  CHG  3   1  -1   3  -1   5   1
M  END
