# Supplementary material for: Virtual screening of GPCRs: An in silico chemogenomics approach
Source: BMC Bioinformatics. 2008 Sep 6;9:363. doi: 10.1186/1471-2105-9-363 (PMC2553090; doi:10.1186/1471-2105-9-363)
Supplement: Additional file 2 — Source and data. Source code (under GPL license) and benchmark used in the experiments in a compressed archive checker.tgz. [file 1471-2105-9-363-S2.tgz › chemker/data/chemogenomics/glida/compfiles/mol/L000370.mol]

L000370.mol


 15 16  0     1  0  0  0  0  0999 V2000
    0.0000    0.0000    0.0000 C   0  0  3  0  0  0  0  0  0  0  0  0
    0.8272    0.0000    0.0000 C   0  0  3  0  0  0  0  0  0  0  0  0
   -0.7474    0.1596    0.0000 C   0  0  3  0  0  0  0  0  0  0  0  0
   -0.2577    0.8235    0.0000 C   0  0  3  0  0  0  0  0  0  0  0  0
    1.2952   -0.7910    0.0000 C   0  0  0  0  0  0  0  0  0  0  0  0
    1.0957    0.8235    0.0000 C   0  0  0  0  0  0  0  0  0  0  0  0
    1.5709    0.1343    0.0000 N   0  3  0  0  0  0  0  0  0  0  0  0
   -1.4585   -0.2104    0.0000 C   0  0  0  0  0  0  0  0  0  0  0  0
    0.4317    1.2879    0.0000 O   0  0  0  0  0  0  0  0  0  0  0  0
    2.1188   -0.7910    0.0000 O   0  5  0  0  0  0  0  0  0  0  0  0
    0.8344   -1.4512    0.0000 O   0  0  0  0  0  0  0  0  0  0  0  0
   -2.1769    0.1959    0.0000 O   0  5  0  0  0  0  0  0  0  0  0  0
   -1.4585   -1.0267    0.0000 O   0  0  0  0  0  0  0  0  0  0  0  0
    0.1959   -0.7837    0.0000 H   0  0  0  0  0  0  0  0  0  0  0  0
   -0.5370    1.5818    0.0000 H   0  0  0  0  0  0  0  0  0  0  0  0
  1  2  1  0  0  0  0
  1  3  1  0  0  0  0
  1  4  1  0  0  0  0
  1 14  1  0  0  0  0
  2  5  1  0  0  0  0
  2  6  1  0  0  0  0
  2  7  1  0  0  0  0
  3  8  1  0  0  0  0
  3  4  1  0  0  0  0
  4  9  1  0  0  0  0
  4 15  1  0  0  0  0
  5 10  1  0  0  0  0
  5 11  2  0  0  0  0
  6  9  1  0  0  0  0
  8 12  1  0  0  0  0
  8 13  2  0  0  0  0
M  CHG  3   7   1  10  -1  12  -1
M  END
