# Supplementary material for: Virtual screening of GPCRs: An in silico chemogenomics approach
Source: BMC Bioinformatics. 2008 Sep 6;9:363. doi: 10.1186/1471-2105-9-363 (PMC2553090; doi:10.1186/1471-2105-9-363)
Supplement: Additional file 2 — Source and data. Source code (under GPL license) and benchmark used in the experiments in a compressed archive checker.tgz. [file 1471-2105-9-363-S2.tgz › chemker/data/chemogenomics/glida/compfiles/mol/L000371.mol]

L000371.mol


 15 16  0     1  0  0  0  0  0999 V2000
    0.0000    0.0000    0.0000 C   0  0  3  0  0  0  0  0  0  0  0  0
    0.8251    0.0000    0.0000 C   0  0  3  0  0  0  0  0  0  0  0  0
   -0.7454    0.1592    0.0000 C   0  0  3  0  0  0  0  0  0  0  0  0
   -0.2533    0.8214    0.0000 C   0  0  3  0  0  0  0  0  0  0  0  0
    1.2883   -0.7889    0.0000 C   0  0  0  0  0  0  0  0  0  0  0  0
    1.0965    0.8214    0.0000 C   0  0  0  0  0  0  0  0  0  0  0  0
    1.5705    0.1339    0.0000 N   0  3  0  0  0  0  0  0  0  0  0  0
   -1.4584   -0.2099    0.0000 C   0  0  0  0  0  0  0  0  0  0  0  0
    0.4342    1.2846    0.0000 S   0  0  0  0  0  0  0  0  0  0  0  0
    2.1096   -0.7889    0.0000 O   0  5  0  0  0  0  0  0  0  0  0  0
    0.8324   -1.4475    0.0000 O   0  0  0  0  0  0  0  0  0  0  0  0
   -2.1712    0.1954    0.0000 O   0  5  0  0  0  0  0  0  0  0  0  0
   -1.4584   -1.0242    0.0000 O   0  0  0  0  0  0  0  0  0  0  0  0
    0.1917   -0.7817    0.0000 H   0  0  0  0  0  0  0  0  0  0  0  0
   -0.5356    1.5777    0.0000 H   0  0  0  0  0  0  0  0  0  0  0  0
  1  2  1  0  0  0  0
  1  3  1  0  0  0  0
  1  4  1  0  0  0  0
  1 14  1  0  0  0  0
  2  5  1  0  0  0  0
  2  6  1  0  0  0  0
  2  7  1  0  0  0  0
  3  8  1  0  0  0  0
  3  4  1  0  0  0  0
  4  9  1  0  0  0  0
  4 15  1  0  0  0  0
  5 10  1  0  0  0  0
  5 11  2  0  0  0  0
  6  9  1  0  0  0  0
  8 12  1  0  0  0  0
  8 13  2  0  0  0  0
M  CHG  3   7   1  10  -1  12  -1
M  END
