# Supplementary material for: Virtual screening of GPCRs: An in silico chemogenomics approach
Source: BMC Bioinformatics. 2008 Sep 6;9:363. doi: 10.1186/1471-2105-9-363 (PMC2553090; doi:10.1186/1471-2105-9-363)
Supplement: Additional file 2 — Source and data. Source code (under GPL license) and benchmark used in the experiments in a compressed archive checker.tgz. [file 1471-2105-9-363-S2.tgz › chemker/data/chemogenomics/glida/compfiles/mol/L000388.mol]

L000388.mol


 24 24  0     1  0  0  0  0  0999 V2000
    0.0000    0.0000    0.0000 O   0  5  0  0  0  0  0  0  0  0  0  0
   -1.4289    0.0000    0.0000 O   0  0  0  0  0  0  0  0  0  0  0  0
   -1.4289   -4.9501    0.0000 O   0  5  0  0  0  0  0  0  0  0  0  0
    0.0000   -4.9501    0.0000 O   0  0  0  0  0  0  0  0  0  0  0  0
    0.1106   -1.2375    0.0000 N   0  3  0  0  0  0  0  0  0  0  0  0
   -0.7145   -1.2375    0.0000 C   0  0  3  0  0  0  0  0  0  0  0  0
   -0.7145   -2.0625    0.0000 C   0  0  0  0  0  0  0  0  0  0  0  0
   -1.5395   -1.2375    0.0000 C   0  0  0  0  0  0  0  0  0  0  0  0
   -1.4289   -2.4751    0.0000 C   0  0  0  0  0  0  0  0  0  0  0  0
    0.0000   -2.4751    0.0000 C   0  0  0  0  0  0  0  0  0  0  0  0
   -0.7145   -0.4125    0.0000 C   0  0  0  0  0  0  0  0  0  0  0  0
   -1.4289   -3.3001    0.0000 C   0  0  0  0  0  0  0  0  0  0  0  0
    0.0000   -3.3001    0.0000 C   0  0  0  0  0  0  0  0  0  0  0  0
   -0.7145   -3.7126    0.0000 C   0  0  0  0  0  0  0  0  0  0  0  0
   -0.7145   -4.5376    0.0000 C   0  0  0  0  0  0  0  0  0  0  0  0
   -2.0510   -1.2375    0.0000 H   0  0  0  0  0  0  0  0  0  0  0  0
   -1.5395   -1.7490    0.0000 H   0  0  0  0  0  0  0  0  0  0  0  0
   -1.5395   -0.7260    0.0000 H   0  0  0  0  0  0  0  0  0  0  0  0
   -1.8720   -2.2193    0.0000 H   0  0  0  0  0  0  0  0  0  0  0  0
    0.4430   -2.2193    0.0000 H   0  0  0  0  0  0  0  0  0  0  0  0
    0.3663   -0.7946    0.0000 H   0  0  0  0  0  0  0  0  0  0  0  0
    0.3663   -1.6805    0.0000 H   0  0  0  0  0  0  0  0  0  0  0  0
   -1.8720   -3.5558    0.0000 H   0  0  0  0  0  0  0  0  0  0  0  0
    0.4430   -3.5558    0.0000 H   0  0  0  0  0  0  0  0  0  0  0  0
  1 11  1  0  0  0  0
  2 11  2  0  0  0  0
  3 15  1  0  0  0  0
  4 15  2  0  0  0  0
  5  6  1  0  0  0  0
  5 21  1  0  0  0  0
  5 22  1  0  0  0  0
  6  7  1  0  0  0  0
  6  8  1  0  0  0  0
  6 11  1  0  0  0  0
  7  9  2  0  0  0  0
  7 10  1  0  0  0  0
  8 16  1  0  0  0  0
  8 17  1  0  0  0  0
  8 18  1  0  0  0  0
  9 12  1  0  0  0  0
  9 19  1  0  0  0  0
 10 13  2  0  0  0  0
 10 20  1  0  0  0  0
 12 14  2  0  0  0  0
 12 23  1  0  0  0  0
 13 14  1  0  0  0  0
 13 24  1  0  0  0  0
 14 15  1  0  0  0  0
M  CHG  3   1  -1   3  -1   5   1
M  END
