# Supplementary material for: Virtual screening of GPCRs: An in silico chemogenomics approach
Source: BMC Bioinformatics. 2008 Sep 6;9:363. doi: 10.1186/1471-2105-9-363 (PMC2553090; doi:10.1186/1471-2105-9-363)
Supplement: Additional file 2 — Source and data. Source code (under GPL license) and benchmark used in the experiments in a compressed archive checker.tgz. [file 1471-2105-9-363-S2.tgz › chemker/data/chemogenomics/glida/compfiles/mol/L000389.mol]

L000389.mol


 13 14  0     0  0  0  0  0  0999 V2000
    0.0000    0.0000    0.0000 C   0  0  0  0  0  0  0  0  0  0  0  0
   -0.8068   -0.1068    0.0000 N   0  0  0  0  0  0  0  0  0  0  0  0
    0.5043   -0.6427    0.0000 C   0  0  0  0  0  0  0  0  0  0  0  0
    0.3224    0.7594    0.0000 C   0  0  0  0  0  0  0  0  0  0  0  0
   -1.3032    0.5458    0.0000 C   0  0  0  0  0  0  0  0  0  0  0  0
   -1.1173   -0.8582    0.0000 C   0  0  0  0  0  0  0  0  0  0  0  0
    1.3250   -0.5359    0.0000 C   0  0  0  0  0  0  0  0  0  0  0  0
    1.1371    0.8681    0.0000 C   0  0  0  0  0  0  0  0  0  0  0  0
   -2.1239    0.4391    0.0000 C   0  0  0  0  0  0  0  0  0  0  0  0
   -1.9380   -0.9631    0.0000 C   0  0  0  0  0  0  0  0  0  0  0  0
    1.6414    0.2136    0.0000 C   0  0  0  0  0  0  0  0  0  0  0  0
    1.8293   -1.1925    0.0000 Cl  0  0  0  0  0  0  0  0  0  0  0  0
   -2.4403   -0.3164    0.0000 N   0  3  0  0  0  0  0  0  0  0  0  0
  1  2  1  0  0  0  0
  1  3  2  0  0  0  0
  1  4  1  0  0  0  0
  2  5  1  0  0  0  0
  2  6  1  0  0  0  0
  3  7  1  0  0  0  0
  4  8  2  0  0  0  0
  5  9  1  0  0  0  0
  6 10  1  0  0  0  0
  7 11  2  0  0  0  0
  7 12  1  0  0  0  0
  8 11  1  0  0  0  0
  9 13  1  0  0  0  0
 10 13  1  0  0  0  0
M  CHG  1  13   1
M  END
