# Supplementary material for: Virtual screening of GPCRs: An in silico chemogenomics approach
Source: BMC Bioinformatics. 2008 Sep 6;9:363. doi: 10.1186/1471-2105-9-363 (PMC2553090; doi:10.1186/1471-2105-9-363)
Supplement: Additional file 2 — Source and data. Source code (under GPL license) and benchmark used in the experiments in a compressed archive checker.tgz. [file 1471-2105-9-363-S2.tgz › chemker/data/chemogenomics/glida/compfiles/mol/L000391.mol]

L000391.mol


 44 45  0     1  0  0  0  0  0999 V2000
    0.0000    0.0000    0.0000 O   0  0  0  0  0  0  0  0  0  0  0  0
    0.7145    3.7126    0.0000 N   0  0  3  0  0  0  0  0  0  0  0  0
    2.8579    3.3001    0.0000 N   0  3  0  0  0  0  0  0  0  0  0  0
    0.0000    4.9501    0.0000 N   0  0  0  0  0  0  0  0  0  0  0  0
    1.4290    3.3001    0.0000 C   0  0  0  0  0  0  0  0  0  0  0  0
    2.1435    3.7126    0.0000 C   0  0  0  0  0  0  0  0  0  0  0  0
    0.0000    3.3001    0.0000 C   0  0  0  0  0  0  0  0  0  0  0  0
    0.0000    2.4751    0.0000 C   0  0  0  0  0  0  0  0  0  0  0  0
    0.7145    4.5376    0.0000 C   0  0  0  0  0  0  0  0  0  0  0  0
    0.7145    2.0625    0.0000 C   0  0  0  0  0  0  0  0  0  0  0  0
   -0.7145    2.0625    0.0000 C   0  0  0  0  0  0  0  0  0  0  0  0
    3.5725    3.7126    0.0000 C   0  0  0  0  0  0  0  0  0  0  0  0
    2.8579    2.4751    0.0000 C   0  0  0  0  0  0  0  0  0  0  0  0
    1.4290    4.9501    0.0000 C   0  0  0  0  0  0  0  0  0  0  0  0
    0.7145    1.2375    0.0000 C   0  0  0  0  0  0  0  0  0  0  0  0
   -0.7145    1.2375    0.0000 C   0  0  0  0  0  0  0  0  0  0  0  0
    0.0000    0.8250    0.0000 C   0  0  0  0  0  0  0  0  0  0  0  0
    1.4290    5.7751    0.0000 C   0  0  0  0  0  0  0  0  0  0  0  0
    0.0000    5.7751    0.0000 C   0  0  0  0  0  0  0  0  0  0  0  0
    0.7145    6.1876    0.0000 C   0  0  0  0  0  0  0  0  0  0  0  0
   -0.7145   -0.4125    0.0000 C   0  0  0  0  0  0  0  0  0  0  0  0
    1.7578    2.9083    0.0000 H   0  0  0  0  0  0  0  0  0  0  0  0
    1.1002    2.9083    0.0000 H   0  0  0  0  0  0  0  0  0  0  0  0
    1.8147    4.1044    0.0000 H   0  0  0  0  0  0  0  0  0  0  0  0
    2.4722    4.1044    0.0000 H   0  0  0  0  0  0  0  0  0  0  0  0
   -0.5038    3.2112    0.0000 H   0  0  0  0  0  0  0  0  0  0  0  0
   -0.1749    3.7807    0.0000 H   0  0  0  0  0  0  0  0  0  0  0  0
    1.1575    2.3183    0.0000 H   0  0  0  0  0  0  0  0  0  0  0  0
   -1.1574    2.3183    0.0000 H   0  0  0  0  0  0  0  0  0  0  0  0
    3.8282    3.2696    0.0000 H   0  0  0  0  0  0  0  0  0  0  0  0
    4.0154    3.9683    0.0000 H   0  0  0  0  0  0  0  0  0  0  0  0
    3.3167    4.1555    0.0000 H   0  0  0  0  0  0  0  0  0  0  0  0
    2.3464    2.4751    0.0000 H   0  0  0  0  0  0  0  0  0  0  0  0
    2.8579    1.9635    0.0000 H   0  0  0  0  0  0  0  0  0  0  0  0
    3.3695    2.4751    0.0000 H   0  0  0  0  0  0  0  0  0  0  0  0
    1.8720    4.6944    0.0000 H   0  0  0  0  0  0  0  0  0  0  0  0
    1.1575    0.9818    0.0000 H   0  0  0  0  0  0  0  0  0  0  0  0
   -1.1574    0.9818    0.0000 H   0  0  0  0  0  0  0  0  0  0  0  0
    1.8720    6.0309    0.0000 H   0  0  0  0  0  0  0  0  0  0  0  0
   -0.4430    6.0309    0.0000 H   0  0  0  0  0  0  0  0  0  0  0  0
    0.7145    6.6991    0.0000 H   0  0  0  0  0  0  0  0  0  0  0  0
   -0.9702    0.0304    0.0000 H   0  0  0  0  0  0  0  0  0  0  0  0
   -1.1574   -0.6683    0.0000 H   0  0  0  0  0  0  0  0  0  0  0  0
   -0.4587   -0.8555    0.0000 H   0  0  0  0  0  0  0  0  0  0  0  0
  1 17  1  0  0  0  0
  1 21  1  0  0  0  0
  2  5  1  0  0  0  0
  2  7  1  0  0  0  0
  2  9  1  0  0  0  0
  3  6  1  0  0  0  0
  3 12  1  0  0  0  0
  3 13  1  0  0  0  0
  4  9  1  0  0  0  0
  4 19  2  0  0  0  0
  5  6  1  0  0  0  0
  5 22  1  0  0  0  0
  5 23  1  0  0  0  0
  6 24  1  0  0  0  0
  6 25  1  0  0  0  0
  7  8  1  0  0  0  0
  7 26  1  0  0  0  0
  7 27  1  0  0  0  0
  8 10  2  0  0  0  0
  8 11  1  0  0  0  0
  9 14  2  0  0  0  0
 10 15  1  0  0  0  0
 10 28  1  0  0  0  0
 11 16  2  0  0  0  0
 11 29  1  0  0  0  0
 12 30  1  0  0  0  0
 12 31  1  0  0  0  0
 12 32  1  0  0  0  0
 13 33  1  0  0  0  0
 13 34  1  0  0  0  0
 13 35  1  0  0  0  0
 14 18  1  0  0  0  0
 14 36  1  0  0  0  0
 15 17  2  0  0  0  0
 15 37  1  0  0  0  0
 16 17  1  0  0  0  0
 16 38  1  0  0  0  0
 18 20  2  0  0  0  0
 18 39  1  0  0  0  0
 19 20  1  0  0  0  0
 19 40  1  0  0  0  0
 20 41  1  0  0  0  0
 21 42  1  0  0  0  0
 21 43  1  0  0  0  0
 21 44  1  0  0  0  0
M  CHG  1   3   1
M  END
