# Supplementary material for: Virtual screening of GPCRs: An in silico chemogenomics approach
Source: BMC Bioinformatics. 2008 Sep 6;9:363. doi: 10.1186/1471-2105-9-363 (PMC2553090; doi:10.1186/1471-2105-9-363)
Supplement: Additional file 2 — Source and data. Source code (under GPL license) and benchmark used in the experiments in a compressed archive checker.tgz. [file 1471-2105-9-363-S2.tgz › chemker/data/chemogenomics/glida/compfiles/mol/L000394.mol]

L000394.mol


 51 54  0     1  0  0  0  0  0999 V2000
    0.0000    0.0000    0.0000 S   0  0  0  0  0  0  0  0  0  0  0  0
    0.8250    0.0032    0.0000 O   0  0  0  0  0  0  0  0  0  0  0  0
   -0.8250   -0.0031    0.0000 O   0  0  0  0  0  0  0  0  0  0  0  0
    2.2043   -1.2405    0.0000 N   0  3  3  0  0  0  0  0  0  0  0  0
    0.0031   -0.8250    0.0000 N   0  0  0  0  0  0  0  0  0  0  0  0
    3.1794   -4.6364    0.0000 N   0  0  0  0  0  0  0  0  0  0  0  0
   -0.0032    0.8250    0.0000 N   0  0  0  0  0  0  0  0  0  0  0  0
    1.4766   -2.5122    0.0000 C   0  0  3  0  0  0  0  0  0  0  0  0
    2.1910   -2.0997    0.0000 C   0  0  3  0  0  0  0  0  0  0  0  0
    0.7258   -2.0940    0.0000 C   0  0  0  0  0  0  0  0  0  0  0  0
    0.7192   -1.2347    0.0000 C   0  0  3  0  0  0  0  0  0  0  0  0
    2.9055   -2.5122    0.0000 C   0  0  0  0  0  0  0  0  0  0  0  0
    1.4635   -0.8050    0.0000 C   0  0  0  0  0  0  0  0  0  0  0  0
    1.4766   -3.3372    0.0000 C   0  0  0  0  0  0  0  0  0  0  0  0
    2.1910   -3.7497    0.0000 C   0  0  0  0  0  0  0  0  0  0  0  0
    2.9055   -3.3372    0.0000 C   0  0  0  0  0  0  0  0  0  0  0  0
    2.2043   -4.6089    0.0000 C   0  0  0  0  0  0  0  0  0  0  0  0
    2.9235   -0.8362    0.0000 C   0  0  0  0  0  0  0  0  0  0  0  0
    0.7258   -3.7553    0.0000 C   0  0  0  0  0  0  0  0  0  0  0  0
    3.5136   -3.8875    0.0000 C   0  0  0  0  0  0  0  0  0  0  0  0
    1.4635   -5.0443    0.0000 C   0  0  0  0  0  0  0  0  0  0  0  0
    0.7192   -4.6146    0.0000 C   0  0  0  0  0  0  0  0  0  0  0  0
    3.5919   -5.3509    0.0000 C   0  0  0  0  0  0  0  0  0  0  0  0
    0.7097    1.2403    0.0000 C   0  0  0  0  0  0  0  0  0  0  0  0
   -0.7192    1.2348    0.0000 C   0  0  0  0  0  0  0  0  0  0  0  0
    0.9076   -2.8466    0.0000 H   0  0  0  0  0  0  0  0  0  0  0  0
    2.7651   -1.7741    0.0000 H   0  0  0  0  0  0  0  0  0  0  0  0
    0.2213   -2.0103    0.0000 H   0  0  0  0  0  0  0  0  0  0  0  0
    0.5571   -2.5769    0.0000 H   0  0  0  0  0  0  0  0  0  0  0  0
    0.2778   -1.4930    0.0000 H   0  0  0  0  0  0  0  0  0  0  0  0
    3.4093   -2.6010    0.0000 H   0  0  0  0  0  0  0  0  0  0  0  0
    3.0804   -2.0315    0.0000 H   0  0  0  0  0  0  0  0  0  0  0  0
    1.7942   -0.4149    0.0000 H   0  0  0  0  0  0  0  0  0  0  0  0
    1.1357   -0.4123    0.0000 H   0  0  0  0  0  0  0  0  0  0  0  0
   -0.4388   -1.0824    0.0000 H   0  0  0  0  0  0  0  0  0  0  0  0
    3.1741   -1.2821    0.0000 H   0  0  0  0  0  0  0  0  0  0  0  0
    3.3694   -0.5856    0.0000 H   0  0  0  0  0  0  0  0  0  0  0  0
    2.6729   -0.3903    0.0000 H   0  0  0  0  0  0  0  0  0  0  0  0
    0.2859   -3.4944    0.0000 H   0  0  0  0  0  0  0  0  0  0  0  0
    4.0141   -3.7820    0.0000 H   0  0  0  0  0  0  0  0  0  0  0  0
    1.4654   -5.5558    0.0000 H   0  0  0  0  0  0  0  0  0  0  0  0
    0.2753   -4.8686    0.0000 H   0  0  0  0  0  0  0  0  0  0  0  0
    3.1488   -5.6067    0.0000 H   0  0  0  0  0  0  0  0  0  0  0  0
    3.8476   -5.7939    0.0000 H   0  0  0  0  0  0  0  0  0  0  0  0
    4.0348   -5.0952    0.0000 H   0  0  0  0  0  0  0  0  0  0  0  0
    0.9671    0.7983    0.0000 H   0  0  0  0  0  0  0  0  0  0  0  0
    1.1517    1.4977    0.0000 H   0  0  0  0  0  0  0  0  0  0  0  0
    0.4523    1.6822    0.0000 H   0  0  0  0  0  0  0  0  0  0  0  0
   -0.4652    1.6787    0.0000 H   0  0  0  0  0  0  0  0  0  0  0  0
   -1.1632    1.4888    0.0000 H   0  0  0  0  0  0  0  0  0  0  0  0
   -0.9732    0.7908    0.0000 H   0  0  0  0  0  0  0  0  0  0  0  0
  1  2  2  0  0  0  0
  1  3  2  0  0  0  0
  1  5  1  0  0  0  0
  1  7  1  0  0  0  0
  4  9  1  0  0  0  0
  4 13  1  0  0  0  0
  4 18  1  0  0  0  0
  5 11  1  0  0  0  0
  5 35  1  0  0  0  0
  6 17  1  0  0  0  0
  6 20  1  0  0  0  0
  6 23  1  0  0  0  0
  7 24  1  0  0  0  0
  7 25  1  0  0  0  0
  8  9  1  0  0  0  0
  8 10  1  0  0  0  0
  8 14  1  0  0  0  0
  8 26  1  0  0  0  0
  9 12  1  0  0  0  0
  9 27  1  0  0  0  0
 10 11  1  0  0  0  0
 10 28  1  0  0  0  0
 10 29  1  0  0  0  0
 11 13  1  0  0  0  0
 11 30  1  0  0  0  0
 12 16  1  0  0  0  0
 12 31  1  0  0  0  0
 12 32  1  0  0  0  0
 13 33  1  0  0  0  0
 13 34  1  0  0  0  0
 14 15  2  0  0  0  0
 14 19  1  0  0  0  0
 15 16  1  0  0  0  0
 15 17  1  0  0  0  0
 16 20  2  0  0  0  0
 17 21  2  0  0  0  0
 18 36  1  0  0  0  0
 18 37  1  0  0  0  0
 18 38  1  0  0  0  0
 19 22  2  0  0  0  0
 19 39  1  0  0  0  0
 20 40  1  0  0  0  0
 21 22  1  0  0  0  0
 21 41  1  0  0  0  0
 22 42  1  0  0  0  0
 23 43  1  0  0  0  0
 23 44  1  0  0  0  0
 23 45  1  0  0  0  0
 24 46  1  0  0  0  0
 24 47  1  0  0  0  0
 24 48  1  0  0  0  0
 25 49  1  0  0  0  0
 25 50  1  0  0  0  0
 25 51  1  0  0  0  0
M  CHG  1   4   1
M  END
