# Supplementary material for: Virtual screening of GPCRs: An in silico chemogenomics approach
Source: BMC Bioinformatics. 2008 Sep 6;9:363. doi: 10.1186/1471-2105-9-363 (PMC2553090; doi:10.1186/1471-2105-9-363)
Supplement: Additional file 2 — Source and data. Source code (under GPL license) and benchmark used in the experiments in a compressed archive checker.tgz. [file 1471-2105-9-363-S2.tgz › chemker/data/chemogenomics/glida/compfiles/mol/L000398.mol]

L000398.mol


 27 27  0     0  0  0  0  0  0999 V2000
    0.0000    0.0000    0.0000 O   0  0  0  0  0  0  0  0  0  0  0  0
    2.0653    0.7821    0.0000 N   0  3  0  0  0  0  0  0  0  0  0  0
    1.4521    0.2299    0.0000 C   0  0  0  0  0  0  0  0  0  0  0  0
    1.5132    1.3952    0.0000 C   0  0  0  0  0  0  0  0  0  0  0  0
    2.6173    0.1689    0.0000 C   0  0  0  0  0  0  0  0  0  0  0  0
    2.6784    1.3341    0.0000 C   0  0  0  0  0  0  0  0  0  0  0  0
    0.6675    0.4850    0.0000 C   0  0  0  0  0  0  0  0  0  0  0  0
    0.4125    1.2696    0.0000 C   0  0  0  0  0  0  0  0  0  0  0  0
   -0.6675    0.4850    0.0000 C   0  0  0  0  0  0  0  0  0  0  0  0
   -0.4125    1.2696    0.0000 C   0  0  0  0  0  0  0  0  0  0  0  0
   -1.4522    0.2299    0.0000 C   0  0  0  0  0  0  0  0  0  0  0  0
    1.8552   -0.0850    0.0000 H   0  0  0  0  0  0  0  0  0  0  0  0
    1.2120   -0.2217    0.0000 H   0  0  0  0  0  0  0  0  0  0  0  0
    1.1330    1.0529    0.0000 H   0  0  0  0  0  0  0  0  0  0  0  0
    1.1709    1.7753    0.0000 H   0  0  0  0  0  0  0  0  0  0  0  0
    1.8933    1.7375    0.0000 H   0  0  0  0  0  0  0  0  0  0  0  0
    2.9975    0.5112    0.0000 H   0  0  0  0  0  0  0  0  0  0  0  0
    2.9596   -0.2112    0.0000 H   0  0  0  0  0  0  0  0  0  0  0  0
    2.2372   -0.1733    0.0000 H   0  0  0  0  0  0  0  0  0  0  0  0
    2.3361    1.7143    0.0000 H   0  0  0  0  0  0  0  0  0  0  0  0
    3.0585    1.6764    0.0000 H   0  0  0  0  0  0  0  0  0  0  0  0
    3.0207    0.9540    0.0000 H   0  0  0  0  0  0  0  0  0  0  0  0
    0.7132    1.6834    0.0000 H   0  0  0  0  0  0  0  0  0  0  0  0
   -0.7133    1.6834    0.0000 H   0  0  0  0  0  0  0  0  0  0  0  0
   -1.2941   -0.2565    0.0000 H   0  0  0  0  0  0  0  0  0  0  0  0
   -1.9387    0.0719    0.0000 H   0  0  0  0  0  0  0  0  0  0  0  0
   -1.6102    0.7165    0.0000 H   0  0  0  0  0  0  0  0  0  0  0  0
  1  7  1  0  0  0  0
  1  9  1  0  0  0  0
  2  3  1  0  0  0  0
  2  4  1  0  0  0  0
  2  5  1  0  0  0  0
  2  6  1  0  0  0  0
  3  7  1  0  0  0  0
  3 12  1  0  0  0  0
  3 13  1  0  0  0  0
  4 14  1  0  0  0  0
  4 15  1  0  0  0  0
  4 16  1  0  0  0  0
  5 17  1  0  0  0  0
  5 18  1  0  0  0  0
  5 19  1  0  0  0  0
  6 20  1  0  0  0  0
  6 21  1  0  0  0  0
  6 22  1  0  0  0  0
  7  8  2  0  0  0  0
  8 10  1  0  0  0  0
  8 23  1  0  0  0  0
  9 10  2  0  0  0  0
  9 11  1  0  0  0  0
 10 24  1  0  0  0  0
 11 25  1  0  0  0  0
 11 26  1  0  0  0  0
 11 27  1  0  0  0  0
M  CHG  1   2   1
M  END
