# Supplementary material for: Virtual screening of GPCRs: An in silico chemogenomics approach
Source: BMC Bioinformatics. 2008 Sep 6;9:363. doi: 10.1186/1471-2105-9-363 (PMC2553090; doi:10.1186/1471-2105-9-363)
Supplement: Additional file 2 — Source and data. Source code (under GPL license) and benchmark used in the experiments in a compressed archive checker.tgz. [file 1471-2105-9-363-S2.tgz › chemker/data/chemogenomics/glida/compfiles/mol/L000401.mol]

L000401.mol


 33 34  0     0  0  0  0  0  0999 V2000
    0.0000    0.0000    0.0000 N   0  0  0  0  0  0  0  0  0  0  0  0
   -0.6674    3.7850    0.0000 N   0  0  0  0  0  0  0  0  0  0  0  0
   -0.7145   -1.2375    0.0000 N   0  3  0  0  0  0  0  0  0  0  0  0
    0.4125    4.5696    0.0000 N   0  0  0  0  0  0  0  0  0  0  0  0
    0.0000    2.4751    0.0000 C   0  0  0  0  0  0  0  0  0  0  0  0
   -1.4290   -1.6500    0.0000 C   0  0  0  0  0  0  0  0  0  0  0  0
    0.0000    0.8250    0.0000 C   0  0  0  0  0  0  0  0  0  0  0  0
    0.0000    3.3001    0.0000 C   0  0  0  0  0  0  0  0  0  0  0  0
    0.7145    2.0625    0.0000 C   0  0  0  0  0  0  0  0  0  0  0  0
   -0.7145    2.0625    0.0000 C   0  0  0  0  0  0  0  0  0  0  0  0
    0.7145    1.2375    0.0000 C   0  0  0  0  0  0  0  0  0  0  0  0
   -0.7145    1.2375    0.0000 C   0  0  0  0  0  0  0  0  0  0  0  0
   -2.1435   -1.2375    0.0000 C   0  0  0  0  0  0  0  0  0  0  0  0
   -1.4290   -2.4751    0.0000 C   0  0  0  0  0  0  0  0  0  0  0  0
   -0.7145   -0.4125    0.0000 C   0  0  0  0  0  0  0  0  0  0  0  0
    0.6674    3.7850    0.0000 C   0  0  0  0  0  0  0  0  0  0  0  0
   -0.4125    4.5696    0.0000 C   0  0  0  0  0  0  0  0  0  0  0  0
   -1.4290   -1.1385    0.0000 H   0  0  0  0  0  0  0  0  0  0  0  0
    1.1574    2.3183    0.0000 H   0  0  0  0  0  0  0  0  0  0  0  0
   -1.1575    2.3183    0.0000 H   0  0  0  0  0  0  0  0  0  0  0  0
    1.1574    0.9818    0.0000 H   0  0  0  0  0  0  0  0  0  0  0  0
   -1.1575    0.9818    0.0000 H   0  0  0  0  0  0  0  0  0  0  0  0
   -1.8877   -0.7946    0.0000 H   0  0  0  0  0  0  0  0  0  0  0  0
   -2.5864   -0.9818    0.0000 H   0  0  0  0  0  0  0  0  0  0  0  0
   -2.3992   -1.6806    0.0000 H   0  0  0  0  0  0  0  0  0  0  0  0
   -1.4290   -2.9866    0.0000 H   0  0  0  0  0  0  0  0  0  0  0  0
   -0.9175   -2.4751    0.0000 H   0  0  0  0  0  0  0  0  0  0  0  0
   -1.9405   -2.4751    0.0000 H   0  0  0  0  0  0  0  0  0  0  0  0
    0.4430   -0.2558    0.0000 H   0  0  0  0  0  0  0  0  0  0  0  0
   -1.1540    3.6269    0.0000 H   0  0  0  0  0  0  0  0  0  0  0  0
   -1.1575   -0.1568    0.0000 H   0  0  0  0  0  0  0  0  0  0  0  0
    1.1539    3.6269    0.0000 H   0  0  0  0  0  0  0  0  0  0  0  0
   -0.7132    4.9834    0.0000 H   0  0  0  0  0  0  0  0  0  0  0  0
  1  7  1  0  0  0  0
  1 15  1  0  0  0  0
  1 29  1  0  0  0  0
  2  8  1  0  0  0  0
  2 17  1  0  0  0  0
  2 30  1  0  0  0  0
  3  6  1  0  0  0  0
  3 15  2  0  0  0  0
  4 16  1  0  0  0  0
  4 17  2  0  0  0  0
  5  8  1  0  0  0  0
  5  9  2  0  0  0  0
  5 10  1  0  0  0  0
  6 13  1  0  0  0  0
  6 14  1  0  0  0  0
  6 18  1  0  0  0  0
  7 11  2  0  0  0  0
  7 12  1  0  0  0  0
  8 16  2  0  0  0  0
  9 11  1  0  0  0  0
  9 19  1  0  0  0  0
 10 12  2  0  0  0  0
 10 20  1  0  0  0  0
 11 21  1  0  0  0  0
 12 22  1  0  0  0  0
 13 23  1  0  0  0  0
 13 24  1  0  0  0  0
 13 25  1  0  0  0  0
 14 26  1  0  0  0  0
 14 27  1  0  0  0  0
 14 28  1  0  0  0  0
 15 31  1  0  0  0  0
 16 32  1  0  0  0  0
 17 33  1  0  0  0  0
M  CHG  1   3   1
M  END
