# Supplementary material for: Virtual screening of GPCRs: An in silico chemogenomics approach
Source: BMC Bioinformatics. 2008 Sep 6;9:363. doi: 10.1186/1471-2105-9-363 (PMC2553090; doi:10.1186/1471-2105-9-363)
Supplement: Additional file 2 — Source and data. Source code (under GPL license) and benchmark used in the experiments in a compressed archive checker.tgz. [file 1471-2105-9-363-S2.tgz › chemker/data/chemogenomics/glida/compfiles/mol/L000402.mol]

L000402.mol


 27 27  0     0  0  0  0  0  0999 V2000
    0.0000    0.0000    0.0000 O   0  0  0  0  0  0  0  0  0  0  0  0
   -2.8579    0.0000    0.0000 O   0  0  0  0  0  0  0  0  0  0  0  0
   -1.4289    0.0000    0.0000 N   0  0  0  0  0  0  0  0  0  0  0  0
   -1.4289    1.6500    0.0000 C   0  0  0  0  0  0  0  0  0  0  0  0
   -1.0164    2.3645    0.0000 C   0  0  0  0  0  0  0  0  0  0  0  0
   -0.7145    1.2375    0.0000 C   0  0  0  0  0  0  0  0  0  0  0  0
   -2.1435    1.2375    0.0000 C   0  0  0  0  0  0  0  0  0  0  0  0
   -1.8414    2.3645    0.0000 C   0  0  0  0  0  0  0  0  0  0  0  0
   -0.1914    2.3645    0.0000 C   0  0  0  0  0  0  0  0  0  0  0  0
   -1.4289    3.0790    0.0000 C   0  0  0  0  0  0  0  0  0  0  0  0
   -0.7145    0.4125    0.0000 C   0  0  0  0  0  0  0  0  0  0  0  0
   -2.1435    0.4125    0.0000 C   0  0  0  0  0  0  0  0  0  0  0  0
   -0.7607    1.9215    0.0000 H   0  0  0  0  0  0  0  0  0  0  0  0
   -0.2107    1.1487    0.0000 H   0  0  0  0  0  0  0  0  0  0  0  0
   -0.5396    1.7182    0.0000 H   0  0  0  0  0  0  0  0  0  0  0  0
   -2.3184    1.7182    0.0000 H   0  0  0  0  0  0  0  0  0  0  0  0
   -2.6472    1.1487    0.0000 H   0  0  0  0  0  0  0  0  0  0  0  0
   -1.3985    2.6203    0.0000 H   0  0  0  0  0  0  0  0  0  0  0  0
   -2.0972    2.8075    0.0000 H   0  0  0  0  0  0  0  0  0  0  0  0
   -2.2845    2.1087    0.0000 H   0  0  0  0  0  0  0  0  0  0  0  0
   -0.1914    1.8530    0.0000 H   0  0  0  0  0  0  0  0  0  0  0  0
    0.3201    2.3645    0.0000 H   0  0  0  0  0  0  0  0  0  0  0  0
   -0.1914    2.8760    0.0000 H   0  0  0  0  0  0  0  0  0  0  0  0
   -0.9860    3.3347    0.0000 H   0  0  0  0  0  0  0  0  0  0  0  0
   -1.6847    3.5220    0.0000 H   0  0  0  0  0  0  0  0  0  0  0  0
   -1.8720    2.8232    0.0000 H   0  0  0  0  0  0  0  0  0  0  0  0
   -1.4289   -0.5115    0.0000 H   0  0  0  0  0  0  0  0  0  0  0  0
  1 11  2  0  0  0  0
  2 12  2  0  0  0  0
  3 11  1  0  0  0  0
  3 12  1  0  0  0  0
  3 27  1  0  0  0  0
  4  5  1  0  0  0  0
  4  6  1  0  0  0  0
  4  7  1  0  0  0  0
  4  8  1  0  0  0  0
  5  9  1  0  0  0  0
  5 10  1  0  0  0  0
  5 13  1  0  0  0  0
  6 11  1  0  0  0  0
  6 14  1  0  0  0  0
  6 15  1  0  0  0  0
  7 12  1  0  0  0  0
  7 16  1  0  0  0  0
  7 17  1  0  0  0  0
  8 18  1  0  0  0  0
  8 19  1  0  0  0  0
  8 20  1  0  0  0  0
  9 21  1  0  0  0  0
  9 22  1  0  0  0  0
  9 23  1  0  0  0  0
 10 24  1  0  0  0  0
 10 25  1  0  0  0  0
 10 26  1  0  0  0  0
M  END
