# Supplementary material for: Virtual screening of GPCRs: An in silico chemogenomics approach
Source: BMC Bioinformatics. 2008 Sep 6;9:363. doi: 10.1186/1471-2105-9-363 (PMC2553090; doi:10.1186/1471-2105-9-363)
Supplement: Additional file 2 — Source and data. Source code (under GPL license) and benchmark used in the experiments in a compressed archive checker.tgz. [file 1471-2105-9-363-S2.tgz › chemker/data/chemogenomics/glida/compfiles/mol/L000427.mol]

L000427.mol


 46 49  0     1  0  0  0  0  0999 V2000
    0.0000    0.0000    0.0000 F   0  0  0  0  0  0  0  0  0  0  0  0
   -1.4424   -0.8536    0.0000 O   0  0  0  0  0  0  0  0  0  0  0  0
   -0.7192   -3.7613    0.0000 O   0  0  0  0  0  0  0  0  0  0  0  0
   -2.8714   -2.5036    0.0000 N   0  3  0  0  0  0  0  0  0  0  0  0
    0.7097   -3.7779    0.0000 N   0  0  0  0  0  0  0  0  0  0  0  0
   -3.5859   -2.0911    0.0000 C   0  0  0  0  0  0  0  0  0  0  0  0
   -2.8714   -3.3286    0.0000 C   0  0  0  0  0  0  0  0  0  0  0  0
   -3.7994   -1.2942    0.0000 C   0  0  0  0  0  0  0  0  0  0  0  0
   -4.3828   -2.3046    0.0000 C   0  0  0  0  0  0  0  0  0  0  0  0
   -2.2881   -3.9119    0.0000 C   0  0  0  0  0  0  0  0  0  0  0  0
   -3.4548   -3.9119    0.0000 C   0  0  0  0  0  0  0  0  0  0  0  0
   -2.1570   -2.0911    0.0000 C   0  0  3  0  0  0  0  0  0  0  0  0
   -4.5964   -1.5077    0.0000 C   0  0  0  0  0  0  0  0  0  0  0  0
   -2.8714   -4.4953    0.0000 C   0  0  0  0  0  0  0  0  0  0  0  0
   -1.4424   -2.5036    0.0000 C   0  0  0  0  0  0  0  0  0  0  0  0
   -2.1570   -1.2661    0.0000 C   0  0  0  0  0  0  0  0  0  0  0  0
   -0.7280   -2.0911    0.0000 C   0  0  0  0  0  0  0  0  0  0  0  0
   -0.7280   -1.2661    0.0000 C   0  0  0  0  0  0  0  0  0  0  0  0
    0.0095   -2.5321    0.0000 C   0  0  0  0  0  0  0  0  0  0  0  0
    0.0095   -0.8249    0.0000 C   0  0  0  0  0  0  0  0  0  0  0  0
    0.7570   -2.1082    0.0000 C   0  0  0  0  0  0  0  0  0  0  0  0
    0.7570   -1.2489    0.0000 C   0  0  0  0  0  0  0  0  0  0  0  0
    0.0000   -3.3571    0.0000 C   0  0  0  0  0  0  0  0  0  0  0  0
   -3.6526   -2.5982    0.0000 H   0  0  0  0  0  0  0  0  0  0  0  0
   -2.3989   -3.1328    0.0000 H   0  0  0  0  0  0  0  0  0  0  0  0
   -3.9318   -0.8001    0.0000 H   0  0  0  0  0  0  0  0  0  0  0  0
   -3.3054   -1.1618    0.0000 H   0  0  0  0  0  0  0  0  0  0  0  0
   -4.8769   -2.4370    0.0000 H   0  0  0  0  0  0  0  0  0  0  0  0
   -4.2504   -2.7987    0.0000 H   0  0  0  0  0  0  0  0  0  0  0  0
   -1.9264   -3.5503    0.0000 H   0  0  0  0  0  0  0  0  0  0  0  0
   -1.9264   -4.2736    0.0000 H   0  0  0  0  0  0  0  0  0  0  0  0
   -3.8165   -4.2736    0.0000 H   0  0  0  0  0  0  0  0  0  0  0  0
   -3.8165   -3.5503    0.0000 H   0  0  0  0  0  0  0  0  0  0  0  0
   -2.1570   -2.6026    0.0000 H   0  0  0  0  0  0  0  0  0  0  0  0
   -5.0904   -1.6400    0.0000 H   0  0  0  0  0  0  0  0  0  0  0  0
   -4.7287   -1.0136    0.0000 H   0  0  0  0  0  0  0  0  0  0  0  0
   -2.5098   -4.8570    0.0000 H   0  0  0  0  0  0  0  0  0  0  0  0
   -3.2331   -4.8570    0.0000 H   0  0  0  0  0  0  0  0  0  0  0  0
   -1.1137   -2.8954    0.0000 H   0  0  0  0  0  0  0  0  0  0  0  0
   -1.7713   -2.8954    0.0000 H   0  0  0  0  0  0  0  0  0  0  0  0
   -2.6607   -1.3548    0.0000 H   0  0  0  0  0  0  0  0  0  0  0  0
   -2.3319   -0.7854    0.0000 H   0  0  0  0  0  0  0  0  0  0  0  0
    1.1990   -2.3657    0.0000 H   0  0  0  0  0  0  0  0  0  0  0  0
    1.1990   -0.9914    0.0000 H   0  0  0  0  0  0  0  0  0  0  0  0
    1.1555   -3.5272    0.0000 H   0  0  0  0  0  0  0  0  0  0  0  0
    0.7037   -4.2893    0.0000 H   0  0  0  0  0  0  0  0  0  0  0  0
  1 20  1  0  0  0  0
  2 16  1  0  0  0  0
  2 18  1  0  0  0  0
  3 23  2  0  0  0  0
  4  6  1  0  0  0  0
  4  7  1  0  0  0  0
  4 12  1  0  0  0  0
  5 23  1  0  0  0  0
  5 45  1  0  0  0  0
  5 46  1  0  0  0  0
  6  8  1  0  0  0  0
  6  9  1  0  0  0  0
  6 24  1  0  0  0  0
  7 10  1  0  0  0  0
  7 11  1  0  0  0  0
  7 25  1  0  0  0  0
  8 13  1  0  0  0  0
  8 26  1  0  0  0  0
  8 27  1  0  0  0  0
  9 13  1  0  0  0  0
  9 28  1  0  0  0  0
  9 29  1  0  0  0  0
 10 14  1  0  0  0  0
 10 30  1  0  0  0  0
 10 31  1  0  0  0  0
 11 14  1  0  0  0  0
 11 32  1  0  0  0  0
 11 33  1  0  0  0  0
 12 15  1  0  0  0  0
 12 16  1  0  0  0  0
 12 34  1  0  0  0  0
 13 35  1  0  0  0  0
 13 36  1  0  0  0  0
 14 37  1  0  0  0  0
 14 38  1  0  0  0  0
 15 17  1  0  0  0  0
 15 39  1  0  0  0  0
 15 40  1  0  0  0  0
 16 41  1  0  0  0  0
 16 42  1  0  0  0  0
 17 18  1  0  0  0  0
 17 19  2  0  0  0  0
 18 20  2  0  0  0  0
 19 21  1  0  0  0  0
 19 23  1  0  0  0  0
 20 22  1  0  0  0  0
 21 22  2  0  0  0  0
 21 43  1  0  0  0  0
 22 44  1  0  0  0  0
M  CHG  1   4   1
M  END
