# Supplementary material for: Virtual screening of GPCRs: An in silico chemogenomics approach
Source: BMC Bioinformatics. 2008 Sep 6;9:363. doi: 10.1186/1471-2105-9-363 (PMC2553090; doi:10.1186/1471-2105-9-363)
Supplement: Additional file 2 — Source and data. Source code (under GPL license) and benchmark used in the experiments in a compressed archive checker.tgz. [file 1471-2105-9-363-S2.tgz › chemker/data/chemogenomics/glida/compfiles/mol/L000432.mol]

L000432.mol


 48 50  0     0  0  0  0  0  0999 V2000
    0.0000    0.0000    0.0000 S   0  0  0  0  0  0  0  0  0  0  0  0
    0.4125    0.7145    0.0000 O   0  0  0  0  0  0  0  0  0  0  0  0
   -0.4125   -0.7145    0.0000 O   0  0  0  0  0  0  0  0  0  0  0  0
    5.1220    2.1915    0.0000 N   0  3  0  0  0  0  0  0  0  0  0  0
    4.3530   -1.4889    0.0000 N   0  0  0  0  0  0  0  0  0  0  0  0
   -0.7145    0.4125    0.0000 N   0  0  0  0  0  0  0  0  0  0  0  0
    4.6094    0.6231    0.0000 C   0  0  0  0  0  0  0  0  0  0  0  0
    5.4167    0.7933    0.0000 C   0  0  0  0  0  0  0  0  0  0  0  0
    4.0583    1.2372    0.0000 C   0  0  0  0  0  0  0  0  0  0  0  0
    5.6729    1.5774    0.0000 C   0  0  0  0  0  0  0  0  0  0  0  0
    4.3147    2.0214    0.0000 C   0  0  0  0  0  0  0  0  0  0  0  0
    4.3530   -0.1610    0.0000 C   0  0  0  0  0  0  0  0  0  0  0  0
    3.5724   -0.4125    0.0000 C   0  0  0  0  0  0  0  0  0  0  0  0
    4.8345   -0.8250    0.0000 C   0  0  0  0  0  0  0  0  0  0  0  0
    3.5724   -1.2375    0.0000 C   0  0  0  0  0  0  0  0  0  0  0  0
    5.3782    2.9757    0.0000 C   0  0  0  0  0  0  0  0  0  0  0  0
    2.8579    0.0000    0.0000 C   0  0  0  0  0  0  0  0  0  0  0  0
    2.1434   -0.4125    0.0000 C   0  0  0  0  0  0  0  0  0  0  0  0
    2.8579   -1.6500    0.0000 C   0  0  0  0  0  0  0  0  0  0  0  0
    1.4289    0.0000    0.0000 C   0  0  0  0  0  0  0  0  0  0  0  0
    2.1434   -1.2375    0.0000 C   0  0  0  0  0  0  0  0  0  0  0  0
    0.7145   -0.4125    0.0000 C   0  0  0  0  0  0  0  0  0  0  0  0
   -1.4290    0.0000    0.0000 C   0  0  0  0  0  0  0  0  0  0  0  0
    4.9509    0.2424    0.0000 H   0  0  0  0  0  0  0  0  0  0  0  0
    5.9231    0.7211    0.0000 H   0  0  0  0  0  0  0  0  0  0  0  0
    5.4336    0.2820    0.0000 H   0  0  0  0  0  0  0  0  0  0  0  0
    3.7428    0.8347    0.0000 H   0  0  0  0  0  0  0  0  0  0  0  0
    3.6071    1.4781    0.0000 H   0  0  0  0  0  0  0  0  0  0  0  0
    5.9886    1.9800    0.0000 H   0  0  0  0  0  0  0  0  0  0  0  0
    6.1242    1.3365    0.0000 H   0  0  0  0  0  0  0  0  0  0  0  0
    3.8083    2.0934    0.0000 H   0  0  0  0  0  0  0  0  0  0  0  0
    4.2977    2.5326    0.0000 H   0  0  0  0  0  0  0  0  0  0  0  0
    5.3460   -0.8250    0.0000 H   0  0  0  0  0  0  0  0  0  0  0  0
    5.8645    2.8168    0.0000 H   0  0  0  0  0  0  0  0  0  0  0  0
    5.5372    3.4619    0.0000 H   0  0  0  0  0  0  0  0  0  0  0  0
    4.8920    3.1346    0.0000 H   0  0  0  0  0  0  0  0  0  0  0  0
    4.5119   -1.9751    0.0000 H   0  0  0  0  0  0  0  0  0  0  0  0
    2.8579    0.5115    0.0000 H   0  0  0  0  0  0  0  0  0  0  0  0
    2.8579   -2.1615    0.0000 H   0  0  0  0  0  0  0  0  0  0  0  0
    1.1002    0.3919    0.0000 H   0  0  0  0  0  0  0  0  0  0  0  0
    1.7577    0.3919    0.0000 H   0  0  0  0  0  0  0  0  0  0  0  0
    1.7004   -1.4933    0.0000 H   0  0  0  0  0  0  0  0  0  0  0  0
    1.0432   -0.8043    0.0000 H   0  0  0  0  0  0  0  0  0  0  0  0
    0.3856   -0.8043    0.0000 H   0  0  0  0  0  0  0  0  0  0  0  0
   -0.7145    0.9240    0.0000 H   0  0  0  0  0  0  0  0  0  0  0  0
   -1.6848    0.4430    0.0000 H   0  0  0  0  0  0  0  0  0  0  0  0
   -1.8720   -0.2558    0.0000 H   0  0  0  0  0  0  0  0  0  0  0  0
   -1.1733   -0.4430    0.0000 H   0  0  0  0  0  0  0  0  0  0  0  0
  1  2  2  0  0  0  0
  1  3  2  0  0  0  0
  1  6  1  0  0  0  0
  1 22  1  0  0  0  0
  4 10  1  0  0  0  0
  4 11  1  0  0  0  0
  4 16  1  0  0  0  0
  5 14  1  0  0  0  0
  5 15  1  0  0  0  0
  5 37  1  0  0  0  0
  6 23  1  0  0  0  0
  6 45  1  0  0  0  0
  7  8  1  0  0  0  0
  7  9  1  0  0  0  0
  7 12  1  0  0  0  0
  7 24  1  0  0  0  0
  8 10  1  0  0  0  0
  8 25  1  0  0  0  0
  8 26  1  0  0  0  0
  9 11  1  0  0  0  0
  9 27  1  0  0  0  0
  9 28  1  0  0  0  0
 10 29  1  0  0  0  0
 10 30  1  0  0  0  0
 11 31  1  0  0  0  0
 11 32  1  0  0  0  0
 12 13  1  0  0  0  0
 12 14  2  0  0  0  0
 13 15  2  0  0  0  0
 13 17  1  0  0  0  0
 14 33  1  0  0  0  0
 15 19  1  0  0  0  0
 16 34  1  0  0  0  0
 16 35  1  0  0  0  0
 16 36  1  0  0  0  0
 17 18  2  0  0  0  0
 17 38  1  0  0  0  0
 18 20  1  0  0  0  0
 18 21  1  0  0  0  0
 19 21  2  0  0  0  0
 19 39  1  0  0  0  0
 20 22  1  0  0  0  0
 20 40  1  0  0  0  0
 20 41  1  0  0  0  0
 21 42  1  0  0  0  0
 22 43  1  0  0  0  0
 22 44  1  0  0  0  0
 23 46  1  0  0  0  0
 23 47  1  0  0  0  0
 23 48  1  0  0  0  0
M  CHG  1   4   1
M  END
