# Supplementary material for: Virtual screening of GPCRs: An in silico chemogenomics approach
Source: BMC Bioinformatics. 2008 Sep 6;9:363. doi: 10.1186/1471-2105-9-363 (PMC2553090; doi:10.1186/1471-2105-9-363)
Supplement: Additional file 2 — Source and data. Source code (under GPL license) and benchmark used in the experiments in a compressed archive checker.tgz. [file 1471-2105-9-363-S2.tgz › chemker/data/chemogenomics/glida/compfiles/mol/L000434.mol]

L000434.mol


 25 28  0     1  0  0  0  0  0999 V2000
    0.0000    0.0000    0.0000 C   0  0  0  0  0  0  0  0  0  0  0  0
    0.0000    0.8314    0.0000 C   0  0  0  0  0  0  0  0  0  0  0  0
   -0.7074   -0.4084    0.0000 C   0  0  0  0  0  0  0  0  0  0  0  0
    0.7184   -0.4157    0.0000 O   0  0  0  0  0  0  0  0  0  0  0  0
    0.7184    1.2508    0.0000 C   0  0  0  0  0  0  0  0  0  0  0  0
   -0.7111    1.2400    0.0000 C   0  0  0  0  0  0  0  0  0  0  0  0
   -0.7074   -1.2326    0.0000 O   0  0  0  0  0  0  0  0  0  0  0  0
   -1.4258    0.0037    0.0000 C   0  0  0  0  0  0  0  0  0  0  0  0
    1.4405   -0.0036    0.0000 C   0  0  0  0  0  0  0  0  0  0  0  0
    1.4405    0.8314    0.0000 C   0  0  0  0  0  0  0  0  0  0  0  0
   -1.4258    0.8278    0.0000 C   0  0  0  0  0  0  0  0  0  0  0  0
   -1.4222   -1.6446    0.0000 C   0  0  0  0  0  0  0  0  0  0  0  0
    2.1552    1.2400    0.0000 C   0  0  0  0  0  0  0  0  0  0  0  0
   -2.1370   -1.2326    0.0000 C   0  0  3  0  0  0  0  0  0  0  0  0
    2.8663    0.8278    0.0000 N   0  3  0  0  0  0  0  0  0  0  0  0
   -2.1370   -0.4120    0.0000 C   0  0  0  0  0  0  0  0  0  0  0  0
   -2.8517   -1.6519    0.0000 O   0  0  0  0  0  0  0  0  0  0  0  0
    2.8626    0.0000    0.0000 C   0  0  0  0  0  0  0  0  0  0  0  0
    3.5774    1.2363    0.0000 C   0  0  0  0  0  0  0  0  0  0  0  0
   -2.8481   -0.0036    0.0000 N   0  3  0  0  0  0  0  0  0  0  0  0
   -3.5665   -1.2362    0.0000 C   0  0  0  0  0  0  0  0  0  0  0  0
    3.5701   -0.4157    0.0000 C   0  0  0  0  0  0  0  0  0  0  0  0
    4.2885    0.8169    0.0000 C   0  0  0  0  0  0  0  0  0  0  0  0
   -3.5628   -0.4120    0.0000 C   0  0  0  0  0  0  0  0  0  0  0  0
    4.2849   -0.0073    0.0000 O   0  0  0  0  0  0  0  0  0  0  0  0
  1  2  1  0  0  0  0
  1  3  2  0  0  0  0
  1  4  1  0  0  0  0
  2  5  1  0  0  0  0
  2  6  2  0  0  0  0
  3  7  1  0  0  0  0
  3  8  1  0  0  0  0
  4  9  1  0  0  0  0
  5 10  2  0  0  0  0
  6 11  1  0  0  0  0
  7 12  1  0  0  0  0
  8 11  2  0  0  0  0
  9 10  1  0  0  0  0
 10 13  1  0  0  0  0
 12 14  1  0  0  0  0
 13 15  1  0  0  0  0
 14 16  1  0  0  0  0
 14 17  1  0  0  0  0
 15 18  1  0  0  0  0
 15 19  1  0  0  0  0
 16 20  1  0  0  0  0
 17 21  1  0  0  0  0
 18 22  1  0  0  0  0
 19 23  1  0  0  0  0
 20 24  1  0  0  0  0
 21 24  1  0  0  0  0
 22 25  1  0  0  0  0
 23 25  1  0  0  0  0
M  CHG  2  15   1  20   1
M  END
