# Supplementary material for: Virtual screening of GPCRs: An in silico chemogenomics approach
Source: BMC Bioinformatics. 2008 Sep 6;9:363. doi: 10.1186/1471-2105-9-363 (PMC2553090; doi:10.1186/1471-2105-9-363)
Supplement: Additional file 2 — Source and data. Source code (under GPL license) and benchmark used in the experiments in a compressed archive checker.tgz. [file 1471-2105-9-363-S2.tgz › chemker/data/chemogenomics/glida/compfiles/mol/L000447.mol]

L000447.mol


 26 30  0     0  0  0  0  0  0999 V2000
    0.0000    0.0000    0.0000 C   0  0  0  0  0  0  0  0  0  0  0  0
   -0.7071   -0.3744    0.0000 N   0  0  0  0  0  0  0  0  0  0  0  0
    0.7279   -0.3952    0.0000 C   0  0  0  0  0  0  0  0  0  0  0  0
    2.3710   -0.2981    0.0000 C   0  0  0  0  0  0  0  0  0  0  0  0
    1.4351    0.0000    0.0000 N   0  0  0  0  0  0  0  0  0  0  0  0
   -0.6863    1.2618    0.0000 N   0  0  0  0  0  0  0  0  0  0  0  0
   -1.4282    0.0277    0.0000 C   0  0  0  0  0  0  0  0  0  0  0  0
    0.0000    0.8527    0.0000 C   0  0  0  0  0  0  0  0  0  0  0  0
    2.5235   -0.7557    0.0000 C   0  0  0  0  0  0  0  0  0  0  0  0
    3.8130   -0.3536    0.0000 C   0  0  0  0  0  0  0  0  0  0  0  0
    3.0712    0.7418    0.0000 C   0  0  0  0  0  0  0  0  0  0  0  0
    0.7279   -1.2340    0.0000 O   0  0  0  0  0  0  0  0  0  0  0  0
   -1.4282    0.8389    0.0000 C   0  0  0  0  0  0  0  0  0  0  0  0
    1.7193   -0.9775    0.0000 C   0  0  0  0  0  0  0  0  0  0  0  0
    2.3710    0.5130    0.0000 C   0  0  0  0  0  0  0  0  0  0  0  0
    3.0712   -0.5546    0.0000 C   0  0  0  0  0  0  0  0  0  0  0  0
    3.8130    0.4437    0.0000 C   0  0  0  0  0  0  0  0  0  0  0  0
    2.5235    0.0832    0.0000 C   0  0  0  0  0  0  0  0  0  0  0  0
    3.2723   -1.0676    0.0000 C   0  0  0  0  0  0  0  0  0  0  0  0
   -2.1353   -0.3813    0.0000 C   0  0  0  0  0  0  0  0  0  0  0  0
   -2.1353    1.2687    0.0000 C   0  0  0  0  0  0  0  0  0  0  0  0
   -2.8494    0.0277    0.0000 C   0  0  0  0  0  0  0  0  0  0  0  0
   -2.8494    0.8527    0.0000 C   0  0  0  0  0  0  0  0  0  0  0  0
    4.5895   -0.6378    0.0000 H   0  0  0  0  0  0  0  0  0  0  0  0
    2.2601   -1.5183    0.0000 H   0  0  0  0  0  0  0  0  0  0  0  0
    3.0989    1.5668    0.0000 H   0  0  0  0  0  0  0  0  0  0  0  0
  1  2  1  0  0  0  0
  1  3  1  0  0  0  0
  1  8  2  0  0  0  0
  2  7  2  0  0  0  0
  3  5  1  0  0  0  0
  3 12  2  0  0  0  0
  4  5  1  0  0  0  0
  4 14  1  0  0  0  0
  4 15  1  0  0  0  0
  4 16  1  0  0  0  0
  6  8  1  0  0  0  0
  6 13  2  0  0  0  0
  7 20  1  0  0  0  0
  7 13  1  0  0  0  0
  9 14  1  0  0  0  0
  9 18  1  0  0  0  0
  9 19  1  0  0  0  0
  9 25  1  0  0  0  0
 10 16  1  0  0  0  0
 10 17  1  0  0  0  0
 10 24  1  0  0  0  0
 10 19  1  0  0  0  0
 11 15  1  0  0  0  0
 11 26  1  0  0  0  0
 11 18  1  0  0  0  0
 11 17  1  0  0  0  0
 13 21  1  0  0  0  0
 20 22  2  0  0  0  0
 21 23  2  0  0  0  0
 22 23  1  0  0  0  0
M  END
