# Supplementary material for: Virtual screening of GPCRs: An in silico chemogenomics approach
Source: BMC Bioinformatics. 2008 Sep 6;9:363. doi: 10.1186/1471-2105-9-363 (PMC2553090; doi:10.1186/1471-2105-9-363)
Supplement: Additional file 2 — Source and data. Source code (under GPL license) and benchmark used in the experiments in a compressed archive checker.tgz. [file 1471-2105-9-363-S2.tgz › chemker/data/chemogenomics/glida/compfiles/mol/L000455.mol]

L000455.mol


 42 45  0     0  0  0  0  0  0999 V2000
    0.0000    0.0000    0.0000 S   0  0  0  0  0  0  0  0  0  0  0  0
    0.6780    2.6115    0.0000 N   0  0  0  0  0  0  0  0  0  0  0  0
   -0.0380    4.0981    0.0000 N   0  3  0  0  0  0  0  0  0  0  0  0
    1.8609    1.8682    0.0000 N   0  0  0  0  0  0  0  0  0  0  0  0
    1.4484    0.0609    0.0000 N   0  0  0  0  0  0  0  0  0  0  0  0
   -0.1447    2.6731    0.0000 C   0  0  0  0  0  0  0  0  0  0  0  0
    1.1427    3.2931    0.0000 C   0  0  0  0  0  0  0  0  0  0  0  0
   -0.5027    3.4165    0.0000 C   0  0  0  0  0  0  0  0  0  0  0  0
    0.7848    4.0365    0.0000 C   0  0  0  0  0  0  0  0  0  0  0  0
    1.0359    1.8682    0.0000 C   0  0  0  0  0  0  0  0  0  0  0  0
    0.5215    1.2232    0.0000 C   0  0  0  0  0  0  0  0  0  0  0  0
   -0.3959    4.8414    0.0000 C   0  0  0  0  0  0  0  0  0  0  0  0
    0.7051    0.4189    0.0000 C   0  0  0  0  0  0  0  0  0  0  0  0
    2.3753    1.2232    0.0000 C   0  0  0  0  0  0  0  0  0  0  0  0
   -0.2955    1.2946    0.0000 C   0  0  0  0  0  0  0  0  0  0  0  0
    2.1917    0.4189    0.0000 C   0  0  0  0  0  0  0  0  0  0  0  0
   -0.6172    0.5401    0.0000 C   0  0  0  0  0  0  0  0  0  0  0  0
    3.1925    1.4891    0.0000 C   0  0  0  0  0  0  0  0  0  0  0  0
    2.8126   -0.1753    0.0000 C   0  0  0  0  0  0  0  0  0  0  0  0
   -1.4215    0.3566    0.0000 C   0  0  0  0  0  0  0  0  0  0  0  0
    3.8269    0.9094    0.0000 C   0  0  0  0  0  0  0  0  0  0  0  0
    3.6357    0.0716    0.0000 C   0  0  0  0  0  0  0  0  0  0  0  0
   -0.6372    2.5346    0.0000 H   0  0  0  0  0  0  0  0  0  0  0  0
   -0.0938    2.1642    0.0000 H   0  0  0  0  0  0  0  0  0  0  0  0
    1.5089    2.9360    0.0000 H   0  0  0  0  0  0  0  0  0  0  0  0
    1.5580    3.5918    0.0000 H   0  0  0  0  0  0  0  0  0  0  0  0
   -0.8688    3.7736    0.0000 H   0  0  0  0  0  0  0  0  0  0  0  0
   -0.9180    3.1179    0.0000 H   0  0  0  0  0  0  0  0  0  0  0  0
    1.2771    4.1750    0.0000 H   0  0  0  0  0  0  0  0  0  0  0  0
    0.7339    4.5454    0.0000 H   0  0  0  0  0  0  0  0  0  0  0  0
   -0.8568    4.6195    0.0000 H   0  0  0  0  0  0  0  0  0  0  0  0
    0.0649    5.0634    0.0000 H   0  0  0  0  0  0  0  0  0  0  0  0
   -0.6179    5.3023    0.0000 H   0  0  0  0  0  0  0  0  0  0  0  0
    2.0829    2.3290    0.0000 H   0  0  0  0  0  0  0  0  0  0  0  0
   -0.5586    1.7332    0.0000 H   0  0  0  0  0  0  0  0  0  0  0  0
    3.3006    1.9890    0.0000 H   0  0  0  0  0  0  0  0  0  0  0  0
    2.6930   -0.6726    0.0000 H   0  0  0  0  0  0  0  0  0  0  0  0
   -1.5354    0.8553    0.0000 H   0  0  0  0  0  0  0  0  0  0  0  0
   -1.3076   -0.1421    0.0000 H   0  0  0  0  0  0  0  0  0  0  0  0
   -1.9202    0.2428    0.0000 H   0  0  0  0  0  0  0  0  0  0  0  0
    4.3152    1.0621    0.0000 H   0  0  0  0  0  0  0  0  0  0  0  0
    4.0093   -0.2777    0.0000 H   0  0  0  0  0  0  0  0  0  0  0  0
  1 13  1  0  0  0  0
  1 17  1  0  0  0  0
  2  6  1  0  0  0  0
  2  7  1  0  0  0  0
  2 10  1  0  0  0  0
  3  8  1  0  0  0  0
  3  9  1  0  0  0  0
  3 12  1  0  0  0  0
  4 10  1  0  0  0  0
  4 14  1  0  0  0  0
  4 34  1  0  0  0  0
  5 13  2  0  0  0  0
  5 16  1  0  0  0  0
  6  8  1  0  0  0  0
  6 23  1  0  0  0  0
  6 24  1  0  0  0  0
  7  9  1  0  0  0  0
  7 25  1  0  0  0  0
  7 26  1  0  0  0  0
  8 27  1  0  0  0  0
  8 28  1  0  0  0  0
  9 29  1  0  0  0  0
  9 30  1  0  0  0  0
 10 11  2  0  0  0  0
 11 13  1  0  0  0  0
 11 15  1  0  0  0  0
 12 31  1  0  0  0  0
 12 32  1  0  0  0  0
 12 33  1  0  0  0  0
 14 16  1  0  0  0  0
 14 18  2  0  0  0  0
 15 17  2  0  0  0  0
 15 35  1  0  0  0  0
 16 19  2  0  0  0  0
 17 20  1  0  0  0  0
 18 21  1  0  0  0  0
 18 36  1  0  0  0  0
 19 22  1  0  0  0  0
 19 37  1  0  0  0  0
 20 38  1  0  0  0  0
 20 39  1  0  0  0  0
 20 40  1  0  0  0  0
 21 22  2  0  0  0  0
 21 41  1  0  0  0  0
 22 42  1  0  0  0  0
M  CHG  1   3   1
M  END
