# Supplementary material for: Virtual screening of GPCRs: An in silico chemogenomics approach
Source: BMC Bioinformatics. 2008 Sep 6;9:363. doi: 10.1186/1471-2105-9-363 (PMC2553090; doi:10.1186/1471-2105-9-363)
Supplement: Additional file 2 — Source and data. Source code (under GPL license) and benchmark used in the experiments in a compressed archive checker.tgz. [file 1471-2105-9-363-S2.tgz › chemker/data/chemogenomics/glida/compfiles/mol/L000456.mol]

L000456.mol


 41 44  0     1  0  0  0  0  0999 V2000
    0.0000    0.0000    0.0000 O   0  0  0  0  0  0  0  0  0  0  0  0
   -0.7135    2.6985    0.0000 N   0  0  0  0  0  0  0  0  0  0  0  0
    2.4631    0.5069    0.0000 N   0  0  0  0  0  0  0  0  0  0  0  0
    3.7901    0.3623    0.0000 N   0  0  0  0  0  0  0  0  0  0  0  0
    1.1059    0.9537    0.0000 C   0  0  3  0  0  0  0  0  0  0  0  0
    1.3714    1.7710    0.0000 C   0  0  0  0  0  0  0  0  0  0  0  0
    0.7916    2.4051    0.0000 C   0  0  0  0  0  0  0  0  0  0  0  0
   -0.0461    2.2136    0.0000 C   0  0  0  0  0  0  0  0  0  0  0  0
   -0.3010    1.4289    0.0000 C   0  0  0  0  0  0  0  0  0  0  0  0
    0.2640    0.7816    0.0000 C   0  0  0  0  0  0  0  0  0  0  0  0
    1.6555    0.3386    0.0000 C   0  0  0  0  0  0  0  0  0  0  0  0
   -1.1260    1.4289    0.0000 C   0  0  0  0  0  0  0  0  0  0  0  0
   -1.3810    2.2136    0.0000 C   0  0  0  0  0  0  0  0  0  0  0  0
   -0.7135    3.5234    0.0000 C   0  0  0  0  0  0  0  0  0  0  0  0
   -1.6911    0.7816    0.0000 C   0  0  0  0  0  0  0  0  0  0  0  0
   -2.2187    2.4051    0.0000 C   0  0  0  0  0  0  0  0  0  0  0  0
    3.0741   -0.0474    0.0000 C   0  0  0  0  0  0  0  0  0  0  0  0
    2.8016    1.2593    0.0000 C   0  0  0  0  0  0  0  0  0  0  0  0
   -2.5330    0.9537    0.0000 C   0  0  0  0  0  0  0  0  0  0  0  0
   -2.7985    1.7710    0.0000 C   0  0  0  0  0  0  0  0  0  0  0  0
    3.6217    1.1699    0.0000 C   0  0  0  0  0  0  0  0  0  0  0  0
    2.9846   -0.8675    0.0000 C   0  0  0  0  0  0  0  0  0  0  0  0
    0.9450    0.4683    0.0000 H   0  0  0  0  0  0  0  0  0  0  0  0
    1.8237    1.5320    0.0000 H   0  0  0  0  0  0  0  0  0  0  0  0
    1.6843    2.1757    0.0000 H   0  0  0  0  0  0  0  0  0  0  0  0
    1.2225    2.6806    0.0000 H   0  0  0  0  0  0  0  0  0  0  0  0
    0.5939    2.8769    0.0000 H   0  0  0  0  0  0  0  0  0  0  0  0
    1.8453   -0.1364    0.0000 H   0  0  0  0  0  0  0  0  0  0  0  0
    1.2207    0.0692    0.0000 H   0  0  0  0  0  0  0  0  0  0  0  0
   -1.2250    3.5234    0.0000 H   0  0  0  0  0  0  0  0  0  0  0  0
   -0.2020    3.5234    0.0000 H   0  0  0  0  0  0  0  0  0  0  0  0
   -0.7135    4.0349    0.0000 H   0  0  0  0  0  0  0  0  0  0  0  0
   -1.5274    0.2970    0.0000 H   0  0  0  0  0  0  0  0  0  0  0  0
   -2.3710    2.8934    0.0000 H   0  0  0  0  0  0  0  0  0  0  0  0
    2.5476    1.7032    0.0000 H   0  0  0  0  0  0  0  0  0  0  0  0
   -2.8738    0.5724    0.0000 H   0  0  0  0  0  0  0  0  0  0  0  0
   -3.2985    1.8793    0.0000 H   0  0  0  0  0  0  0  0  0  0  0  0
    3.9654    1.5487    0.0000 H   0  0  0  0  0  0  0  0  0  0  0  0
    3.4932   -0.9230    0.0000 H   0  0  0  0  0  0  0  0  0  0  0  0
    2.9293   -1.3760    0.0000 H   0  0  0  0  0  0  0  0  0  0  0  0
    2.4762   -0.8121    0.0000 H   0  0  0  0  0  0  0  0  0  0  0  0
  1 10  2  0  0  0  0
  2  8  1  0  0  0  0
  2 13  1  0  0  0  0
  2 14  1  0  0  0  0
  3 11  1  0  0  0  0
  3 17  1  0  0  0  0
  3 18  1  0  0  0  0
  4 17  2  0  0  0  0
  4 21  1  0  0  0  0
  5  6  1  0  0  0  0
  5 10  1  0  0  0  0
  5 11  1  0  0  0  0
  5 23  1  0  0  0  0
  6  7  1  0  0  0  0
  6 24  1  0  0  0  0
  6 25  1  0  0  0  0
  7  8  1  0  0  0  0
  7 26  1  0  0  0  0
  7 27  1  0  0  0  0
  8  9  2  0  0  0  0
  9 10  1  0  0  0  0
  9 12  1  0  0  0  0
 11 28  1  0  0  0  0
 11 29  1  0  0  0  0
 12 13  1  0  0  0  0
 12 15  2  0  0  0  0
 13 16  2  0  0  0  0
 14 30  1  0  0  0  0
 14 31  1  0  0  0  0
 14 32  1  0  0  0  0
 15 19  1  0  0  0  0
 15 33  1  0  0  0  0
 16 20  1  0  0  0  0
 16 34  1  0  0  0  0
 17 22  1  0  0  0  0
 18 21  2  0  0  0  0
 18 35  1  0  0  0  0
 19 20  2  0  0  0  0
 19 36  1  0  0  0  0
 20 37  1  0  0  0  0
 21 38  1  0  0  0  0
 22 39  1  0  0  0  0
 22 40  1  0  0  0  0
 22 41  1  0  0  0  0
M  END
