# Supplementary material for: Virtual screening of GPCRs: An in silico chemogenomics approach
Source: BMC Bioinformatics. 2008 Sep 6;9:363. doi: 10.1186/1471-2105-9-363 (PMC2553090; doi:10.1186/1471-2105-9-363)
Supplement: Additional file 2 — Source and data. Source code (under GPL license) and benchmark used in the experiments in a compressed archive checker.tgz. [file 1471-2105-9-363-S2.tgz › chemker/data/chemogenomics/glida/compfiles/mol/L000459.mol]

L000459.mol


 43 44  0     0  0  0  0  0  0999 V2000
    0.0000    0.0000    0.0000 O   0  0  0  0  0  0  0  0  0  0  0  0
    2.2297   -3.7080    0.0000 N   0  0  0  0  0  0  0  0  0  0  0  0
    2.8972   -2.5520    0.0000 N   0  3  0  0  0  0  0  0  0  0  0  0
    1.4290    0.8250    0.0000 C   0  0  0  0  0  0  0  0  0  0  0  0
    1.4290    0.0000    0.0000 C   0  0  0  0  0  0  0  0  0  0  0  0
    1.4290   -1.6500    0.0000 C   0  0  0  0  0  0  0  0  0  0  0  0
    0.7145   -0.4125    0.0000 C   0  0  0  0  0  0  0  0  0  0  0  0
    0.7145   -1.2375    0.0000 C   0  0  0  0  0  0  0  0  0  0  0  0
    2.1435   -1.2375    0.0000 C   0  0  0  0  0  0  0  0  0  0  0  0
    2.1435   -0.4125    0.0000 C   0  0  0  0  0  0  0  0  0  0  0  0
    1.4290    1.6500    0.0000 C   0  0  0  0  0  0  0  0  0  0  0  0
    2.2540    0.8250    0.0000 C   0  0  0  0  0  0  0  0  0  0  0  0
    0.6040    0.8250    0.0000 C   0  0  0  0  0  0  0  0  0  0  0  0
    1.4290   -2.4751    0.0000 C   0  0  0  0  0  0  0  0  0  0  0  0
    2.1435   -2.8876    0.0000 C   0  0  0  0  0  0  0  0  0  0  0  0
    0.0000   -1.6500    0.0000 C   0  0  0  0  0  0  0  0  0  0  0  0
    2.8579   -1.6500    0.0000 C   0  0  0  0  0  0  0  0  0  0  0  0
    3.0367   -3.8796    0.0000 C   0  0  0  0  0  0  0  0  0  0  0  0
    3.4492   -3.1651    0.0000 C   0  0  0  0  0  0  0  0  0  0  0  0
    2.5864   -0.1568    0.0000 H   0  0  0  0  0  0  0  0  0  0  0  0
    1.9405    1.6500    0.0000 H   0  0  0  0  0  0  0  0  0  0  0  0
    1.4290    2.1615    0.0000 H   0  0  0  0  0  0  0  0  0  0  0  0
    0.9175    1.6500    0.0000 H   0  0  0  0  0  0  0  0  0  0  0  0
    2.2540    0.3135    0.0000 H   0  0  0  0  0  0  0  0  0  0  0  0
    2.7655    0.8250    0.0000 H   0  0  0  0  0  0  0  0  0  0  0  0
    2.2540    1.3365    0.0000 H   0  0  0  0  0  0  0  0  0  0  0  0
    0.6040    1.3365    0.0000 H   0  0  0  0  0  0  0  0  0  0  0  0
    0.0925    0.8250    0.0000 H   0  0  0  0  0  0  0  0  0  0  0  0
    0.6040    0.3135    0.0000 H   0  0  0  0  0  0  0  0  0  0  0  0
    1.2540   -2.9557    0.0000 H   0  0  0  0  0  0  0  0  0  0  0  0
    0.9253   -2.3862    0.0000 H   0  0  0  0  0  0  0  0  0  0  0  0
   -0.2558   -1.2071    0.0000 H   0  0  0  0  0  0  0  0  0  0  0  0
   -0.4430   -1.9058    0.0000 H   0  0  0  0  0  0  0  0  0  0  0  0
    0.2558   -2.0930    0.0000 H   0  0  0  0  0  0  0  0  0  0  0  0
    2.6022   -2.0930    0.0000 H   0  0  0  0  0  0  0  0  0  0  0  0
    3.1137   -1.2071    0.0000 H   0  0  0  0  0  0  0  0  0  0  0  0
    3.3010   -1.9058    0.0000 H   0  0  0  0  0  0  0  0  0  0  0  0
    3.5040   -4.0876    0.0000 H   0  0  0  0  0  0  0  0  0  0  0  0
    2.8787   -4.3661    0.0000 H   0  0  0  0  0  0  0  0  0  0  0  0
    1.8496   -4.0503    0.0000 H   0  0  0  0  0  0  0  0  0  0  0  0
    3.8631   -3.4657    0.0000 H   0  0  0  0  0  0  0  0  0  0  0  0
    3.7915   -2.7850    0.0000 H   0  0  0  0  0  0  0  0  0  0  0  0
   -0.4430   -0.2558    0.0000 H   0  0  0  0  0  0  0  0  0  0  0  0
  1  7  1  0  0  0  0
  1 43  1  0  0  0  0
  2 15  1  0  0  0  0
  2 18  1  0  0  0  0
  2 40  1  0  0  0  0
  3 15  2  0  0  0  0
  3 19  1  0  0  0  0
  4  5  1  0  0  0  0
  4 11  1  0  0  0  0
  4 12  1  0  0  0  0
  4 13  1  0  0  0  0
  5  7  2  0  0  0  0
  5 10  1  0  0  0  0
  6  8  2  0  0  0  0
  6  9  1  0  0  0  0
  6 14  1  0  0  0  0
  7  8  1  0  0  0  0
  8 16  1  0  0  0  0
  9 10  2  0  0  0  0
  9 17  1  0  0  0  0
 10 20  1  0  0  0  0
 11 21  1  0  0  0  0
 11 22  1  0  0  0  0
 11 23  1  0  0  0  0
 12 24  1  0  0  0  0
 12 25  1  0  0  0  0
 12 26  1  0  0  0  0
 13 27  1  0  0  0  0
 13 28  1  0  0  0  0
 13 29  1  0  0  0  0
 14 15  1  0  0  0  0
 14 30  1  0  0  0  0
 14 31  1  0  0  0  0
 16 32  1  0  0  0  0
 16 33  1  0  0  0  0
 16 34  1  0  0  0  0
 17 35  1  0  0  0  0
 17 36  1  0  0  0  0
 17 37  1  0  0  0  0
 18 19  1  0  0  0  0
 18 38  1  0  0  0  0
 18 39  1  0  0  0  0
 19 41  1  0  0  0  0
 19 42  1  0  0  0  0
M  CHG  1   3   1
M  END
