# Supplementary material for: Virtual screening of GPCRs: An in silico chemogenomics approach
Source: BMC Bioinformatics. 2008 Sep 6;9:363. doi: 10.1186/1471-2105-9-363 (PMC2553090; doi:10.1186/1471-2105-9-363)
Supplement: Additional file 2 — Source and data. Source code (under GPL license) and benchmark used in the experiments in a compressed archive checker.tgz. [file 1471-2105-9-363-S2.tgz › chemker/data/chemogenomics/glida/compfiles/mol/L000469.mol]

L000469.mol


 37 39  0     1  0  0  0  0  0999 V2000
    0.0000    0.0000    0.0000 O   0  0  0  0  0  0  0  0  0  0  0  0
    2.1664   -1.2661    0.0000 O   0  0  0  0  0  0  0  0  0  0  0  0
    2.1764    2.0910    0.0000 O   0  0  0  0  0  0  0  0  0  0  0  0
    0.0000   -1.7073    0.0000 N   0  3  3  0  0  0  0  0  0  0  0  0
    0.7375   -1.2661    0.0000 C   0  0  3  0  0  0  0  0  0  0  0  0
    0.7375   -0.4411    0.0000 C   0  0  3  0  0  0  0  0  0  0  0  0
   -0.7475   -1.2833    0.0000 C   0  0  0  0  0  0  0  0  0  0  0  0
    1.4519   -1.6786    0.0000 C   0  0  0  0  0  0  0  0  0  0  0  0
    1.4519   -0.0286    0.0000 C   0  0  0  0  0  0  0  0  0  0  0  0
    0.0095   -2.5322    0.0000 C   0  0  0  0  0  0  0  0  0  0  0  0
   -0.7475   -0.4240    0.0000 C   0  0  0  0  0  0  0  0  0  0  0  0
    2.1664   -0.4411    0.0000 C   0  0  0  0  0  0  0  0  0  0  0  0
   -0.7002   -2.9529    0.0000 C   0  0  0  0  0  0  0  0  0  0  0  0
    1.4387    0.8306    0.0000 C   0  0  0  0  0  0  0  0  0  0  0  0
    2.9172   -0.0230    0.0000 C   0  0  0  0  0  0  0  0  0  0  0  0
    2.1796    1.2660    0.0000 C   0  0  0  0  0  0  0  0  0  0  0  0
   -0.6906   -3.7778    0.0000 C   0  0  0  0  0  0  0  0  0  0  0  0
    2.9238    0.8363    0.0000 C   0  0  0  0  0  0  0  0  0  0  0  0
    0.7426   -1.9261    0.0000 H   0  0  0  0  0  0  0  0  0  0  0  0
    0.7426    0.2189    0.0000 H   0  0  0  0  0  0  0  0  0  0  0  0
   -0.9200   -1.7648    0.0000 H   0  0  0  0  0  0  0  0  0  0  0  0
   -1.2515   -1.1958    0.0000 H   0  0  0  0  0  0  0  0  0  0  0  0
    1.1232   -2.0705    0.0000 H   0  0  0  0  0  0  0  0  0  0  0  0
    1.7808   -2.0705    0.0000 H   0  0  0  0  0  0  0  0  0  0  0  0
    0.5122   -2.4375    0.0000 H   0  0  0  0  0  0  0  0  0  0  0  0
    0.1900   -3.0108    0.0000 H   0  0  0  0  0  0  0  0  0  0  0  0
   -0.9200    0.0576    0.0000 H   0  0  0  0  0  0  0  0  0  0  0  0
   -1.2515   -0.5115    0.0000 H   0  0  0  0  0  0  0  0  0  0  0  0
   -1.2028   -3.0476    0.0000 H   0  0  0  0  0  0  0  0  0  0  0  0
   -0.8806   -2.4743    0.0000 H   0  0  0  0  0  0  0  0  0  0  0  0
    0.9928    1.0812    0.0000 H   0  0  0  0  0  0  0  0  0  0  0  0
    3.3572   -0.2838    0.0000 H   0  0  0  0  0  0  0  0  0  0  0  0
   -1.2021   -3.7838    0.0000 H   0  0  0  0  0  0  0  0  0  0  0  0
   -0.6847   -4.2893    0.0000 H   0  0  0  0  0  0  0  0  0  0  0  0
   -0.1791   -3.7719    0.0000 H   0  0  0  0  0  0  0  0  0  0  0  0
    3.3677    1.0904    0.0000 H   0  0  0  0  0  0  0  0  0  0  0  0
    2.6184    2.3484    0.0000 H   0  0  0  0  0  0  0  0  0  0  0  0
  1  6  1  0  0  0  0
  1 11  1  0  0  0  0
  2  8  1  0  0  0  0
  2 12  1  0  0  0  0
  3 16  1  0  0  0  0
  3 37  1  0  0  0  0
  4  5  1  0  0  0  0
  4  7  1  0  0  0  0
  4 10  1  0  0  0  0
  5  6  1  0  0  0  0
  5  8  1  0  0  0  0
  5 19  1  0  0  0  0
  6  9  1  0  0  0  0
  6 20  1  0  0  0  0
  7 11  1  0  0  0  0
  7 21  1  0  0  0  0
  7 22  1  0  0  0  0
  8 23  1  0  0  0  0
  8 24  1  0  0  0  0
  9 12  2  0  0  0  0
  9 14  1  0  0  0  0
 10 13  1  0  0  0  0
 10 25  1  0  0  0  0
 10 26  1  0  0  0  0
 11 27  1  0  0  0  0
 11 28  1  0  0  0  0
 12 15  1  0  0  0  0
 13 17  1  0  0  0  0
 13 29  1  0  0  0  0
 13 30  1  0  0  0  0
 14 16  2  0  0  0  0
 14 31  1  0  0  0  0
 15 18  2  0  0  0  0
 15 32  1  0  0  0  0
 16 18  1  0  0  0  0
 17 33  1  0  0  0  0
 17 34  1  0  0  0  0
 17 35  1  0  0  0  0
 18 36  1  0  0  0  0
M  CHG  1   4   1
M  END
