# Supplementary material for: Virtual screening of GPCRs: An in silico chemogenomics approach
Source: BMC Bioinformatics. 2008 Sep 6;9:363. doi: 10.1186/1471-2105-9-363 (PMC2553090; doi:10.1186/1471-2105-9-363)
Supplement: Additional file 2 — Source and data. Source code (under GPL license) and benchmark used in the experiments in a compressed archive checker.tgz. [file 1471-2105-9-363-S2.tgz › chemker/data/chemogenomics/glida/compfiles/mol/L000473.mol]

L000473.mol


 25 27  0     0  0  0  0  0  0999 V2000
    0.0000    0.0000    0.0000 C   0  0  0  0  0  0  0  0  0  0  0  0
   -0.7161    0.4110    0.0000 N   0  0  0  0  0  0  0  0  0  0  0  0
    0.7129    0.4265    0.0000 C   0  0  0  0  0  0  0  0  0  0  0  0
    0.0000   -0.8157    0.0000 C   0  0  0  0  0  0  0  0  0  0  0  0
   -0.7161    1.2423    0.0000 C   0  0  0  0  0  0  0  0  0  0  0  0
   -1.4384    0.0000    0.0000 C   0  0  0  0  0  0  0  0  0  0  0  0
    1.4291    0.0093    0.0000 C   0  0  0  0  0  0  0  0  0  0  0  0
    0.7129    1.2423    0.0000 C   0  0  0  0  0  0  0  0  0  0  0  0
    0.7129   -1.2236    0.0000 C   0  0  0  0  0  0  0  0  0  0  0  0
   -1.4384    1.6533    0.0000 C   0  0  0  0  0  0  0  0  0  0  0  0
   -2.1453    0.4110    0.0000 C   0  0  0  0  0  0  0  0  0  0  0  0
    1.4291   -0.8157    0.0000 C   0  0  0  0  0  0  0  0  0  0  0  0
    0.7129    2.0518    0.0000 N   0  0  0  0  0  0  0  0  0  0  0  0
   -2.1453    1.2423    0.0000 N   0  3  0  0  0  0  0  0  0  0  0  0
   -2.8521    1.6533    0.0000 C   0  0  0  0  0  0  0  0  0  0  0  0
   -3.5744    1.2423    0.0000 N   0  0  0  0  0  0  0  0  0  0  0  0
   -4.2811    1.6533    0.0000 C   0  0  0  0  0  0  0  0  0  0  0  0
   -4.9972    1.2423    0.0000 C   0  0  0  0  0  0  0  0  0  0  0  0
   -4.2811    2.4690    0.0000 O   0  0  0  0  0  0  0  0  0  0  0  0
   -4.9972    0.4110    0.0000 C   0  0  0  0  0  0  0  0  0  0  0  0
   -5.7009    1.6533    0.0000 C   0  0  0  0  0  0  0  0  0  0  0  0
   -5.7009    0.0000    0.0000 C   0  0  0  0  0  0  0  0  0  0  0  0
   -6.4170    1.2423    0.0000 C   0  0  0  0  0  0  0  0  0  0  0  0
   -6.4170    0.4110    0.0000 C   0  0  0  0  0  0  0  0  0  0  0  0
   -5.7009   -0.8064    0.0000 C   0  0  0  0  0  0  0  0  0  0  0  0
  1  2  1  0  0  0  0
  1  3  1  0  0  0  0
  1  4  2  0  0  0  0
  2  5  1  0  0  0  0
  2  6  1  0  0  0  0
  3  7  2  0  0  0  0
  3  8  1  0  0  0  0
  4  9  1  0  0  0  0
  5 10  1  0  0  0  0
  6 11  1  0  0  0  0
  7 12  1  0  0  0  0
  8 13  3  0  0  0  0
  9 12  2  0  0  0  0
 10 14  1  0  0  0  0
 11 14  1  0  0  0  0
 14 15  1  0  0  0  0
 15 16  1  0  0  0  0
 16 17  1  0  0  0  0
 17 18  1  0  0  0  0
 17 19  2  0  0  0  0
 18 20  2  0  0  0  0
 18 21  1  0  0  0  0
 20 22  1  0  0  0  0
 21 23  2  0  0  0  0
 22 24  2  0  0  0  0
 22 25  1  0  0  0  0
 23 24  1  0  0  0  0
M  CHG  1  14   1
M  END
