# Supplementary material for: Virtual screening of GPCRs: An in silico chemogenomics approach
Source: BMC Bioinformatics. 2008 Sep 6;9:363. doi: 10.1186/1471-2105-9-363 (PMC2553090; doi:10.1186/1471-2105-9-363)
Supplement: Additional file 2 — Source and data. Source code (under GPL license) and benchmark used in the experiments in a compressed archive checker.tgz. [file 1471-2105-9-363-S2.tgz › chemker/data/chemogenomics/glida/compfiles/mol/L000476.mol]

L000476.mol


 40 43  0     0  0  0  0  0  0999 V2000
    0.0000    0.0000    0.0000 O   0  0  0  0  0  0  0  0  0  0  0  0
    0.0000   -1.3278    0.0000 O   0  0  0  0  0  0  0  0  0  0  0  0
   -3.6386   -0.2514    0.0000 N   0  3  0  0  0  0  0  0  0  0  0  0
   -5.0675   -1.0764    0.0000 N   0  0  0  0  0  0  0  0  0  0  0  0
   -6.4965   -1.0764    0.0000 N   0  0  0  0  0  0  0  0  0  0  0  0
   -5.7820   -2.3139    0.0000 N   0  0  0  0  0  0  0  0  0  0  0  0
   -4.3530    0.1611    0.0000 C   0  0  0  0  0  0  0  0  0  0  0  0
   -3.6386   -1.0764    0.0000 C   0  0  0  0  0  0  0  0  0  0  0  0
   -5.0675   -0.2514    0.0000 C   0  0  0  0  0  0  0  0  0  0  0  0
   -4.3530   -1.4889    0.0000 C   0  0  0  0  0  0  0  0  0  0  0  0
   -2.9240    0.1611    0.0000 C   0  0  0  0  0  0  0  0  0  0  0  0
   -2.2096   -0.2514    0.0000 C   0  0  0  0  0  0  0  0  0  0  0  0
   -5.7820   -1.4889    0.0000 C   0  0  0  0  0  0  0  0  0  0  0  0
   -1.4951    0.1611    0.0000 C   0  0  0  0  0  0  0  0  0  0  0  0
   -2.2096   -1.0764    0.0000 C   0  0  0  0  0  0  0  0  0  0  0  0
   -0.7806   -0.2514    0.0000 C   0  0  0  0  0  0  0  0  0  0  0  0
   -0.7806   -1.0764    0.0000 C   0  0  0  0  0  0  0  0  0  0  0  0
   -1.4951   -1.4889    0.0000 C   0  0  0  0  0  0  0  0  0  0  0  0
    0.4816   -0.6639    0.0000 C   0  0  0  0  0  0  0  0  0  0  0  0
   -7.2110   -1.4889    0.0000 C   0  0  0  0  0  0  0  0  0  0  0  0
   -6.4965   -2.7264    0.0000 C   0  0  0  0  0  0  0  0  0  0  0  0
   -7.2110   -2.3139    0.0000 C   0  0  0  0  0  0  0  0  0  0  0  0
   -4.0243    0.5529    0.0000 H   0  0  0  0  0  0  0  0  0  0  0  0
   -4.6818    0.5529    0.0000 H   0  0  0  0  0  0  0  0  0  0  0  0
   -3.4636   -1.5571    0.0000 H   0  0  0  0  0  0  0  0  0  0  0  0
   -3.1348   -0.9875    0.0000 H   0  0  0  0  0  0  0  0  0  0  0  0
   -5.2425    0.2293    0.0000 H   0  0  0  0  0  0  0  0  0  0  0  0
   -5.5713   -0.3402    0.0000 H   0  0  0  0  0  0  0  0  0  0  0  0
   -4.6818   -1.8807    0.0000 H   0  0  0  0  0  0  0  0  0  0  0  0
   -4.0243   -1.8807    0.0000 H   0  0  0  0  0  0  0  0  0  0  0  0
   -3.2529    0.5529    0.0000 H   0  0  0  0  0  0  0  0  0  0  0  0
   -2.5953    0.5529    0.0000 H   0  0  0  0  0  0  0  0  0  0  0  0
   -1.4951    0.6726    0.0000 H   0  0  0  0  0  0  0  0  0  0  0  0
   -2.6526   -1.3322    0.0000 H   0  0  0  0  0  0  0  0  0  0  0  0
   -1.4951   -2.0004    0.0000 H   0  0  0  0  0  0  0  0  0  0  0  0
    0.8617   -1.0060    0.0000 H   0  0  0  0  0  0  0  0  0  0  0  0
    0.8617   -0.3218    0.0000 H   0  0  0  0  0  0  0  0  0  0  0  0
   -7.6539   -1.2332    0.0000 H   0  0  0  0  0  0  0  0  0  0  0  0
   -6.4965   -3.2379    0.0000 H   0  0  0  0  0  0  0  0  0  0  0  0
   -7.6539   -2.5697    0.0000 H   0  0  0  0  0  0  0  0  0  0  0  0
  1 16  1  0  0  0  0
  1 19  1  0  0  0  0
  2 17  1  0  0  0  0
  2 19  1  0  0  0  0
  3  7  1  0  0  0  0
  3  8  1  0  0  0  0
  3 11  1  0  0  0  0
  4  9  1  0  0  0  0
  4 10  1  0  0  0  0
  4 13  1  0  0  0  0
  5 13  1  0  0  0  0
  5 20  2  0  0  0  0
  6 13  2  0  0  0  0
  6 21  1  0  0  0  0
  7  9  1  0  0  0  0
  7 23  1  0  0  0  0
  7 24  1  0  0  0  0
  8 10  1  0  0  0  0
  8 25  1  0  0  0  0
  8 26  1  0  0  0  0
  9 27  1  0  0  0  0
  9 28  1  0  0  0  0
 10 29  1  0  0  0  0
 10 30  1  0  0  0  0
 11 12  1  0  0  0  0
 11 31  1  0  0  0  0
 11 32  1  0  0  0  0
 12 14  2  0  0  0  0
 12 15  1  0  0  0  0
 14 16  1  0  0  0  0
 14 33  1  0  0  0  0
 15 18  2  0  0  0  0
 15 34  1  0  0  0  0
 16 17  2  0  0  0  0
 17 18  1  0  0  0  0
 18 35  1  0  0  0  0
 19 36  1  0  0  0  0
 19 37  1  0  0  0  0
 20 22  1  0  0  0  0
 20 38  1  0  0  0  0
 21 22  2  0  0  0  0
 21 39  1  0  0  0  0
 22 40  1  0  0  0  0
M  CHG  1   3   1
M  END
