# Supplementary material for: Virtual screening of GPCRs: An in silico chemogenomics approach
Source: BMC Bioinformatics. 2008 Sep 6;9:363. doi: 10.1186/1471-2105-9-363 (PMC2553090; doi:10.1186/1471-2105-9-363)
Supplement: Additional file 2 — Source and data. Source code (under GPL license) and benchmark used in the experiments in a compressed archive checker.tgz. [file 1471-2105-9-363-S2.tgz › chemker/data/chemogenomics/glida/compfiles/mol/L000484.mol]

L000484.mol


 18 19  0     1  0  0  0  0  0999 V2000
    0.0000    0.0000    0.0000 C   0  0  0  0  0  0  0  0  0  0  0  0
    0.0000   -0.8329    0.0000 C   0  0  0  0  0  0  0  0  0  0  0  0
   -0.7139    0.4135    0.0000 C   0  0  0  0  0  0  0  0  0  0  0  0
    0.7913    0.2528    0.0000 C   0  0  0  0  0  0  0  0  0  0  0  0
    0.7913   -1.0857    0.0000 N   0  0  0  0  0  0  0  0  0  0  0  0
   -0.7139   -1.2463    0.0000 C   0  0  0  0  0  0  0  0  0  0  0  0
   -1.4218    0.0000    0.0000 C   0  0  0  0  0  0  0  0  0  0  0  0
   -0.7139    1.2405    0.0000 O   0  0  0  0  0  0  0  0  0  0  0  0
    1.2732   -0.4135    0.0000 C   0  0  0  0  0  0  0  0  0  0  0  0
   -1.4218   -0.8329    0.0000 C   0  0  0  0  0  0  0  0  0  0  0  0
   -1.4218    1.6539    0.0000 C   0  0  0  0  0  0  0  0  0  0  0  0
   -1.4218    2.4719    0.0000 C   0  0  3  0  0  0  0  0  0  0  0  0
   -2.1387    2.8854    0.0000 C   0  0  0  0  0  0  0  0  0  0  0  0
   -0.7139    2.8854    0.0000 O   0  0  0  0  0  0  0  0  0  0  0  0
   -2.1387    3.7123    0.0000 N   0  3  0  0  0  0  0  0  0  0  0  0
   -2.8556    4.1258    0.0000 C   0  0  0  0  0  0  0  0  0  0  0  0
   -2.8556    4.9527    0.0000 C   0  0  0  0  0  0  0  0  0  0  0  0
   -3.5695    3.7123    0.0000 C   0  0  0  0  0  0  0  0  0  0  0  0
  1  2  2  0  0  0  0
  1  3  1  0  0  0  0
  1  4  1  0  0  0  0
  2  5  1  0  0  0  0
  2  6  1  0  0  0  0
  3  7  2  0  0  0  0
  3  8  1  0  0  0  0
  4  9  2  0  0  0  0
  5  9  1  0  0  0  0
  6 10  2  0  0  0  0
  7 10  1  0  0  0  0
  8 11  1  0  0  0  0
 11 12  1  0  0  0  0
 12 13  1  0  0  0  0
 12 14  1  0  0  0  0
 13 15  1  0  0  0  0
 15 16  1  0  0  0  0
 16 17  1  0  0  0  0
 16 18  1  0  0  0  0
M  CHG  1  15   1
M  END
