# Supplementary material for: Virtual screening of GPCRs: An in silico chemogenomics approach
Source: BMC Bioinformatics. 2008 Sep 6;9:363. doi: 10.1186/1471-2105-9-363 (PMC2553090; doi:10.1186/1471-2105-9-363)
Supplement: Additional file 2 — Source and data. Source code (under GPL license) and benchmark used in the experiments in a compressed archive checker.tgz. [file 1471-2105-9-363-S2.tgz › chemker/data/chemogenomics/glida/compfiles/mol/L000491.mol]

L000491.mol


 41 41  0     1  0  0  0  0  0999 V2000
    0.0000    0.0000    0.0000 O   0  0  0  0  0  0  0  0  0  0  0  0
    0.0000   -1.6500    0.0000 O   0  0  0  0  0  0  0  0  0  0  0  0
    1.4290    3.3001    0.0000 O   0  0  0  0  0  0  0  0  0  0  0  0
   -1.4289   -2.4751    0.0000 N   0  3  0  0  0  0  0  0  0  0  0  0
    0.0000    3.3001    0.0000 N   0  0  0  0  0  0  0  0  0  0  0  0
   -1.4289   -1.6500    0.0000 C   0  0  0  0  0  0  0  0  0  0  0  0
   -0.7145   -1.2375    0.0000 C   0  0  3  0  0  0  0  0  0  0  0  0
   -2.1435   -2.8876    0.0000 C   0  0  0  0  0  0  0  0  0  0  0  0
   -0.7145   -0.4125    0.0000 C   0  0  0  0  0  0  0  0  0  0  0  0
   -2.1435   -3.7126    0.0000 C   0  0  0  0  0  0  0  0  0  0  0  0
   -2.8579   -2.4751    0.0000 C   0  0  0  0  0  0  0  0  0  0  0  0
    0.0000    0.8250    0.0000 C   0  0  0  0  0  0  0  0  0  0  0  0
    0.7145    1.2375    0.0000 C   0  0  0  0  0  0  0  0  0  0  0  0
   -0.7145    1.2375    0.0000 C   0  0  0  0  0  0  0  0  0  0  0  0
    0.0000    2.4751    0.0000 C   0  0  0  0  0  0  0  0  0  0  0  0
    0.7145    2.0625    0.0000 C   0  0  0  0  0  0  0  0  0  0  0  0
   -0.7145    2.0625    0.0000 C   0  0  0  0  0  0  0  0  0  0  0  0
    0.7145    3.7126    0.0000 C   0  0  0  0  0  0  0  0  0  0  0  0
    0.7145    4.5376    0.0000 C   0  0  0  0  0  0  0  0  0  0  0  0
   -1.9327   -1.7389    0.0000 H   0  0  0  0  0  0  0  0  0  0  0  0
   -1.6039   -1.1694    0.0000 H   0  0  0  0  0  0  0  0  0  0  0  0
   -0.7145   -1.7490    0.0000 H   0  0  0  0  0  0  0  0  0  0  0  0
   -2.1435   -2.3761    0.0000 H   0  0  0  0  0  0  0  0  0  0  0  0
   -0.9860   -2.7308    0.0000 H   0  0  0  0  0  0  0  0  0  0  0  0
   -1.2182   -0.5014    0.0000 H   0  0  0  0  0  0  0  0  0  0  0  0
   -0.8895    0.0681    0.0000 H   0  0  0  0  0  0  0  0  0  0  0  0
   -2.6550   -3.7126    0.0000 H   0  0  0  0  0  0  0  0  0  0  0  0
   -1.6320   -3.7126    0.0000 H   0  0  0  0  0  0  0  0  0  0  0  0
   -2.1435   -4.2241    0.0000 H   0  0  0  0  0  0  0  0  0  0  0  0
   -3.1137   -2.9180    0.0000 H   0  0  0  0  0  0  0  0  0  0  0  0
   -3.3009   -2.2193    0.0000 H   0  0  0  0  0  0  0  0  0  0  0  0
   -2.6022   -2.0321    0.0000 H   0  0  0  0  0  0  0  0  0  0  0  0
    0.0000   -2.1615    0.0000 H   0  0  0  0  0  0  0  0  0  0  0  0
    1.1575    0.9818    0.0000 H   0  0  0  0  0  0  0  0  0  0  0  0
   -1.1575    0.9818    0.0000 H   0  0  0  0  0  0  0  0  0  0  0  0
    1.1575    2.3183    0.0000 H   0  0  0  0  0  0  0  0  0  0  0  0
   -1.1575    2.3183    0.0000 H   0  0  0  0  0  0  0  0  0  0  0  0
   -0.4430    3.5558    0.0000 H   0  0  0  0  0  0  0  0  0  0  0  0
    0.2030    4.5376    0.0000 H   0  0  0  0  0  0  0  0  0  0  0  0
    0.7145    5.0491    0.0000 H   0  0  0  0  0  0  0  0  0  0  0  0
    1.2260    4.5376    0.0000 H   0  0  0  0  0  0  0  0  0  0  0  0
  1  9  1  0  0  0  0
  1 12  1  0  0  0  0
  2  7  1  0  0  0  0
  2 33  1  0  0  0  0
  3 18  2  0  0  0  0
  4  6  1  0  0  0  0
  4  8  1  0  0  0  0
  4 24  1  0  0  0  0
  5 15  1  0  0  0  0
  5 18  1  0  0  0  0
  5 38  1  0  0  0  0
  6  7  1  0  0  0  0
  6 20  1  0  0  0  0
  6 21  1  0  0  0  0
  7  9  1  0  0  0  0
  7 22  1  0  0  0  0
  8 10  1  0  0  0  0
  8 11  1  0  0  0  0
  8 23  1  0  0  0  0
  9 25  1  0  0  0  0
  9 26  1  0  0  0  0
 10 27  1  0  0  0  0
 10 28  1  0  0  0  0
 10 29  1  0  0  0  0
 11 30  1  0  0  0  0
 11 31  1  0  0  0  0
 11 32  1  0  0  0  0
 12 13  2  0  0  0  0
 12 14  1  0  0  0  0
 13 16  1  0  0  0  0
 13 34  1  0  0  0  0
 14 17  2  0  0  0  0
 14 35  1  0  0  0  0
 15 16  2  0  0  0  0
 15 17  1  0  0  0  0
 16 36  1  0  0  0  0
 17 37  1  0  0  0  0
 18 19  1  0  0  0  0
 19 39  1  0  0  0  0
 19 40  1  0  0  0  0
 19 41  1  0  0  0  0
M  CHG  1   4   1
M  END
