# Supplementary material for: Virtual screening of GPCRs: An in silico chemogenomics approach
Source: BMC Bioinformatics. 2008 Sep 6;9:363. doi: 10.1186/1471-2105-9-363 (PMC2553090; doi:10.1186/1471-2105-9-363)
Supplement: Additional file 2 — Source and data. Source code (under GPL license) and benchmark used in the experiments in a compressed archive checker.tgz. [file 1471-2105-9-363-S2.tgz › chemker/data/chemogenomics/glida/compfiles/mol/L000498.mol]

L000498.mol


 40 42  0     1  0  0  0  0  0999 V2000
    0.0000    0.0000    0.0000 N   0  3  3  0  0  0  0  0  0  0  0  0
   -2.9040   -1.7072    0.0000 N   0  0  0  0  0  0  0  0  0  0  0  0
   -3.6515   -0.4240    0.0000 N   0  0  0  0  0  0  0  0  0  0  0  0
   -4.3644   -1.6985    0.0000 N   0  0  0  0  0  0  0  0  0  0  0  0
   -0.7375   -1.2661    0.0000 C   0  0  3  0  0  0  0  0  0  0  0  0
   -0.7375   -0.4411    0.0000 C   0  0  3  0  0  0  0  0  0  0  0  0
    0.0000   -1.7072    0.0000 C   0  0  0  0  0  0  0  0  0  0  0  0
   -1.4519   -0.0286    0.0000 C   0  0  0  0  0  0  0  0  0  0  0  0
   -1.4519   -1.6787    0.0000 C   0  0  0  0  0  0  0  0  0  0  0  0
    0.7475   -1.2833    0.0000 C   0  0  0  0  0  0  0  0  0  0  0  0
    0.7475   -0.4240    0.0000 C   0  0  0  0  0  0  0  0  0  0  0  0
   -2.1665   -0.4411    0.0000 C   0  0  0  0  0  0  0  0  0  0  0  0
   -2.1665   -1.2661    0.0000 C   0  0  0  0  0  0  0  0  0  0  0  0
   -0.0095    0.8249    0.0000 C   0  0  0  0  0  0  0  0  0  0  0  0
    0.7001    1.2457    0.0000 C   0  0  0  0  0  0  0  0  0  0  0  0
   -2.9040    0.0000    0.0000 C   0  0  0  0  0  0  0  0  0  0  0  0
    0.6906    2.0706    0.0000 C   0  0  0  0  0  0  0  0  0  0  0  0
   -3.6515   -1.2833    0.0000 C   0  0  0  0  0  0  0  0  0  0  0  0
   -0.7426   -1.9262    0.0000 H   0  0  0  0  0  0  0  0  0  0  0  0
   -0.7426    0.2189    0.0000 H   0  0  0  0  0  0  0  0  0  0  0  0
   -0.3338   -2.0948    0.0000 H   0  0  0  0  0  0  0  0  0  0  0  0
    0.3247   -2.1025    0.0000 H   0  0  0  0  0  0  0  0  0  0  0  0
   -1.1232    0.3633    0.0000 H   0  0  0  0  0  0  0  0  0  0  0  0
   -1.7808    0.3633    0.0000 H   0  0  0  0  0  0  0  0  0  0  0  0
   -1.7808   -2.0705    0.0000 H   0  0  0  0  0  0  0  0  0  0  0  0
   -1.1232   -2.0705    0.0000 H   0  0  0  0  0  0  0  0  0  0  0  0
    0.9200   -1.7649    0.0000 H   0  0  0  0  0  0  0  0  0  0  0  0
    1.2515   -1.1958    0.0000 H   0  0  0  0  0  0  0  0  0  0  0  0
    0.9200    0.0576    0.0000 H   0  0  0  0  0  0  0  0  0  0  0  0
    1.2515   -0.5115    0.0000 H   0  0  0  0  0  0  0  0  0  0  0  0
   -0.5122    0.7303    0.0000 H   0  0  0  0  0  0  0  0  0  0  0  0
   -0.1900    1.3035    0.0000 H   0  0  0  0  0  0  0  0  0  0  0  0
    0.8806    0.7671    0.0000 H   0  0  0  0  0  0  0  0  0  0  0  0
    1.2028    1.3403    0.0000 H   0  0  0  0  0  0  0  0  0  0  0  0
   -2.8980    0.5114    0.0000 H   0  0  0  0  0  0  0  0  0  0  0  0
    1.2020    2.0766    0.0000 H   0  0  0  0  0  0  0  0  0  0  0  0
    0.6847    2.5821    0.0000 H   0  0  0  0  0  0  0  0  0  0  0  0
    0.1791    2.0648    0.0000 H   0  0  0  0  0  0  0  0  0  0  0  0
   -4.8083   -1.4445    0.0000 H   0  0  0  0  0  0  0  0  0  0  0  0
   -4.3624   -2.2100    0.0000 H   0  0  0  0  0  0  0  0  0  0  0  0
  1  6  1  0  0  0  0
  1 11  1  0  0  0  0
  1 14  1  0  0  0  0
  2 13  2  0  0  0  0
  2 18  1  0  0  0  0
  3 16  1  0  0  0  0
  3 18  2  0  0  0  0
  4 18  1  0  0  0  0
  4 39  1  0  0  0  0
  4 40  1  0  0  0  0
  5  6  1  0  0  0  0
  5  7  1  0  0  0  0
  5  9  1  0  0  0  0
  5 19  1  0  0  0  0
  6  8  1  0  0  0  0
  6 20  1  0  0  0  0
  7 10  1  0  0  0  0
  7 21  1  0  0  0  0
  7 22  1  0  0  0  0
  8 12  1  0  0  0  0
  8 23  1  0  0  0  0
  8 24  1  0  0  0  0
  9 13  1  0  0  0  0
  9 25  1  0  0  0  0
  9 26  1  0  0  0  0
 10 11  1  0  0  0  0
 10 27  1  0  0  0  0
 10 28  1  0  0  0  0
 11 29  1  0  0  0  0
 11 30  1  0  0  0  0
 12 13  1  0  0  0  0
 12 16  2  0  0  0  0
 14 15  1  0  0  0  0
 14 31  1  0  0  0  0
 14 32  1  0  0  0  0
 15 17  1  0  0  0  0
 15 33  1  0  0  0  0
 15 34  1  0  0  0  0
 16 35  1  0  0  0  0
 17 36  1  0  0  0  0
 17 37  1  0  0  0  0
 17 38  1  0  0  0  0
M  CHG  1   1   1
M  END
