# Supplementary material for: Virtual screening of GPCRs: An in silico chemogenomics approach
Source: BMC Bioinformatics. 2008 Sep 6;9:363. doi: 10.1186/1471-2105-9-363 (PMC2553090; doi:10.1186/1471-2105-9-363)
Supplement: Additional file 2 — Source and data. Source code (under GPL license) and benchmark used in the experiments in a compressed archive checker.tgz. [file 1471-2105-9-363-S2.tgz › chemker/data/chemogenomics/glida/compfiles/mol/L000503.mol]

L000503.mol


 42 43  0     1  0  0  0  0  0999 V2000
    0.0000    0.0000    0.0000 Cl  0  0  0  0  0  0  0  0  0  0  0  0
    2.8579    0.0000    0.0000 Cl  0  0  0  0  0  0  0  0  0  0  0  0
    0.7145    2.8876    0.0000 O   0  0  0  0  0  0  0  0  0  0  0  0
    0.0000    1.6500    0.0000 O   0  0  0  0  0  0  0  0  0  0  0  0
    2.8579    1.6500    0.0000 O   0  0  0  0  0  0  0  0  0  0  0  0
    2.9442    4.9456    0.0000 N   0  3  3  0  0  0  0  0  0  0  0  0
    2.1435    2.8876    0.0000 N   0  0  0  0  0  0  0  0  0  0  0  0
    2.8579    4.1251    0.0000 C   0  0  3  0  0  0  0  0  0  0  0  0
    3.6117    3.7896    0.0000 C   0  0  0  0  0  0  0  0  0  0  0  0
    4.1637    4.4026    0.0000 C   0  0  0  0  0  0  0  0  0  0  0  0
    3.7512    5.1171    0.0000 C   0  0  0  0  0  0  0  0  0  0  0  0
    2.1435    3.7126    0.0000 C   0  0  0  0  0  0  0  0  0  0  0  0
    2.3311    5.4977    0.0000 C   0  0  0  0  0  0  0  0  0  0  0  0
    2.5026    6.3046    0.0000 C   0  0  0  0  0  0  0  0  0  0  0  0
    1.4290    2.4751    0.0000 C   0  0  0  0  0  0  0  0  0  0  0  0
    1.4290    1.6500    0.0000 C   0  0  0  0  0  0  0  0  0  0  0  0
    0.7145    1.2375    0.0000 C   0  0  0  0  0  0  0  0  0  0  0  0
    2.1435    1.2375    0.0000 C   0  0  0  0  0  0  0  0  0  0  0  0
    0.7145    0.4125    0.0000 C   0  0  0  0  0  0  0  0  0  0  0  0
    2.1435    0.4125    0.0000 C   0  0  0  0  0  0  0  0  0  0  0  0
    1.4290    0.0000    0.0000 C   0  0  0  0  0  0  0  0  0  0  0  0
   -0.7145    1.2375    0.0000 C   0  0  0  0  0  0  0  0  0  0  0  0
    2.4290    4.4037    0.0000 H   0  0  0  0  0  0  0  0  0  0  0  0
    4.0255    3.4888    0.0000 H   0  0  0  0  0  0  0  0  0  0  0  0
    3.3559    3.3465    0.0000 H   0  0  0  0  0  0  0  0  0  0  0  0
    4.5775    4.7033    0.0000 H   0  0  0  0  0  0  0  0  0  0  0  0
    4.5060    4.0225    0.0000 H   0  0  0  0  0  0  0  0  0  0  0  0
    4.2185    5.3252    0.0000 H   0  0  0  0  0  0  0  0  0  0  0  0
    3.5931    5.6036    0.0000 H   0  0  0  0  0  0  0  0  0  0  0  0
    1.6397    3.6237    0.0000 H   0  0  0  0  0  0  0  0  0  0  0  0
    1.9685    4.1932    0.0000 H   0  0  0  0  0  0  0  0  0  0  0  0
    2.0601    5.0639    0.0000 H   0  0  0  0  0  0  0  0  0  0  0  0
    1.8569    5.6892    0.0000 H   0  0  0  0  0  0  0  0  0  0  0  0
    2.5864    2.6318    0.0000 H   0  0  0  0  0  0  0  0  0  0  0  0
    3.0030    6.1983    0.0000 H   0  0  0  0  0  0  0  0  0  0  0  0
    2.0023    6.4110    0.0000 H   0  0  0  0  0  0  0  0  0  0  0  0
    2.6090    6.8050    0.0000 H   0  0  0  0  0  0  0  0  0  0  0  0
    1.4290   -0.5115    0.0000 H   0  0  0  0  0  0  0  0  0  0  0  0
    3.3010    1.3943    0.0000 H   0  0  0  0  0  0  0  0  0  0  0  0
   -0.9702    1.6805    0.0000 H   0  0  0  0  0  0  0  0  0  0  0  0
   -1.1574    0.9818    0.0000 H   0  0  0  0  0  0  0  0  0  0  0  0
   -0.4587    0.7946    0.0000 H   0  0  0  0  0  0  0  0  0  0  0  0
  1 19  1  0  0  0  0
  2 20  1  0  0  0  0
  3 15  2  0  0  0  0
  4 17  1  0  0  0  0
  4 22  1  0  0  0  0
  5 18  1  0  0  0  0
  5 39  1  0  0  0  0
  6  8  1  0  0  0  0
  6 11  1  0  0  0  0
  6 13  1  0  0  0  0
  7 12  1  0  0  0  0
  7 15  1  0  0  0  0
  7 34  1  0  0  0  0
  8  9  1  0  0  0  0
  8 12  1  0  0  0  0
  8 23  1  0  0  0  0
  9 10  1  0  0  0  0
  9 24  1  0  0  0  0
  9 25  1  0  0  0  0
 10 11  1  0  0  0  0
 10 26  1  0  0  0  0
 10 27  1  0  0  0  0
 11 28  1  0  0  0  0
 11 29  1  0  0  0  0
 12 30  1  0  0  0  0
 12 31  1  0  0  0  0
 13 14  1  0  0  0  0
 13 32  1  0  0  0  0
 13 33  1  0  0  0  0
 14 35  1  0  0  0  0
 14 36  1  0  0  0  0
 14 37  1  0  0  0  0
 15 16  1  0  0  0  0
 16 17  1  0  0  0  0
 16 18  2  0  0  0  0
 17 19  2  0  0  0  0
 18 20  1  0  0  0  0
 19 21  1  0  0  0  0
 20 21  2  0  0  0  0
 21 38  1  0  0  0  0
 22 40  1  0  0  0  0
 22 41  1  0  0  0  0
 22 42  1  0  0  0  0
M  CHG  1   6   1
M  END
