# Supplementary material for: Virtual screening of GPCRs: An in silico chemogenomics approach
Source: BMC Bioinformatics. 2008 Sep 6;9:363. doi: 10.1186/1471-2105-9-363 (PMC2553090; doi:10.1186/1471-2105-9-363)
Supplement: Additional file 2 — Source and data. Source code (under GPL license) and benchmark used in the experiments in a compressed archive checker.tgz. [file 1471-2105-9-363-S2.tgz › chemker/data/chemogenomics/glida/compfiles/mol/L000520.mol]

L000520.mol


 43 44  0     0  0  0  0  0  0999 V2000
    0.0000    0.0000    0.0000 O   0  0  0  0  0  0  0  0  0  0  0  0
   -3.5161    2.8876    0.0000 N   0  3  0  0  0  0  0  0  0  0  0  0
   -1.3065   -0.6639    0.0000 N   0  0  0  0  0  0  0  0  0  0  0  0
   -3.5161    2.0625    0.0000 C   0  0  0  0  0  0  0  0  0  0  0  0
   -2.8016    1.6500    0.0000 C   0  0  0  0  0  0  0  0  0  0  0  0
   -2.8016    0.8250    0.0000 C   0  0  0  0  0  0  0  0  0  0  0  0
   -2.8016    3.3001    0.0000 C   0  0  0  0  0  0  0  0  0  0  0  0
   -4.2306    3.3001    0.0000 C   0  0  0  0  0  0  0  0  0  0  0  0
   -2.0871    0.4125    0.0000 C   0  0  0  0  0  0  0  0  0  0  0  0
   -1.3065    0.6640    0.0000 C   0  0  0  0  0  0  0  0  0  0  0  0
   -2.0871   -0.4125    0.0000 C   0  0  0  0  0  0  0  0  0  0  0  0
   -2.8016    4.1251    0.0000 C   0  0  0  0  0  0  0  0  0  0  0  0
   -4.2306    4.1251    0.0000 C   0  0  0  0  0  0  0  0  0  0  0  0
   -3.5161    0.4125    0.0000 C   0  0  0  0  0  0  0  0  0  0  0  0
   -0.8250    0.0000    0.0000 C   0  0  0  0  0  0  0  0  0  0  0  0
   -2.8016   -0.8250    0.0000 C   0  0  0  0  0  0  0  0  0  0  0  0
   -3.5161   -0.4125    0.0000 C   0  0  0  0  0  0  0  0  0  0  0  0
   -2.0871    4.5376    0.0000 C   0  0  0  0  0  0  0  0  0  0  0  0
   -4.9451    4.5376    0.0000 C   0  0  0  0  0  0  0  0  0  0  0  0
   -3.6910    1.5819    0.0000 H   0  0  0  0  0  0  0  0  0  0  0  0
   -4.0198    2.1514    0.0000 H   0  0  0  0  0  0  0  0  0  0  0  0
   -2.6267    2.1307    0.0000 H   0  0  0  0  0  0  0  0  0  0  0  0
   -2.2978    1.5613    0.0000 H   0  0  0  0  0  0  0  0  0  0  0  0
   -2.2978    3.3889    0.0000 H   0  0  0  0  0  0  0  0  0  0  0  0
   -2.6267    2.8194    0.0000 H   0  0  0  0  0  0  0  0  0  0  0  0
   -4.4055    2.8194    0.0000 H   0  0  0  0  0  0  0  0  0  0  0  0
   -4.7344    3.3889    0.0000 H   0  0  0  0  0  0  0  0  0  0  0  0
   -1.5136    1.1317    0.0000 H   0  0  0  0  0  0  0  0  0  0  0  0
   -0.8631    0.9191    0.0000 H   0  0  0  0  0  0  0  0  0  0  0  0
   -3.3054    4.0363    0.0000 H   0  0  0  0  0  0  0  0  0  0  0  0
   -2.9766    4.6057    0.0000 H   0  0  0  0  0  0  0  0  0  0  0  0
   -3.7269    4.0363    0.0000 H   0  0  0  0  0  0  0  0  0  0  0  0
   -4.0556    4.6057    0.0000 H   0  0  0  0  0  0  0  0  0  0  0  0
   -3.9591    0.6683    0.0000 H   0  0  0  0  0  0  0  0  0  0  0  0
   -1.1476   -1.1501    0.0000 H   0  0  0  0  0  0  0  0  0  0  0  0
   -2.8016   -1.3365    0.0000 H   0  0  0  0  0  0  0  0  0  0  0  0
   -3.9591   -0.6683    0.0000 H   0  0  0  0  0  0  0  0  0  0  0  0
   -2.3429    4.9806    0.0000 H   0  0  0  0  0  0  0  0  0  0  0  0
   -1.6442    4.7934    0.0000 H   0  0  0  0  0  0  0  0  0  0  0  0
   -1.8314    4.0946    0.0000 H   0  0  0  0  0  0  0  0  0  0  0  0
   -4.6893    4.9806    0.0000 H   0  0  0  0  0  0  0  0  0  0  0  0
   -5.2008    4.0946    0.0000 H   0  0  0  0  0  0  0  0  0  0  0  0
   -5.3880    4.7934    0.0000 H   0  0  0  0  0  0  0  0  0  0  0  0
  1 15  2  0  0  0  0
  2  4  1  0  0  0  0
  2  7  1  0  0  0  0
  2  8  1  0  0  0  0
  3 11  1  0  0  0  0
  3 15  1  0  0  0  0
  3 35  1  0  0  0  0
  4  5  1  0  0  0  0
  4 20  1  0  0  0  0
  4 21  1  0  0  0  0
  5  6  1  0  0  0  0
  5 22  1  0  0  0  0
  5 23  1  0  0  0  0
  6  9  2  0  0  0  0
  6 14  1  0  0  0  0
  7 12  1  0  0  0  0
  7 24  1  0  0  0  0
  7 25  1  0  0  0  0
  8 13  1  0  0  0  0
  8 26  1  0  0  0  0
  8 27  1  0  0  0  0
  9 10  1  0  0  0  0
  9 11  1  0  0  0  0
 10 15  1  0  0  0  0
 10 28  1  0  0  0  0
 10 29  1  0  0  0  0
 11 16  2  0  0  0  0
 12 18  1  0  0  0  0
 12 30  1  0  0  0  0
 12 31  1  0  0  0  0
 13 19  1  0  0  0  0
 13 32  1  0  0  0  0
 13 33  1  0  0  0  0
 14 17  2  0  0  0  0
 14 34  1  0  0  0  0
 16 17  1  0  0  0  0
 16 36  1  0  0  0  0
 17 37  1  0  0  0  0
 18 38  1  0  0  0  0
 18 39  1  0  0  0  0
 18 40  1  0  0  0  0
 19 41  1  0  0  0  0
 19 42  1  0  0  0  0
 19 43  1  0  0  0  0
M  CHG  1   2   1
M  END
