# Supplementary material for: Virtual screening of GPCRs: An in silico chemogenomics approach
Source: BMC Bioinformatics. 2008 Sep 6;9:363. doi: 10.1186/1471-2105-9-363 (PMC2553090; doi:10.1186/1471-2105-9-363)
Supplement: Additional file 2 — Source and data. Source code (under GPL license) and benchmark used in the experiments in a compressed archive checker.tgz. [file 1471-2105-9-363-S2.tgz › chemker/data/chemogenomics/glida/compfiles/mol/L000524.mol]

L000524.mol


 37 39  0     0  0  0  0  0  0999 V2000
    0.0000    0.0000    0.0000 F   0  0  0  0  0  0  0  0  0  0  0  0
    0.0000   -4.9500    0.0000 N   0  0  0  0  0  0  0  0  0  0  0  0
    0.7144   -3.7125    0.0000 N   0  0  0  0  0  0  0  0  0  0  0  0
    1.4289   -4.9500    0.0000 N   0  0  0  0  0  0  0  0  0  0  0  0
   -1.4290   -4.9500    0.0000 C   0  0  0  0  0  0  0  0  0  0  0  0
   -0.7144   -4.5375    0.0000 C   0  0  0  0  0  0  0  0  0  0  0  0
    0.0000   -2.4750    0.0000 C   0  0  0  0  0  0  0  0  0  0  0  0
    0.7144   -2.0625    0.0000 C   0  0  0  0  0  0  0  0  0  0  0  0
    0.0000   -3.3000    0.0000 C   0  0  0  0  0  0  0  0  0  0  0  0
   -0.7144   -3.7125    0.0000 C   0  0  0  0  0  0  0  0  0  0  0  0
    0.7144   -1.2375    0.0000 C   0  0  0  0  0  0  0  0  0  0  0  0
   -1.4290   -5.7750    0.0000 C   0  0  0  0  0  0  0  0  0  0  0  0
   -2.1434   -4.5375    0.0000 C   0  0  0  0  0  0  0  0  0  0  0  0
   -0.7144   -2.0625    0.0000 C   0  0  0  0  0  0  0  0  0  0  0  0
    1.4519   -2.5036    0.0000 C   0  0  0  0  0  0  0  0  0  0  0  0
    0.0000   -0.8250    0.0000 C   0  0  0  0  0  0  0  0  0  0  0  0
   -0.7144   -1.2375    0.0000 C   0  0  0  0  0  0  0  0  0  0  0  0
    1.4519   -0.7964    0.0000 C   0  0  0  0  0  0  0  0  0  0  0  0
    0.7144   -4.5375    0.0000 C   0  0  0  0  0  0  0  0  0  0  0  0
    2.1995   -2.0797    0.0000 C   0  0  0  0  0  0  0  0  0  0  0  0
    2.1995   -1.2203    0.0000 C   0  0  0  0  0  0  0  0  0  0  0  0
   -1.4290   -4.4385    0.0000 H   0  0  0  0  0  0  0  0  0  0  0  0
   -1.1575   -3.4568    0.0000 H   0  0  0  0  0  0  0  0  0  0  0  0
   -0.9175   -5.7750    0.0000 H   0  0  0  0  0  0  0  0  0  0  0  0
   -1.4290   -6.2865    0.0000 H   0  0  0  0  0  0  0  0  0  0  0  0
   -1.9405   -5.7750    0.0000 H   0  0  0  0  0  0  0  0  0  0  0  0
   -1.8877   -4.0946    0.0000 H   0  0  0  0  0  0  0  0  0  0  0  0
   -2.5864   -4.2817    0.0000 H   0  0  0  0  0  0  0  0  0  0  0  0
   -2.3992   -4.9804    0.0000 H   0  0  0  0  0  0  0  0  0  0  0  0
   -1.1575   -2.3182    0.0000 H   0  0  0  0  0  0  0  0  0  0  0  0
    1.4461   -3.0150    0.0000 H   0  0  0  0  0  0  0  0  0  0  0  0
   -1.1575   -0.9818    0.0000 H   0  0  0  0  0  0  0  0  0  0  0  0
    1.4461   -0.2850    0.0000 H   0  0  0  0  0  0  0  0  0  0  0  0
    2.6414   -2.3371    0.0000 H   0  0  0  0  0  0  0  0  0  0  0  0
    2.6414   -0.9629    0.0000 H   0  0  0  0  0  0  0  0  0  0  0  0
    1.8719   -4.6943    0.0000 H   0  0  0  0  0  0  0  0  0  0  0  0
    1.4289   -5.4615    0.0000 H   0  0  0  0  0  0  0  0  0  0  0  0
  1 16  1  0  0  0  0
  2  6  2  0  0  0  0
  2 19  1  0  0  0  0
  3  9  1  0  0  0  0
  3 19  2  0  0  0  0
  4 19  1  0  0  0  0
  4 36  1  0  0  0  0
  4 37  1  0  0  0  0
  5  6  1  0  0  0  0
  5 12  1  0  0  0  0
  5 13  1  0  0  0  0
  5 22  1  0  0  0  0
  6 10  1  0  0  0  0
  7  8  1  0  0  0  0
  7  9  1  0  0  0  0
  7 14  2  0  0  0  0
  8 11  1  0  0  0  0
  8 15  2  0  0  0  0
  9 10  2  0  0  0  0
 10 23  1  0  0  0  0
 11 16  1  0  0  0  0
 11 18  2  0  0  0  0
 12 24  1  0  0  0  0
 12 25  1  0  0  0  0
 12 26  1  0  0  0  0
 13 27  1  0  0  0  0
 13 28  1  0  0  0  0
 13 29  1  0  0  0  0
 14 17  1  0  0  0  0
 14 30  1  0  0  0  0
 15 20  1  0  0  0  0
 15 31  1  0  0  0  0
 16 17  2  0  0  0  0
 17 32  1  0  0  0  0
 18 21  1  0  0  0  0
 18 33  1  0  0  0  0
 20 21  2  0  0  0  0
 20 34  1  0  0  0  0
 21 35  1  0  0  0  0
M  END
