# Supplementary material for: Virtual screening of GPCRs: An in silico chemogenomics approach
Source: BMC Bioinformatics. 2008 Sep 6;9:363. doi: 10.1186/1471-2105-9-363 (PMC2553090; doi:10.1186/1471-2105-9-363)
Supplement: Additional file 2 — Source and data. Source code (under GPL license) and benchmark used in the experiments in a compressed archive checker.tgz. [file 1471-2105-9-363-S2.tgz › chemker/data/chemogenomics/glida/compfiles/mol/L000528.mol]

L000528.mol


 35 36  0     0  0  0  0  0  0999 V2000
    0.0000    0.0000    0.0000 O   0  0  0  0  0  0  0  0  0  0  0  0
    5.0004   -2.1158    0.0000 O   0  0  0  0  0  0  0  0  0  0  0  0
    3.5716   -2.0993    0.0000 N   0  0  0  0  0  0  0  0  0  0  0  0
    2.8810   -0.0286    0.0000 C   0  0  0  0  0  0  0  0  0  0  0  0
    2.8715   -0.8536    0.0000 C   0  0  0  0  0  0  0  0  0  0  0  0
    2.1435    0.4125    0.0000 C   0  0  0  0  0  0  0  0  0  0  0  0
    2.1435    1.2375    0.0000 C   0  0  0  0  0  0  0  0  0  0  0  0
    3.5812   -1.2743    0.0000 C   0  0  0  0  0  0  0  0  0  0  0  0
    3.6285    0.3953    0.0000 C   0  0  0  0  0  0  0  0  0  0  0  0
    1.4290    0.0000    0.0000 C   0  0  0  0  0  0  0  0  0  0  0  0
    2.8810    1.6786    0.0000 C   0  0  0  0  0  0  0  0  0  0  0  0
    1.4290    1.6500    0.0000 C   0  0  0  0  0  0  0  0  0  0  0  0
    3.6285    1.2547    0.0000 C   0  0  0  0  0  0  0  0  0  0  0  0
    0.7145    0.4125    0.0000 C   0  0  0  0  0  0  0  0  0  0  0  0
    0.7145    1.2375    0.0000 C   0  0  0  0  0  0  0  0  0  0  0  0
    4.2813   -2.5200    0.0000 C   0  0  0  0  0  0  0  0  0  0  0  0
    4.2717   -3.3450    0.0000 C   0  0  0  0  0  0  0  0  0  0  0  0
   -0.7145    0.4125    0.0000 C   0  0  0  0  0  0  0  0  0  0  0  0
    2.3688   -0.7589    0.0000 H   0  0  0  0  0  0  0  0  0  0  0  0
    2.6910   -1.3322    0.0000 H   0  0  0  0  0  0  0  0  0  0  0  0
    4.0838   -1.3690    0.0000 H   0  0  0  0  0  0  0  0  0  0  0  0
    3.7616   -0.7957    0.0000 H   0  0  0  0  0  0  0  0  0  0  0  0
    4.0705    0.1379    0.0000 H   0  0  0  0  0  0  0  0  0  0  0  0
    1.4290   -0.5115    0.0000 H   0  0  0  0  0  0  0  0  0  0  0  0
    2.8751    2.1901    0.0000 H   0  0  0  0  0  0  0  0  0  0  0  0
    1.4290    2.1615    0.0000 H   0  0  0  0  0  0  0  0  0  0  0  0
    4.0705    1.5122    0.0000 H   0  0  0  0  0  0  0  0  0  0  0  0
    0.2715    1.4933    0.0000 H   0  0  0  0  0  0  0  0  0  0  0  0
    3.1257   -2.3499    0.0000 H   0  0  0  0  0  0  0  0  0  0  0  0
    4.2658   -3.8565    0.0000 H   0  0  0  0  0  0  0  0  0  0  0  0
    4.7832   -3.3509    0.0000 H   0  0  0  0  0  0  0  0  0  0  0  0
    3.7603   -3.3391    0.0000 H   0  0  0  0  0  0  0  0  0  0  0  0
   -0.4587    0.8555    0.0000 H   0  0  0  0  0  0  0  0  0  0  0  0
   -1.1574    0.6683    0.0000 H   0  0  0  0  0  0  0  0  0  0  0  0
   -0.9702   -0.0305    0.0000 H   0  0  0  0  0  0  0  0  0  0  0  0
  1 14  1  0  0  0  0
  1 18  1  0  0  0  0
  2 16  2  0  0  0  0
  3  8  1  0  0  0  0
  3 16  1  0  0  0  0
  3 29  1  0  0  0  0
  4  5  1  0  0  0  0
  4  6  1  0  0  0  0
  4  9  2  0  0  0  0
  5  8  1  0  0  0  0
  5 19  1  0  0  0  0
  5 20  1  0  0  0  0
  6  7  2  0  0  0  0
  6 10  1  0  0  0  0
  7 11  1  0  0  0  0
  7 12  1  0  0  0  0
  8 21  1  0  0  0  0
  8 22  1  0  0  0  0
  9 13  1  0  0  0  0
  9 23  1  0  0  0  0
 10 14  2  0  0  0  0
 10 24  1  0  0  0  0
 11 13  2  0  0  0  0
 11 25  1  0  0  0  0
 12 15  2  0  0  0  0
 12 26  1  0  0  0  0
 13 27  1  0  0  0  0
 14 15  1  0  0  0  0
 15 28  1  0  0  0  0
 16 17  1  0  0  0  0
 17 30  1  0  0  0  0
 17 31  1  0  0  0  0
 17 32  1  0  0  0  0
 18 33  1  0  0  0  0
 18 34  1  0  0  0  0
 18 35  1  0  0  0  0
M  END
