# Supplementary material for: Virtual screening of GPCRs: An in silico chemogenomics approach
Source: BMC Bioinformatics. 2008 Sep 6;9:363. doi: 10.1186/1471-2105-9-363 (PMC2553090; doi:10.1186/1471-2105-9-363)
Supplement: Additional file 2 — Source and data. Source code (under GPL license) and benchmark used in the experiments in a compressed archive checker.tgz. [file 1471-2105-9-363-S2.tgz › chemker/data/chemogenomics/glida/compfiles/mol/L000529.mol]

L000529.mol


 38 40  0     0  0  0  0  0  0999 V2000
    0.0000    0.0000    0.0000 O   0  0  0  0  0  0  0  0  0  0  0  0
    1.4290    0.0000    0.0000 N   0  0  0  0  0  0  0  0  0  0  0  0
    0.7145   -1.2375    0.0000 C   0  0  0  0  0  0  0  0  0  0  0  0
    0.1311   -1.8209    0.0000 C   0  0  0  0  0  0  0  0  0  0  0  0
    1.2978   -1.8209    0.0000 C   0  0  0  0  0  0  0  0  0  0  0  0
    0.7145   -2.4042    0.0000 C   0  0  0  0  0  0  0  0  0  0  0  0
    0.7145   -0.4125    0.0000 C   0  0  0  0  0  0  0  0  0  0  0  0
    1.4290    0.8250    0.0000 C   0  0  0  0  0  0  0  0  0  0  0  0
    2.1435    1.2375    0.0000 C   0  0  0  0  0  0  0  0  0  0  0  0
    2.1435    2.0625    0.0000 C   0  0  0  0  0  0  0  0  0  0  0  0
    2.8579    2.4750    0.0000 C   0  0  0  0  0  0  0  0  0  0  0  0
    2.8579    3.3000    0.0000 C   0  0  0  0  0  0  0  0  0  0  0  0
    1.4290    2.4750    0.0000 C   0  0  0  0  0  0  0  0  0  0  0  0
    3.5954    2.0339    0.0000 C   0  0  0  0  0  0  0  0  0  0  0  0
    2.1435    3.7125    0.0000 C   0  0  0  0  0  0  0  0  0  0  0  0
    1.4290    3.3000    0.0000 C   0  0  0  0  0  0  0  0  0  0  0  0
    3.5954    3.7411    0.0000 C   0  0  0  0  0  0  0  0  0  0  0  0
    4.3429    2.4579    0.0000 C   0  0  0  0  0  0  0  0  0  0  0  0
    4.3429    3.3172    0.0000 C   0  0  0  0  0  0  0  0  0  0  0  0
    1.1870   -1.0418    0.0000 H   0  0  0  0  0  0  0  0  0  0  0  0
   -0.2306   -1.4592    0.0000 H   0  0  0  0  0  0  0  0  0  0  0  0
   -0.2306   -2.1826    0.0000 H   0  0  0  0  0  0  0  0  0  0  0  0
    1.6595   -2.1826    0.0000 H   0  0  0  0  0  0  0  0  0  0  0  0
    1.6595   -1.4592    0.0000 H   0  0  0  0  0  0  0  0  0  0  0  0
    0.3528   -2.7659    0.0000 H   0  0  0  0  0  0  0  0  0  0  0  0
    1.0761   -2.7659    0.0000 H   0  0  0  0  0  0  0  0  0  0  0  0
    1.8719   -0.2558    0.0000 H   0  0  0  0  0  0  0  0  0  0  0  0
    1.2540    1.3057    0.0000 H   0  0  0  0  0  0  0  0  0  0  0  0
    0.9252    0.7362    0.0000 H   0  0  0  0  0  0  0  0  0  0  0  0
    2.3184    0.7569    0.0000 H   0  0  0  0  0  0  0  0  0  0  0  0
    2.6472    1.3263    0.0000 H   0  0  0  0  0  0  0  0  0  0  0  0
    0.9860    2.2193    0.0000 H   0  0  0  0  0  0  0  0  0  0  0  0
    3.5895    1.5225    0.0000 H   0  0  0  0  0  0  0  0  0  0  0  0
    2.1435    4.2240    0.0000 H   0  0  0  0  0  0  0  0  0  0  0  0
    0.9860    3.5558    0.0000 H   0  0  0  0  0  0  0  0  0  0  0  0
    3.5895    4.2526    0.0000 H   0  0  0  0  0  0  0  0  0  0  0  0
    4.7849    2.2004    0.0000 H   0  0  0  0  0  0  0  0  0  0  0  0
    4.7849    3.5747    0.0000 H   0  0  0  0  0  0  0  0  0  0  0  0
  1  7  2  0  0  0  0
  2  7  1  0  0  0  0
  2  8  1  0  0  0  0
  2 27  1  0  0  0  0
  3  4  1  0  0  0  0
  3  5  1  0  0  0  0
  3  7  1  0  0  0  0
  3 20  1  0  0  0  0
  4  6  1  0  0  0  0
  4 21  1  0  0  0  0
  4 22  1  0  0  0  0
  5  6  1  0  0  0  0
  5 23  1  0  0  0  0
  5 24  1  0  0  0  0
  6 25  1  0  0  0  0
  6 26  1  0  0  0  0
  8  9  1  0  0  0  0
  8 28  1  0  0  0  0
  8 29  1  0  0  0  0
  9 10  1  0  0  0  0
  9 30  1  0  0  0  0
  9 31  1  0  0  0  0
 10 11  1  0  0  0  0
 10 13  2  0  0  0  0
 11 12  1  0  0  0  0
 11 14  2  0  0  0  0
 12 15  1  0  0  0  0
 12 17  2  0  0  0  0
 13 16  1  0  0  0  0
 13 32  1  0  0  0  0
 14 18  1  0  0  0  0
 14 33  1  0  0  0  0
 15 16  2  0  0  0  0
 15 34  1  0  0  0  0
 16 35  1  0  0  0  0
 17 19  1  0  0  0  0
 17 36  1  0  0  0  0
 18 19  2  0  0  0  0
 18 37  1  0  0  0  0
 19 38  1  0  0  0  0
M  END
