# Supplementary material for: Virtual screening of GPCRs: An in silico chemogenomics approach
Source: BMC Bioinformatics. 2008 Sep 6;9:363. doi: 10.1186/1471-2105-9-363 (PMC2553090; doi:10.1186/1471-2105-9-363)
Supplement: Additional file 2 — Source and data. Source code (under GPL license) and benchmark used in the experiments in a compressed archive checker.tgz. [file 1471-2105-9-363-S2.tgz › chemker/data/chemogenomics/glida/compfiles/mol/L000536.mol]

L000536.mol


 34 36  0     0  0  0  0  0  0999 V2000
    0.0000    0.0000    0.0000 S   0  0  0  0  0  0  0  0  0  0  0  0
    1.5151    0.0045    0.0000 O   0  0  0  0  0  0  0  0  0  0  0  0
    5.1538    0.2559    0.0000 N   0  0  0  0  0  0  0  0  0  0  0  0
    2.2297   -1.2330    0.0000 N   0  0  0  0  0  0  0  0  0  0  0  0
    0.8007   -1.2330    0.0000 N   0  0  0  0  0  0  0  0  0  0  0  0
   -0.8070    0.1715    0.0000 N   0  0  0  0  0  0  0  0  0  0  0  0
    4.3732    0.0045    0.0000 C   0  0  0  0  0  0  0  0  0  0  0  0
    4.3732   -0.8205    0.0000 C   0  0  0  0  0  0  0  0  0  0  0  0
    3.6586   -1.2330    0.0000 C   0  0  0  0  0  0  0  0  0  0  0  0
    5.1538   -1.0719    0.0000 C   0  0  0  0  0  0  0  0  0  0  0  0
    2.9442   -0.8205    0.0000 C   0  0  0  0  0  0  0  0  0  0  0  0
    3.6586    0.4170    0.0000 C   0  0  0  0  0  0  0  0  0  0  0  0
    5.6353   -0.4080    0.0000 C   0  0  0  0  0  0  0  0  0  0  0  0
    2.9442    0.0045    0.0000 C   0  0  0  0  0  0  0  0  0  0  0  0
    5.4101    1.0401    0.0000 C   0  0  0  0  0  0  0  0  0  0  0  0
    1.5151   -0.8205    0.0000 C   0  0  0  0  0  0  0  0  0  0  0  0
    0.0862   -0.8205    0.0000 C   0  0  0  0  0  0  0  0  0  0  0  0
   -0.6674   -1.1561    0.0000 C   0  0  0  0  0  0  0  0  0  0  0  0
   -1.2195   -0.5429    0.0000 C   0  0  0  0  0  0  0  0  0  0  0  0
   -2.0400   -0.6292    0.0000 C   0  0  0  0  0  0  0  0  0  0  0  0
    3.6586   -1.7445    0.0000 H   0  0  0  0  0  0  0  0  0  0  0  0
    5.3127   -1.5581    0.0000 H   0  0  0  0  0  0  0  0  0  0  0  0
    3.6586    0.9286    0.0000 H   0  0  0  0  0  0  0  0  0  0  0  0
    6.1468   -0.4080    0.0000 H   0  0  0  0  0  0  0  0  0  0  0  0
    2.5012    0.2603    0.0000 H   0  0  0  0  0  0  0  0  0  0  0  0
    5.8963    0.8812    0.0000 H   0  0  0  0  0  0  0  0  0  0  0  0
    5.5690    1.5263    0.0000 H   0  0  0  0  0  0  0  0  0  0  0  0
    4.9239    1.1990    0.0000 H   0  0  0  0  0  0  0  0  0  0  0  0
    2.2297   -1.7445    0.0000 H   0  0  0  0  0  0  0  0  0  0  0  0
    0.8007   -1.7445    0.0000 H   0  0  0  0  0  0  0  0  0  0  0  0
   -0.7739   -1.6564    0.0000 H   0  0  0  0  0  0  0  0  0  0  0  0
   -2.5487   -0.6827    0.0000 H   0  0  0  0  0  0  0  0  0  0  0  0
   -1.9866   -1.1379    0.0000 H   0  0  0  0  0  0  0  0  0  0  0  0
   -2.0935   -0.1205    0.0000 H   0  0  0  0  0  0  0  0  0  0  0  0
  1  6  1  0  0  0  0
  1 17  1  0  0  0  0
  2 16  2  0  0  0  0
  3  7  1  0  0  0  0
  3 13  1  0  0  0  0
  3 15  1  0  0  0  0
  4 11  1  0  0  0  0
  4 16  1  0  0  0  0
  4 29  1  0  0  0  0
  5 16  1  0  0  0  0
  5 17  1  0  0  0  0
  5 30  1  0  0  0  0
  6 19  2  0  0  0  0
  7  8  2  0  0  0  0
  7 12  1  0  0  0  0
  8  9  1  0  0  0  0
  8 10  1  0  0  0  0
  9 11  2  0  0  0  0
  9 21  1  0  0  0  0
 10 13  2  0  0  0  0
 10 22  1  0  0  0  0
 11 14  1  0  0  0  0
 12 14  2  0  0  0  0
 12 23  1  0  0  0  0
 13 24  1  0  0  0  0
 14 25  1  0  0  0  0
 15 26  1  0  0  0  0
 15 27  1  0  0  0  0
 15 28  1  0  0  0  0
 17 18  2  0  0  0  0
 18 19  1  0  0  0  0
 18 31  1  0  0  0  0
 19 20  1  0  0  0  0
 20 32  1  0  0  0  0
 20 33  1  0  0  0  0
 20 34  1  0  0  0  0
M  END
