# Supplementary material for: Virtual screening of GPCRs: An in silico chemogenomics approach
Source: BMC Bioinformatics. 2008 Sep 6;9:363. doi: 10.1186/1471-2105-9-363 (PMC2553090; doi:10.1186/1471-2105-9-363)
Supplement: Additional file 2 — Source and data. Source code (under GPL license) and benchmark used in the experiments in a compressed archive checker.tgz. [file 1471-2105-9-363-S2.tgz › chemker/data/chemogenomics/glida/compfiles/mol/L000543.mol]

L000543.mol


 53 54  0     1  0  0  0  0  0999 V2000
    0.0000    0.0000    0.0000 S   0  0  0  0  0  0  0  0  0  0  0  0
   -0.8250    0.0000    0.0000 O   0  0  0  0  0  0  0  0  0  0  0  0
    0.8250    0.0000    0.0000 O   0  0  0  0  0  0  0  0  0  0  0  0
    1.4289    3.3001    0.0000 N   0  3  0  0  0  0  0  0  0  0  0  0
    0.0000    0.8250    0.0000 N   0  0  3  0  0  0  0  0  0  0  0  0
    1.4289    4.9501    0.0000 C   0  0  0  0  0  0  0  0  0  0  0  0
    2.1434    4.5376    0.0000 C   0  0  0  0  0  0  0  0  0  0  0  0
    0.7145    4.5376    0.0000 C   0  0  0  0  0  0  0  0  0  0  0  0
    2.1434    3.7126    0.0000 C   0  0  0  0  0  0  0  0  0  0  0  0
    0.7145    3.7126    0.0000 C   0  0  0  0  0  0  0  0  0  0  0  0
    1.4289    2.4751    0.0000 C   0  0  0  0  0  0  0  0  0  0  0  0
    0.7145    2.0625    0.0000 C   0  0  0  0  0  0  0  0  0  0  0  0
    0.7145    1.2375    0.0000 C   0  0  3  0  0  0  0  0  0  0  0  0
    1.4289    5.7751    0.0000 C   0  0  0  0  0  0  0  0  0  0  0  0
    1.4289    0.8250    0.0000 C   0  0  0  0  0  0  0  0  0  0  0  0
   -0.7145    1.2375    0.0000 C   0  0  0  0  0  0  0  0  0  0  0  0
    0.0000   -0.8250    0.0000 C   0  0  0  0  0  0  0  0  0  0  0  0
   -0.7145   -1.2375    0.0000 C   0  0  0  0  0  0  0  0  0  0  0  0
    0.7145   -1.2375    0.0000 C   0  0  0  0  0  0  0  0  0  0  0  0
   -0.7145   -2.0625    0.0000 C   0  0  0  0  0  0  0  0  0  0  0  0
    0.7145   -2.0625    0.0000 C   0  0  0  0  0  0  0  0  0  0  0  0
    0.0000   -2.4751    0.0000 C   0  0  0  0  0  0  0  0  0  0  0  0
   -1.4290   -2.4751    0.0000 C   0  0  0  0  0  0  0  0  0  0  0  0
    1.8719    5.2059    0.0000 H   0  0  0  0  0  0  0  0  0  0  0  0
    2.6472    4.4487    0.0000 H   0  0  0  0  0  0  0  0  0  0  0  0
    2.3184    5.0183    0.0000 H   0  0  0  0  0  0  0  0  0  0  0  0
    0.5395    5.0183    0.0000 H   0  0  0  0  0  0  0  0  0  0  0  0
    0.2107    4.4487    0.0000 H   0  0  0  0  0  0  0  0  0  0  0  0
    2.3184    3.2319    0.0000 H   0  0  0  0  0  0  0  0  0  0  0  0
    2.6472    3.8014    0.0000 H   0  0  0  0  0  0  0  0  0  0  0  0
    0.2107    3.8014    0.0000 H   0  0  0  0  0  0  0  0  0  0  0  0
    0.5395    3.2319    0.0000 H   0  0  0  0  0  0  0  0  0  0  0  0
    1.9327    2.5639    0.0000 H   0  0  0  0  0  0  0  0  0  0  0  0
    1.6039    1.9944    0.0000 H   0  0  0  0  0  0  0  0  0  0  0  0
    0.2107    1.9737    0.0000 H   0  0  0  0  0  0  0  0  0  0  0  0
    0.5395    2.5432    0.0000 H   0  0  0  0  0  0  0  0  0  0  0  0
    0.7145    0.7260    0.0000 H   0  0  0  0  0  0  0  0  0  0  0  0
    1.9404    5.7751    0.0000 H   0  0  0  0  0  0  0  0  0  0  0  0
    1.4289    6.2866    0.0000 H   0  0  0  0  0  0  0  0  0  0  0  0
    0.9174    5.7751    0.0000 H   0  0  0  0  0  0  0  0  0  0  0  0
    1.1732    0.3821    0.0000 H   0  0  0  0  0  0  0  0  0  0  0  0
    1.8719    0.5693    0.0000 H   0  0  0  0  0  0  0  0  0  0  0  0
    1.6847    1.2680    0.0000 H   0  0  0  0  0  0  0  0  0  0  0  0
   -0.4588    1.6805    0.0000 H   0  0  0  0  0  0  0  0  0  0  0  0
   -1.1575    1.4933    0.0000 H   0  0  0  0  0  0  0  0  0  0  0  0
   -0.9703    0.7946    0.0000 H   0  0  0  0  0  0  0  0  0  0  0  0
   -1.1575   -0.9818    0.0000 H   0  0  0  0  0  0  0  0  0  0  0  0
    1.1574   -0.9818    0.0000 H   0  0  0  0  0  0  0  0  0  0  0  0
    1.1574   -2.3183    0.0000 H   0  0  0  0  0  0  0  0  0  0  0  0
    0.0000   -2.9866    0.0000 H   0  0  0  0  0  0  0  0  0  0  0  0
   -1.6848   -2.0321    0.0000 H   0  0  0  0  0  0  0  0  0  0  0  0
   -1.1733   -2.9180    0.0000 H   0  0  0  0  0  0  0  0  0  0  0  0
   -1.8720   -2.7308    0.0000 H   0  0  0  0  0  0  0  0  0  0  0  0
  1  2  2  0  0  0  0
  1  3  2  0  0  0  0
  1  5  1  0  0  0  0
  1 17  1  0  0  0  0
  4  9  1  0  0  0  0
  4 10  1  0  0  0  0
  4 11  1  0  0  0  0
  5 13  1  0  0  0  0
  5 16  1  0  0  0  0
  6  7  1  0  0  0  0
  6  8  1  0  0  0  0
  6 14  1  0  0  0  0
  6 24  1  0  0  0  0
  7  9  1  0  0  0  0
  7 25  1  0  0  0  0
  7 26  1  0  0  0  0
  8 10  1  0  0  0  0
  8 27  1  0  0  0  0
  8 28  1  0  0  0  0
  9 29  1  0  0  0  0
  9 30  1  0  0  0  0
 10 31  1  0  0  0  0
 10 32  1  0  0  0  0
 11 12  1  0  0  0  0
 11 33  1  0  0  0  0
 11 34  1  0  0  0  0
 12 13  1  0  0  0  0
 12 35  1  0  0  0  0
 12 36  1  0  0  0  0
 13 15  1  0  0  0  0
 13 37  1  0  0  0  0
 14 38  1  0  0  0  0
 14 39  1  0  0  0  0
 14 40  1  0  0  0  0
 15 41  1  0  0  0  0
 15 42  1  0  0  0  0
 15 43  1  0  0  0  0
 16 44  1  0  0  0  0
 16 45  1  0  0  0  0
 16 46  1  0  0  0  0
 17 18  1  0  0  0  0
 17 19  2  0  0  0  0
 18 20  2  0  0  0  0
 18 47  1  0  0  0  0
 19 21  1  0  0  0  0
 19 48  1  0  0  0  0
 20 22  1  0  0  0  0
 20 23  1  0  0  0  0
 21 22  2  0  0  0  0
 21 49  1  0  0  0  0
 22 50  1  0  0  0  0
 23 51  1  0  0  0  0
 23 52  1  0  0  0  0
 23 53  1  0  0  0  0
M  CHG  1   4   1
M  END
