# Supplementary material for: Virtual screening of GPCRs: An in silico chemogenomics approach
Source: BMC Bioinformatics. 2008 Sep 6;9:363. doi: 10.1186/1471-2105-9-363 (PMC2553090; doi:10.1186/1471-2105-9-363)
Supplement: Additional file 2 — Source and data. Source code (under GPL license) and benchmark used in the experiments in a compressed archive checker.tgz. [file 1471-2105-9-363-S2.tgz › chemker/data/chemogenomics/glida/compfiles/mol/L000549.mol]

L000549.mol


 38 40  0     1  0  0  0  0  0999 V2000
    0.0000    0.0000    0.0000 Cl  0  0  0  0  0  0  0  0  0  0  0  0
    1.5226   -0.7332    0.0000 O   0  0  0  0  0  0  0  0  0  0  0  0
    2.4991    3.2420    0.0000 N   0  3  3  0  0  0  0  0  0  0  0  0
    2.8299    1.7926    0.0000 C   0  0  3  0  0  0  0  0  0  0  0  0
    3.0135    2.5970    0.0000 C   0  0  0  0  0  0  0  0  0  0  0  0
    2.0865    1.4347    0.0000 C   0  0  0  0  0  0  0  0  0  0  0  0
    1.6740    3.2420    0.0000 C   0  0  0  0  0  0  0  0  0  0  0  0
    1.1596    2.5970    0.0000 C   0  0  0  0  0  0  0  0  0  0  0  0
    1.3433    1.7926    0.0000 C   0  0  0  0  0  0  0  0  0  0  0  0
    3.4749    1.2782    0.0000 C   0  0  0  0  0  0  0  0  0  0  0  0
    2.1640    0.5788    0.0000 C   0  0  0  0  0  0  0  0  0  0  0  0
    2.8570    3.9853    0.0000 C   0  0  0  0  0  0  0  0  0  0  0  0
    0.6259    1.3195    0.0000 C   0  0  0  0  0  0  0  0  0  0  0  0
    4.2429    1.5797    0.0000 C   0  0  0  0  0  0  0  0  0  0  0  0
    3.3520    0.4624    0.0000 C   0  0  0  0  0  0  0  0  0  0  0  0
    1.4577    0.0893    0.0000 C   0  0  0  0  0  0  0  0  0  0  0  0
    0.6834    0.4621    0.0000 C   0  0  0  0  0  0  0  0  0  0  0  0
    4.8879    1.0653    0.0000 C   0  0  0  0  0  0  0  0  0  0  0  0
    3.9970   -0.0520    0.0000 C   0  0  0  0  0  0  0  0  0  0  0  0
    4.7650    0.2495    0.0000 C   0  0  0  0  0  0  0  0  0  0  0  0
    3.3127    1.9616    0.0000 H   0  0  0  0  0  0  0  0  0  0  0  0
    3.4743    2.3751    0.0000 H   0  0  0  0  0  0  0  0  0  0  0  0
    3.3324    2.9969    0.0000 H   0  0  0  0  0  0  0  0  0  0  0  0
    1.7879    3.7407    0.0000 H   0  0  0  0  0  0  0  0  0  0  0  0
    1.2132    3.4639    0.0000 H   0  0  0  0  0  0  0  0  0  0  0  0
    0.8408    2.9969    0.0000 H   0  0  0  0  0  0  0  0  0  0  0  0
    0.6988    2.3751    0.0000 H   0  0  0  0  0  0  0  0  0  0  0  0
    2.6273    0.3622    0.0000 H   0  0  0  0  0  0  0  0  0  0  0  0
    3.3179    3.7634    0.0000 H   0  0  0  0  0  0  0  0  0  0  0  0
    2.3962    4.2072    0.0000 H   0  0  0  0  0  0  0  0  0  0  0  0
    3.0790    4.4462    0.0000 H   0  0  0  0  0  0  0  0  0  0  0  0
    0.1676    1.5468    0.0000 H   0  0  0  0  0  0  0  0  0  0  0  0
    4.3191    2.0855    0.0000 H   0  0  0  0  0  0  0  0  0  0  0  0
    2.8758    0.2756    0.0000 H   0  0  0  0  0  0  0  0  0  0  0  0
    5.3641    1.2521    0.0000 H   0  0  0  0  0  0  0  0  0  0  0  0
    3.9207   -0.5577    0.0000 H   0  0  0  0  0  0  0  0  0  0  0  0
    5.1648   -0.0695    0.0000 H   0  0  0  0  0  0  0  0  0  0  0  0
    1.1010   -1.0230    0.0000 H   0  0  0  0  0  0  0  0  0  0  0  0
  1 17  1  0  0  0  0
  2 16  1  0  0  0  0
  2 38  1  0  0  0  0
  3  5  1  0  0  0  0
  3  7  1  0  0  0  0
  3 12  1  0  0  0  0
  4  5  1  0  0  0  0
  4  6  1  0  0  0  0
  4 10  1  0  0  0  0
  4 21  1  0  0  0  0
  5 22  1  0  0  0  0
  5 23  1  0  0  0  0
  6  9  1  0  0  0  0
  6 11  2  0  0  0  0
  7  8  1  0  0  0  0
  7 24  1  0  0  0  0
  7 25  1  0  0  0  0
  8  9  1  0  0  0  0
  8 26  1  0  0  0  0
  8 27  1  0  0  0  0
  9 13  2  0  0  0  0
 10 14  2  0  0  0  0
 10 15  1  0  0  0  0
 11 16  1  0  0  0  0
 11 28  1  0  0  0  0
 12 29  1  0  0  0  0
 12 30  1  0  0  0  0
 12 31  1  0  0  0  0
 13 17  1  0  0  0  0
 13 32  1  0  0  0  0
 14 18  1  0  0  0  0
 14 33  1  0  0  0  0
 15 19  2  0  0  0  0
 15 34  1  0  0  0  0
 16 17  2  0  0  0  0
 18 20  2  0  0  0  0
 18 35  1  0  0  0  0
 19 20  1  0  0  0  0
 19 36  1  0  0  0  0
 20 37  1  0  0  0  0
M  CHG  1   3   1
M  END
