# Supplementary material for: Virtual screening of GPCRs: An in silico chemogenomics approach
Source: BMC Bioinformatics. 2008 Sep 6;9:363. doi: 10.1186/1471-2105-9-363 (PMC2553090; doi:10.1186/1471-2105-9-363)
Supplement: Additional file 2 — Source and data. Source code (under GPL license) and benchmark used in the experiments in a compressed archive checker.tgz. [file 1471-2105-9-363-S2.tgz › chemker/data/chemogenomics/glida/compfiles/mol/L000563.mol]

L000563.mol


 36 38  0     1  0  0  0  0  0999 V2000
    0.0000    0.0000    0.0000 O   0  0  0  0  0  0  0  0  0  0  0  0
   -1.5224    0.7332    0.0000 O   0  0  0  0  0  0  0  0  0  0  0  0
    0.9765    3.9750    0.0000 N   0  3  0  0  0  0  0  0  0  0  0  0
    1.3072    2.5257    0.0000 C   0  0  3  0  0  0  0  0  0  0  0  0
    0.5640    2.1678    0.0000 C   0  0  0  0  0  0  0  0  0  0  0  0
    1.4909    3.3301    0.0000 C   0  0  0  0  0  0  0  0  0  0  0  0
   -0.1793    2.5257    0.0000 C   0  0  0  0  0  0  0  0  0  0  0  0
   -0.3628    3.3301    0.0000 C   0  0  0  0  0  0  0  0  0  0  0  0
    0.1515    3.9750    0.0000 C   0  0  0  0  0  0  0  0  0  0  0  0
    1.9523    2.0114    0.0000 C   0  0  0  0  0  0  0  0  0  0  0  0
    0.6414    1.3120    0.0000 C   0  0  0  0  0  0  0  0  0  0  0  0
   -0.8967    2.0527    0.0000 C   0  0  0  0  0  0  0  0  0  0  0  0
   -0.0648    0.8225    0.0000 C   0  0  0  0  0  0  0  0  0  0  0  0
   -0.8390    1.1953    0.0000 C   0  0  0  0  0  0  0  0  0  0  0  0
    2.7203    2.3128    0.0000 C   0  0  0  0  0  0  0  0  0  0  0  0
    1.8293    1.1956    0.0000 C   0  0  0  0  0  0  0  0  0  0  0  0
    3.3652    1.7984    0.0000 C   0  0  0  0  0  0  0  0  0  0  0  0
    2.4743    0.6813    0.0000 C   0  0  0  0  0  0  0  0  0  0  0  0
    3.2422    0.9827    0.0000 C   0  0  0  0  0  0  0  0  0  0  0  0
    1.7901    2.6947    0.0000 H   0  0  0  0  0  0  0  0  0  0  0  0
    1.9517    3.1081    0.0000 H   0  0  0  0  0  0  0  0  0  0  0  0
    1.8097    3.7299    0.0000 H   0  0  0  0  0  0  0  0  0  0  0  0
   -0.6818    3.7299    0.0000 H   0  0  0  0  0  0  0  0  0  0  0  0
   -0.8237    3.1081    0.0000 H   0  0  0  0  0  0  0  0  0  0  0  0
    0.2653    4.4737    0.0000 H   0  0  0  0  0  0  0  0  0  0  0  0
   -0.3093    4.1970    0.0000 H   0  0  0  0  0  0  0  0  0  0  0  0
    1.1984    4.4359    0.0000 H   0  0  0  0  0  0  0  0  0  0  0  0
    1.1048    1.0954    0.0000 H   0  0  0  0  0  0  0  0  0  0  0  0
   -1.3548    2.2799    0.0000 H   0  0  0  0  0  0  0  0  0  0  0  0
    2.7965    2.8185    0.0000 H   0  0  0  0  0  0  0  0  0  0  0  0
    1.3532    1.0088    0.0000 H   0  0  0  0  0  0  0  0  0  0  0  0
    3.8413    1.9853    0.0000 H   0  0  0  0  0  0  0  0  0  0  0  0
    2.3981    0.1755    0.0000 H   0  0  0  0  0  0  0  0  0  0  0  0
    3.6422    0.6638    0.0000 H   0  0  0  0  0  0  0  0  0  0  0  0
   -0.4215   -0.2897    0.0000 H   0  0  0  0  0  0  0  0  0  0  0  0
   -1.9824    0.9569    0.0000 H   0  0  0  0  0  0  0  0  0  0  0  0
  1 13  1  0  0  0  0
  1 35  1  0  0  0  0
  2 14  1  0  0  0  0
  2 36  1  0  0  0  0
  3  6  1  0  0  0  0
  3  9  1  0  0  0  0
  3 27  1  0  0  0  0
  4  5  1  0  0  0  0
  4  6  1  0  0  0  0
  4 10  1  0  0  0  0
  4 20  1  0  0  0  0
  5  7  1  0  0  0  0
  5 11  2  0  0  0  0
  6 21  1  0  0  0  0
  6 22  1  0  0  0  0
  7  8  1  0  0  0  0
  7 12  2  0  0  0  0
  8  9  1  0  0  0  0
  8 23  1  0  0  0  0
  8 24  1  0  0  0  0
  9 25  1  0  0  0  0
  9 26  1  0  0  0  0
 10 15  2  0  0  0  0
 10 16  1  0  0  0  0
 11 13  1  0  0  0  0
 11 28  1  0  0  0  0
 12 14  1  0  0  0  0
 12 29  1  0  0  0  0
 13 14  2  0  0  0  0
 15 17  1  0  0  0  0
 15 30  1  0  0  0  0
 16 18  2  0  0  0  0
 16 31  1  0  0  0  0
 17 19  2  0  0  0  0
 17 32  1  0  0  0  0
 18 19  1  0  0  0  0
 18 33  1  0  0  0  0
 19 34  1  0  0  0  0
M  CHG  1   3   1
M  END
