# Supplementary material for: Virtual screening of GPCRs: An in silico chemogenomics approach
Source: BMC Bioinformatics. 2008 Sep 6;9:363. doi: 10.1186/1471-2105-9-363 (PMC2553090; doi:10.1186/1471-2105-9-363)
Supplement: Additional file 2 — Source and data. Source code (under GPL license) and benchmark used in the experiments in a compressed archive checker.tgz. [file 1471-2105-9-363-S2.tgz › chemker/data/chemogenomics/glida/compfiles/mol/L000564.mol]

L000564.mol


 39 41  0     1  0  0  0  0  0999 V2000
   -0.5170   -6.8449    0.0000 O   0  0  0  0  0  0  0  0  0  0  0  0
   -2.0395   -6.1117    0.0000 O   0  0  0  0  0  0  0  0  0  0  0  0
    0.4595   -2.8698    0.0000 N   0  3  3  0  0  0  0  0  0  0  0  0
    0.7903   -4.3191    0.0000 C   0  0  3  0  0  0  0  0  0  0  0  0
    0.9739   -3.5148    0.0000 C   0  0  0  0  0  0  0  0  0  0  0  0
    0.0470   -4.6771    0.0000 C   0  0  0  0  0  0  0  0  0  0  0  0
   -0.3655   -2.8698    0.0000 C   0  0  0  0  0  0  0  0  0  0  0  0
   -0.8799   -3.5148    0.0000 C   0  0  0  0  0  0  0  0  0  0  0  0
   -0.6963   -4.3191    0.0000 C   0  0  0  0  0  0  0  0  0  0  0  0
    1.4353   -4.8335    0.0000 C   0  0  0  0  0  0  0  0  0  0  0  0
    0.1244   -5.5329    0.0000 C   0  0  0  0  0  0  0  0  0  0  0  0
   -1.4137   -4.7922    0.0000 C   0  0  0  0  0  0  0  0  0  0  0  0
    0.8175   -2.1265    0.0000 C   0  0  0  0  0  0  0  0  0  0  0  0
   -0.5819   -6.0225    0.0000 C   0  0  0  0  0  0  0  0  0  0  0  0
    2.2033   -4.5321    0.0000 C   0  0  0  0  0  0  0  0  0  0  0  0
    1.3123   -5.6493    0.0000 C   0  0  0  0  0  0  0  0  0  0  0  0
   -1.3561   -5.6496    0.0000 C   0  0  0  0  0  0  0  0  0  0  0  0
    2.8483   -5.0464    0.0000 C   0  0  0  0  0  0  0  0  0  0  0  0
    1.9574   -6.1637    0.0000 C   0  0  0  0  0  0  0  0  0  0  0  0
    2.7253   -5.8623    0.0000 C   0  0  0  0  0  0  0  0  0  0  0  0
    1.2731   -4.1502    0.0000 H   0  0  0  0  0  0  0  0  0  0  0  0
    1.4348   -3.7368    0.0000 H   0  0  0  0  0  0  0  0  0  0  0  0
    1.2928   -3.1149    0.0000 H   0  0  0  0  0  0  0  0  0  0  0  0
   -0.2517   -2.3711    0.0000 H   0  0  0  0  0  0  0  0  0  0  0  0
   -0.8263   -2.6478    0.0000 H   0  0  0  0  0  0  0  0  0  0  0  0
   -1.1988   -3.1149    0.0000 H   0  0  0  0  0  0  0  0  0  0  0  0
   -1.3407   -3.7368    0.0000 H   0  0  0  0  0  0  0  0  0  0  0  0
    0.5878   -5.7495    0.0000 H   0  0  0  0  0  0  0  0  0  0  0  0
   -1.8719   -4.5650    0.0000 H   0  0  0  0  0  0  0  0  0  0  0  0
    1.2783   -2.3484    0.0000 H   0  0  0  0  0  0  0  0  0  0  0  0
    0.3566   -1.9046    0.0000 H   0  0  0  0  0  0  0  0  0  0  0  0
    1.0394   -1.6657    0.0000 H   0  0  0  0  0  0  0  0  0  0  0  0
    2.2796   -4.0263    0.0000 H   0  0  0  0  0  0  0  0  0  0  0  0
    0.8362   -5.8361    0.0000 H   0  0  0  0  0  0  0  0  0  0  0  0
    3.3244   -4.8596    0.0000 H   0  0  0  0  0  0  0  0  0  0  0  0
    1.8812   -6.6695    0.0000 H   0  0  0  0  0  0  0  0  0  0  0  0
    3.1253   -6.1811    0.0000 H   0  0  0  0  0  0  0  0  0  0  0  0
   -0.9385   -7.1347    0.0000 H   0  0  0  0  0  0  0  0  0  0  0  0
   -2.4995   -5.8880    0.0000 H   0  0  0  0  0  0  0  0  0  0  0  0
  1 14  1  0  0  0  0
  1 38  1  0  0  0  0
  2 17  1  0  0  0  0
  2 39  1  0  0  0  0
  3  5  1  0  0  0  0
  3  7  1  0  0  0  0
  3 13  1  0  0  0  0
  4  5  1  0  0  0  0
  4  6  1  0  0  0  0
  4 10  1  0  0  0  0
  4 21  1  0  0  0  0
  5 22  1  0  0  0  0
  5 23  1  0  0  0  0
  6  9  1  0  0  0  0
  6 11  2  0  0  0  0
  7  8  1  0  0  0  0
  7 24  1  0  0  0  0
  7 25  1  0  0  0  0
  8  9  1  0  0  0  0
  8 26  1  0  0  0  0
  8 27  1  0  0  0  0
  9 12  2  0  0  0  0
 10 15  2  0  0  0  0
 10 16  1  0  0  0  0
 11 14  1  0  0  0  0
 11 28  1  0  0  0  0
 12 17  1  0  0  0  0
 12 29  1  0  0  0  0
 13 30  1  0  0  0  0
 13 31  1  0  0  0  0
 13 32  1  0  0  0  0
 14 17  2  0  0  0  0
 15 18  1  0  0  0  0
 15 33  1  0  0  0  0
 16 19  2  0  0  0  0
 16 34  1  0  0  0  0
 18 20  2  0  0  0  0
 18 35  1  0  0  0  0
 19 20  1  0  0  0  0
 19 36  1  0  0  0  0
 20 37  1  0  0  0  0
M  CHG  1   3   1
M  END
