# Supplementary material for: Virtual screening of GPCRs: An in silico chemogenomics approach
Source: BMC Bioinformatics. 2008 Sep 6;9:363. doi: 10.1186/1471-2105-9-363 (PMC2553090; doi:10.1186/1471-2105-9-363)
Supplement: Additional file 2 — Source and data. Source code (under GPL license) and benchmark used in the experiments in a compressed archive checker.tgz. [file 1471-2105-9-363-S2.tgz › chemker/data/chemogenomics/glida/compfiles/mol/L000565.mol]

L000565.mol


 36 38  0     1  0  0  0  0  0999 V2000
    0.0000    0.0000    0.0000 Cl  0  0  0  0  0  0  0  0  0  0  0  0
    1.6358   -2.4193    0.0000 O   0  0  0  0  0  0  0  0  0  0  0  0
    0.1133   -1.6861    0.0000 O   0  0  0  0  0  0  0  0  0  0  0  0
    2.6123    1.5559    0.0000 N   0  3  0  0  0  0  0  0  0  0  0  0
    2.9432    0.1065    0.0000 C   0  0  3  0  0  0  0  0  0  0  0  0
    2.1998   -0.2514    0.0000 C   0  0  0  0  0  0  0  0  0  0  0  0
    3.1267    0.9109    0.0000 C   0  0  0  0  0  0  0  0  0  0  0  0
    1.4566    0.1065    0.0000 C   0  0  0  0  0  0  0  0  0  0  0  0
    1.2730    0.9109    0.0000 C   0  0  0  0  0  0  0  0  0  0  0  0
    1.7873    1.5559    0.0000 C   0  0  0  0  0  0  0  0  0  0  0  0
    3.5882   -0.4079    0.0000 C   0  0  0  0  0  0  0  0  0  0  0  0
    2.2773   -1.1073    0.0000 C   0  0  0  0  0  0  0  0  0  0  0  0
    0.7391   -0.3666    0.0000 C   0  0  0  0  0  0  0  0  0  0  0  0
    1.5710   -1.5968    0.0000 C   0  0  0  0  0  0  0  0  0  0  0  0
    0.7967   -1.2240    0.0000 C   0  0  0  0  0  0  0  0  0  0  0  0
    4.3562   -0.1064    0.0000 C   0  0  0  0  0  0  0  0  0  0  0  0
    3.4652   -1.2237    0.0000 C   0  0  0  0  0  0  0  0  0  0  0  0
    5.0012   -0.6208    0.0000 C   0  0  0  0  0  0  0  0  0  0  0  0
    4.1102   -1.7381    0.0000 C   0  0  0  0  0  0  0  0  0  0  0  0
    4.8782   -1.4366    0.0000 C   0  0  0  0  0  0  0  0  0  0  0  0
    3.4260    0.2755    0.0000 H   0  0  0  0  0  0  0  0  0  0  0  0
    3.5876    0.6890    0.0000 H   0  0  0  0  0  0  0  0  0  0  0  0
    3.4457    1.3108    0.0000 H   0  0  0  0  0  0  0  0  0  0  0  0
    0.9540    1.3108    0.0000 H   0  0  0  0  0  0  0  0  0  0  0  0
    0.8121    0.6890    0.0000 H   0  0  0  0  0  0  0  0  0  0  0  0
    1.9012    2.0545    0.0000 H   0  0  0  0  0  0  0  0  0  0  0  0
    1.3265    1.7778    0.0000 H   0  0  0  0  0  0  0  0  0  0  0  0
    2.8343    2.0167    0.0000 H   0  0  0  0  0  0  0  0  0  0  0  0
    2.7407   -1.3239    0.0000 H   0  0  0  0  0  0  0  0  0  0  0  0
    4.4324    0.3994    0.0000 H   0  0  0  0  0  0  0  0  0  0  0  0
    2.9891   -1.4105    0.0000 H   0  0  0  0  0  0  0  0  0  0  0  0
    5.4774   -0.4340    0.0000 H   0  0  0  0  0  0  0  0  0  0  0  0
    4.0340   -2.2439    0.0000 H   0  0  0  0  0  0  0  0  0  0  0  0
    5.2781   -1.7555    0.0000 H   0  0  0  0  0  0  0  0  0  0  0  0
    2.0975   -2.6395    0.0000 H   0  0  0  0  0  0  0  0  0  0  0  0
    0.1496   -2.1964    0.0000 H   0  0  0  0  0  0  0  0  0  0  0  0
  1 13  1  0  0  0  0
  2 14  1  0  0  0  0
  2 35  1  0  0  0  0
  3 15  1  0  0  0  0
  3 36  1  0  0  0  0
  4  7  1  0  0  0  0
  4 10  1  0  0  0  0
  4 28  1  0  0  0  0
  5  6  1  0  0  0  0
  5  7  1  0  0  0  0
  5 11  1  0  0  0  0
  5 21  1  0  0  0  0
  6  8  1  0  0  0  0
  6 12  2  0  0  0  0
  7 22  1  0  0  0  0
  7 23  1  0  0  0  0
  8  9  1  0  0  0  0
  8 13  2  0  0  0  0
  9 10  1  0  0  0  0
  9 24  1  0  0  0  0
  9 25  1  0  0  0  0
 10 26  1  0  0  0  0
 10 27  1  0  0  0  0
 11 16  2  0  0  0  0
 11 17  1  0  0  0  0
 12 14  1  0  0  0  0
 12 29  1  0  0  0  0
 13 15  1  0  0  0  0
 14 15  2  0  0  0  0
 16 18  1  0  0  0  0
 16 30  1  0  0  0  0
 17 19  2  0  0  0  0
 17 31  1  0  0  0  0
 18 20  2  0  0  0  0
 18 32  1  0  0  0  0
 19 20  1  0  0  0  0
 19 33  1  0  0  0  0
 20 34  1  0  0  0  0
M  CHG  1   4   1
M  END
