# Supplementary material for: Virtual screening of GPCRs: An in silico chemogenomics approach
Source: BMC Bioinformatics. 2008 Sep 6;9:363. doi: 10.1186/1471-2105-9-363 (PMC2553090; doi:10.1186/1471-2105-9-363)
Supplement: Additional file 2 — Source and data. Source code (under GPL license) and benchmark used in the experiments in a compressed archive checker.tgz. [file 1471-2105-9-363-S2.tgz › chemker/data/chemogenomics/glida/compfiles/mol/L000579.mol]

L000579.mol


 46 47  0     1  0  0  0  0  0999 V2000
    0.0000    0.0000    0.0000 S   0  0  0  0  0  0  0  0  0  0  0  0
   -2.1434    2.8876    0.0000 O   0  0  0  0  0  0  0  0  0  0  0  0
   -2.8579    1.6500    0.0000 O   0  0  0  0  0  0  0  0  0  0  0  0
    0.4125    0.7145    0.0000 O   0  0  0  0  0  0  0  0  0  0  0  0
   -0.4125   -0.7145    0.0000 O   0  0  0  0  0  0  0  0  0  0  0  0
    0.7537    3.7895    0.0000 N   0  3  3  0  0  0  0  0  0  0  0  0
   -0.7145    2.8876    0.0000 N   0  0  0  0  0  0  0  0  0  0  0  0
    0.7145   -0.4125    0.0000 N   0  0  0  0  0  0  0  0  0  0  0  0
    0.0000    4.1251    0.0000 C   0  0  3  0  0  0  0  0  0  0  0  0
    0.0863    4.9456    0.0000 C   0  0  0  0  0  0  0  0  0  0  0  0
    0.8932    5.1171    0.0000 C   0  0  0  0  0  0  0  0  0  0  0  0
    1.3058    4.4026    0.0000 C   0  0  0  0  0  0  0  0  0  0  0  0
   -0.7145    3.7126    0.0000 C   0  0  0  0  0  0  0  0  0  0  0  0
    0.9253    2.9825    0.0000 C   0  0  0  0  0  0  0  0  0  0  0  0
    1.7099    2.7276    0.0000 C   0  0  0  0  0  0  0  0  0  0  0  0
   -1.4289    2.4751    0.0000 C   0  0  0  0  0  0  0  0  0  0  0  0
   -1.4289    1.6500    0.0000 C   0  0  0  0  0  0  0  0  0  0  0  0
   -0.7145    1.2375    0.0000 C   0  0  0  0  0  0  0  0  0  0  0  0
   -2.1434    1.2375    0.0000 C   0  0  0  0  0  0  0  0  0  0  0  0
   -0.7145    0.4125    0.0000 C   0  0  0  0  0  0  0  0  0  0  0  0
   -2.1434    0.4125    0.0000 C   0  0  0  0  0  0  0  0  0  0  0  0
   -1.4289    0.0000    0.0000 C   0  0  0  0  0  0  0  0  0  0  0  0
   -3.5724    1.2375    0.0000 C   0  0  0  0  0  0  0  0  0  0  0  0
    0.0268    3.6142    0.0000 H   0  0  0  0  0  0  0  0  0  0  0  0
    0.0328    5.4543    0.0000 H   0  0  0  0  0  0  0  0  0  0  0  0
   -0.4252    4.9456    0.0000 H   0  0  0  0  0  0  0  0  0  0  0  0
    0.7352    5.6036    0.0000 H   0  0  0  0  0  0  0  0  0  0  0  0
    1.3605    5.3252    0.0000 H   0  0  0  0  0  0  0  0  0  0  0  0
    1.6481    4.0225    0.0000 H   0  0  0  0  0  0  0  0  0  0  0  0
    1.7196    4.7033    0.0000 H   0  0  0  0  0  0  0  0  0  0  0  0
   -1.2182    3.6237    0.0000 H   0  0  0  0  0  0  0  0  0  0  0  0
   -0.8895    4.1932    0.0000 H   0  0  0  0  0  0  0  0  0  0  0  0
    0.8541    2.4760    0.0000 H   0  0  0  0  0  0  0  0  0  0  0  0
    0.4141    2.9647    0.0000 H   0  0  0  0  0  0  0  0  0  0  0  0
   -0.2715    2.6318    0.0000 H   0  0  0  0  0  0  0  0  0  0  0  0
    1.5519    2.2411    0.0000 H   0  0  0  0  0  0  0  0  0  0  0  0
    1.8679    3.2140    0.0000 H   0  0  0  0  0  0  0  0  0  0  0  0
    2.1964    2.5695    0.0000 H   0  0  0  0  0  0  0  0  0  0  0  0
   -0.2715    1.4933    0.0000 H   0  0  0  0  0  0  0  0  0  0  0  0
   -2.5864    0.1568    0.0000 H   0  0  0  0  0  0  0  0  0  0  0  0
   -1.4289   -0.5115    0.0000 H   0  0  0  0  0  0  0  0  0  0  0  0
    1.1575   -0.1568    0.0000 H   0  0  0  0  0  0  0  0  0  0  0  0
    0.7145   -0.9240    0.0000 H   0  0  0  0  0  0  0  0  0  0  0  0
   -3.8282    1.6805    0.0000 H   0  0  0  0  0  0  0  0  0  0  0  0
   -4.0154    0.9818    0.0000 H   0  0  0  0  0  0  0  0  0  0  0  0
   -3.3167    0.7945    0.0000 H   0  0  0  0  0  0  0  0  0  0  0  0
  1  4  2  0  0  0  0
  1  5  2  0  0  0  0
  1  8  1  0  0  0  0
  1 20  1  0  0  0  0
  2 16  2  0  0  0  0
  3 19  1  0  0  0  0
  3 23  1  0  0  0  0
  6  9  1  0  0  0  0
  6 12  1  0  0  0  0
  6 14  1  0  0  0  0
  7 13  1  0  0  0  0
  7 16  1  0  0  0  0
  7 35  1  0  0  0  0
  8 42  1  0  0  0  0
  8 43  1  0  0  0  0
  9 10  1  0  0  0  0
  9 13  1  0  0  0  0
  9 24  1  0  0  0  0
 10 11  1  0  0  0  0
 10 25  1  0  0  0  0
 10 26  1  0  0  0  0
 11 12  1  0  0  0  0
 11 27  1  0  0  0  0
 11 28  1  0  0  0  0
 12 29  1  0  0  0  0
 12 30  1  0  0  0  0
 13 31  1  0  0  0  0
 13 32  1  0  0  0  0
 14 15  1  0  0  0  0
 14 33  1  0  0  0  0
 14 34  1  0  0  0  0
 15 36  1  0  0  0  0
 15 37  1  0  0  0  0
 15 38  1  0  0  0  0
 16 17  1  0  0  0  0
 17 18  1  0  0  0  0
 17 19  2  0  0  0  0
 18 20  2  0  0  0  0
 18 39  1  0  0  0  0
 19 21  1  0  0  0  0
 20 22  1  0  0  0  0
 21 22  2  0  0  0  0
 21 40  1  0  0  0  0
 22 41  1  0  0  0  0
 23 44  1  0  0  0  0
 23 45  1  0  0  0  0
 23 46  1  0  0  0  0
M  CHG  1   6   1
M  END
