# Supplementary material for: Virtual screening of GPCRs: An in silico chemogenomics approach
Source: BMC Bioinformatics. 2008 Sep 6;9:363. doi: 10.1186/1471-2105-9-363 (PMC2553090; doi:10.1186/1471-2105-9-363)
Supplement: Additional file 2 — Source and data. Source code (under GPL license) and benchmark used in the experiments in a compressed archive checker.tgz. [file 1471-2105-9-363-S2.tgz › chemker/data/chemogenomics/glida/compfiles/mol/L000582.mol]

L000582.mol


 23 24  0     1  0  0  0  0  0999 V2000
    0.0000    0.0000    0.0000 C   0  0  0  0  0  0  0  0  0  0  0  0
    0.0000    0.8250    0.0000 C   0  0  0  0  0  0  0  0  0  0  0  0
   -0.7219   -0.4125    0.0000 C   0  0  0  0  0  0  0  0  0  0  0  0
    0.7047   -0.4125    0.0000 C   0  0  0  0  0  0  0  0  0  0  0  0
   -0.7219    1.2375    0.0000 C   0  0  0  0  0  0  0  0  0  0  0  0
    0.7047    1.2375    0.0000 O   0  0  0  0  0  0  0  0  0  0  0  0
   -1.4237    0.0000    0.0000 C   0  0  0  0  0  0  0  0  0  0  0  0
    1.4093    0.0000    0.0000 N   0  0  0  0  0  0  0  0  0  0  0  0
    0.7047   -1.2232    0.0000 O   0  0  0  0  0  0  0  0  0  0  0  0
   -1.4237    0.8250    0.0000 C   0  0  0  0  0  0  0  0  0  0  0  0
    1.4093    0.8250    0.0000 C   0  0  0  0  0  0  0  0  0  0  0  0
   -2.1370   -0.4125    0.0000 S   0  0  0  0  0  0  0  0  0  0  0  0
    2.1227   -0.4125    0.0000 C   0  0  0  0  0  0  0  0  0  0  0  0
   -2.8646   -0.8479    0.0000 N   0  0  0  0  0  0  0  0  0  0  0  0
   -2.5581    0.2836    0.0000 O   0  0  0  0  0  0  0  0  0  0  0  0
   -1.6816   -1.1172    0.0000 O   0  0  0  0  0  0  0  0  0  0  0  0
    2.8273    0.0000    0.0000 C   0  0  3  0  0  0  0  0  0  0  0  0
    3.5378   -0.4125    0.0000 N   0  3  3  0  0  0  0  0  0  0  0  0
    2.8273    0.8250    0.0000 C   0  0  0  0  0  0  0  0  0  0  0  0
    4.2453    0.0000    0.0000 C   0  0  0  0  0  0  0  0  0  0  0  0
    3.5378   -1.2375    0.0000 C   0  0  0  0  0  0  0  0  0  0  0  0
    4.2453    0.8250    0.0000 C   0  0  0  0  0  0  0  0  0  0  0  0
    4.2453   -1.6500    0.0000 C   0  0  0  0  0  0  0  0  0  0  0  0
  1  2  2  0  0  0  0
  1  3  1  0  0  0  0
  1  4  1  0  0  0  0
  2  5  1  0  0  0  0
  2  6  1  0  0  0  0
  3  7  2  0  0  0  0
  4  8  1  0  0  0  0
  4  9  2  0  0  0  0
  5 10  2  0  0  0  0
  6 11  1  0  0  0  0
  7 12  1  0  0  0  0
  7 10  1  0  0  0  0
  8 13  1  0  0  0  0
 12 14  1  0  0  0  0
 12 15  2  0  0  0  0
 12 16  2  0  0  0  0
 13 17  1  0  0  0  0
 17 18  1  0  0  0  0
 17 19  1  0  0  0  0
 18 20  1  0  0  0  0
 18 21  1  0  0  0  0
 19 22  1  0  0  0  0
 20 22  1  0  0  0  0
 21 23  1  0  0  0  0
M  CHG  1  18   1
M  END
