# Supplementary material for: Virtual screening of GPCRs: An in silico chemogenomics approach
Source: BMC Bioinformatics. 2008 Sep 6;9:363. doi: 10.1186/1471-2105-9-363 (PMC2553090; doi:10.1186/1471-2105-9-363)
Supplement: Additional file 2 — Source and data. Source code (under GPL license) and benchmark used in the experiments in a compressed archive checker.tgz. [file 1471-2105-9-363-S2.tgz › chemker/data/chemogenomics/glida/compfiles/mol/L000595.mol]

L000595.mol


 21 22  0     0  0  0  0  0  0999 V2000
    0.0000    0.0000    0.0000 O   0  0  0  0  0  0  0  0  0  0  0  0
   -1.4290   -2.4751    0.0000 O   0  0  0  0  0  0  0  0  0  0  0  0
    0.0000   -2.4751    0.0000 N   0  0  0  0  0  0  0  0  0  0  0  0
   -0.7145   -1.2375    0.0000 N   0  0  0  0  0  0  0  0  0  0  0  0
    1.4951   -0.9861    0.0000 N   0  0  0  0  0  0  0  0  0  0  0  0
    1.4951   -2.3139    0.0000 N   0  0  0  0  0  0  0  0  0  0  0  0
    0.7145   -2.0625    0.0000 C   0  0  0  0  0  0  0  0  0  0  0  0
    0.7145   -1.2375    0.0000 C   0  0  0  0  0  0  0  0  0  0  0  0
    0.0000   -0.8250    0.0000 C   0  0  0  0  0  0  0  0  0  0  0  0
   -0.7145   -2.0625    0.0000 C   0  0  0  0  0  0  0  0  0  0  0  0
    0.0000   -3.3001    0.0000 C   0  0  0  0  0  0  0  0  0  0  0  0
   -1.4290   -0.8250    0.0000 C   0  0  0  0  0  0  0  0  0  0  0  0
    1.9766   -1.6500    0.0000 C   0  0  0  0  0  0  0  0  0  0  0  0
    1.6540   -0.4999    0.0000 H   0  0  0  0  0  0  0  0  0  0  0  0
   -0.5115   -3.3001    0.0000 H   0  0  0  0  0  0  0  0  0  0  0  0
    0.0000   -3.8116    0.0000 H   0  0  0  0  0  0  0  0  0  0  0  0
    0.5115   -3.3001    0.0000 H   0  0  0  0  0  0  0  0  0  0  0  0
   -1.1733   -0.3821    0.0000 H   0  0  0  0  0  0  0  0  0  0  0  0
   -1.8720   -0.5693    0.0000 H   0  0  0  0  0  0  0  0  0  0  0  0
   -1.6848   -1.2680    0.0000 H   0  0  0  0  0  0  0  0  0  0  0  0
    2.4881   -1.6500    0.0000 H   0  0  0  0  0  0  0  0  0  0  0  0
  1  9  2  0  0  0  0
  2 10  2  0  0  0  0
  3  7  1  0  0  0  0
  3 10  1  0  0  0  0
  3 11  1  0  0  0  0
  4  9  1  0  0  0  0
  4 10  1  0  0  0  0
  4 12  1  0  0  0  0
  5  8  1  0  0  0  0
  5 13  1  0  0  0  0
  5 14  1  0  0  0  0
  6  7  1  0  0  0  0
  6 13  2  0  0  0  0
  7  8  2  0  0  0  0
  8  9  1  0  0  0  0
 11 15  1  0  0  0  0
 11 16  1  0  0  0  0
 11 17  1  0  0  0  0
 12 18  1  0  0  0  0
 12 19  1  0  0  0  0
 12 20  1  0  0  0  0
 13 21  1  0  0  0  0
M  END
