# Supplementary material for: Virtual screening of GPCRs: An in silico chemogenomics approach
Source: BMC Bioinformatics. 2008 Sep 6;9:363. doi: 10.1186/1471-2105-9-363 (PMC2553090; doi:10.1186/1471-2105-9-363)
Supplement: Additional file 2 — Source and data. Source code (under GPL license) and benchmark used in the experiments in a compressed archive checker.tgz. [file 1471-2105-9-363-S2.tgz › chemker/data/chemogenomics/glida/compfiles/mol/L000596.mol]

L000596.mol


 44 46  0     0  0  0  0  0  0999 V2000
    0.0000    0.0000    0.0000 S   0  0  0  0  0  0  0  0  0  0  0  0
   -0.7145    1.2375    0.0000 N   0  0  0  0  0  0  0  0  0  0  0  0
   -1.4290    0.0000    0.0000 N   0  0  0  0  0  0  0  0  0  0  0  0
   -1.3820    4.1975    0.0000 N   0  0  0  0  0  0  0  0  0  0  0  0
   -0.3020    4.9820    0.0000 N   0  0  0  0  0  0  0  0  0  0  0  0
   -1.4290   -0.8250    0.0000 C   0  0  0  0  0  0  0  0  0  0  0  0
   -0.7145    2.8875    0.0000 C   0  0  0  0  0  0  0  0  0  0  0  0
   -0.7145   -1.2375    0.0000 C   0  0  0  0  0  0  0  0  0  0  0  0
   -2.1434   -1.2375    0.0000 C   0  0  0  0  0  0  0  0  0  0  0  0
    0.0000    2.4750    0.0000 C   0  0  0  0  0  0  0  0  0  0  0  0
   -1.4290    2.4750    0.0000 C   0  0  0  0  0  0  0  0  0  0  0  0
    0.0000    1.6500    0.0000 C   0  0  0  0  0  0  0  0  0  0  0  0
   -1.4290    1.6500    0.0000 C   0  0  0  0  0  0  0  0  0  0  0  0
   -0.7145   -2.0625    0.0000 C   0  0  0  0  0  0  0  0  0  0  0  0
   -2.1434   -2.0625    0.0000 C   0  0  0  0  0  0  0  0  0  0  0  0
   -1.4290   -2.4750    0.0000 C   0  0  0  0  0  0  0  0  0  0  0  0
   -0.7145    0.4125    0.0000 C   0  0  0  0  0  0  0  0  0  0  0  0
   -0.7145    3.7125    0.0000 C   0  0  0  0  0  0  0  0  0  0  0  0
   -0.0470    4.1975    0.0000 C   0  0  0  0  0  0  0  0  0  0  0  0
   -1.1270    4.9820    0.0000 C   0  0  0  0  0  0  0  0  0  0  0  0
   -0.9860   -0.5693    0.0000 H   0  0  0  0  0  0  0  0  0  0  0  0
   -0.2715    3.1433    0.0000 H   0  0  0  0  0  0  0  0  0  0  0  0
   -0.5396   -0.7569    0.0000 H   0  0  0  0  0  0  0  0  0  0  0  0
   -0.2108   -1.3264    0.0000 H   0  0  0  0  0  0  0  0  0  0  0  0
   -2.6472   -1.3264    0.0000 H   0  0  0  0  0  0  0  0  0  0  0  0
   -2.3184   -0.7569    0.0000 H   0  0  0  0  0  0  0  0  0  0  0  0
    0.1749    2.9557    0.0000 H   0  0  0  0  0  0  0  0  0  0  0  0
    0.5037    2.3862    0.0000 H   0  0  0  0  0  0  0  0  0  0  0  0
   -1.9327    2.3862    0.0000 H   0  0  0  0  0  0  0  0  0  0  0  0
   -1.6039    2.9557    0.0000 H   0  0  0  0  0  0  0  0  0  0  0  0
    0.5037    1.7388    0.0000 H   0  0  0  0  0  0  0  0  0  0  0  0
    0.1749    1.1694    0.0000 H   0  0  0  0  0  0  0  0  0  0  0  0
   -1.6039    1.1694    0.0000 H   0  0  0  0  0  0  0  0  0  0  0  0
   -1.9327    1.7388    0.0000 H   0  0  0  0  0  0  0  0  0  0  0  0
   -0.2108   -1.9737    0.0000 H   0  0  0  0  0  0  0  0  0  0  0  0
   -0.5396   -2.5432    0.0000 H   0  0  0  0  0  0  0  0  0  0  0  0
   -2.3184   -2.5432    0.0000 H   0  0  0  0  0  0  0  0  0  0  0  0
   -2.6472   -1.9737    0.0000 H   0  0  0  0  0  0  0  0  0  0  0  0
   -1.7578   -2.8669    0.0000 H   0  0  0  0  0  0  0  0  0  0  0  0
   -1.1001   -2.8669    0.0000 H   0  0  0  0  0  0  0  0  0  0  0  0
   -1.8719    0.2558    0.0000 H   0  0  0  0  0  0  0  0  0  0  0  0
   -1.8684    4.0394    0.0000 H   0  0  0  0  0  0  0  0  0  0  0  0
    0.4394    4.0394    0.0000 H   0  0  0  0  0  0  0  0  0  0  0  0
   -1.4277    5.3959    0.0000 H   0  0  0  0  0  0  0  0  0  0  0  0
  1 17  2  0  0  0  0
  2 12  1  0  0  0  0
  2 13  1  0  0  0  0
  2 17  1  0  0  0  0
  3  6  1  0  0  0  0
  3 17  1  0  0  0  0
  3 41  1  0  0  0  0
  4 18  1  0  0  0  0
  4 20  1  0  0  0  0
  4 42  1  0  0  0  0
  5 19  1  0  0  0  0
  5 20  2  0  0  0  0
  6  8  1  0  0  0  0
  6  9  1  0  0  0  0
  6 21  1  0  0  0  0
  7 10  1  0  0  0  0
  7 11  1  0  0  0  0
  7 18  1  0  0  0  0
  7 22  1  0  0  0  0
  8 14  1  0  0  0  0
  8 23  1  0  0  0  0
  8 24  1  0  0  0  0
  9 15  1  0  0  0  0
  9 25  1  0  0  0  0
  9 26  1  0  0  0  0
 10 12  1  0  0  0  0
 10 27  1  0  0  0  0
 10 28  1  0  0  0  0
 11 13  1  0  0  0  0
 11 29  1  0  0  0  0
 11 30  1  0  0  0  0
 12 31  1  0  0  0  0
 12 32  1  0  0  0  0
 13 33  1  0  0  0  0
 13 34  1  0  0  0  0
 14 16  1  0  0  0  0
 14 35  1  0  0  0  0
 14 36  1  0  0  0  0
 15 16  1  0  0  0  0
 15 37  1  0  0  0  0
 15 38  1  0  0  0  0
 16 39  1  0  0  0  0
 16 40  1  0  0  0  0
 18 19  2  0  0  0  0
 19 43  1  0  0  0  0
 20 44  1  0  0  0  0
M  END
