# Supplementary material for: Virtual screening of GPCRs: An in silico chemogenomics approach
Source: BMC Bioinformatics. 2008 Sep 6;9:363. doi: 10.1186/1471-2105-9-363 (PMC2553090; doi:10.1186/1471-2105-9-363)
Supplement: Additional file 2 — Source and data. Source code (under GPL license) and benchmark used in the experiments in a compressed archive checker.tgz. [file 1471-2105-9-363-S2.tgz › chemker/data/chemogenomics/glida/compfiles/mol/L000603.mol]

L000603.mol


 40 41  0     1  0  0  0  0  0999 V2000
    0.0000    0.0000    0.0000 N   0  0  3  0  0  0  0  0  0  0  0  0
    0.7145   -2.0625    0.0000 N   0  3  0  0  0  0  0  0  0  0  0  0
    1.4290    0.0000    0.0000 N   0  0  0  0  0  0  0  0  0  0  0  0
    0.0000   -0.8250    0.0000 C   0  0  0  0  0  0  0  0  0  0  0  0
    0.7145   -1.2375    0.0000 C   0  0  0  0  0  0  0  0  0  0  0  0
   -0.7145    0.4125    0.0000 C   0  0  0  0  0  0  0  0  0  0  0  0
    0.7145    0.4125    0.0000 C   0  0  0  0  0  0  0  0  0  0  0  0
   -1.4289    0.0000    0.0000 C   0  0  0  0  0  0  0  0  0  0  0  0
    1.4290   -2.4751    0.0000 C   0  0  0  0  0  0  0  0  0  0  0  0
    0.0000   -2.4751    0.0000 C   0  0  0  0  0  0  0  0  0  0  0  0
   -1.4289   -0.8250    0.0000 C   0  0  0  0  0  0  0  0  0  0  0  0
   -2.1435    0.4125    0.0000 C   0  0  0  0  0  0  0  0  0  0  0  0
    0.7145    1.2375    0.0000 C   0  0  0  0  0  0  0  0  0  0  0  0
   -2.1435   -1.2375    0.0000 C   0  0  0  0  0  0  0  0  0  0  0  0
   -2.8579    0.0000    0.0000 C   0  0  0  0  0  0  0  0  0  0  0  0
    1.4290    1.6500    0.0000 C   0  0  0  0  0  0  0  0  0  0  0  0
   -2.8579   -0.8250    0.0000 C   0  0  0  0  0  0  0  0  0  0  0  0
    2.1435    0.4125    0.0000 C   0  0  0  0  0  0  0  0  0  0  0  0
    2.1435    1.2375    0.0000 C   0  0  0  0  0  0  0  0  0  0  0  0
   -0.1750   -1.3057    0.0000 H   0  0  0  0  0  0  0  0  0  0  0  0
   -0.5038   -0.7362    0.0000 H   0  0  0  0  0  0  0  0  0  0  0  0
    0.8895   -0.7569    0.0000 H   0  0  0  0  0  0  0  0  0  0  0  0
    1.2182   -1.3264    0.0000 H   0  0  0  0  0  0  0  0  0  0  0  0
   -1.0433    0.8043    0.0000 H   0  0  0  0  0  0  0  0  0  0  0  0
   -0.3857    0.8043    0.0000 H   0  0  0  0  0  0  0  0  0  0  0  0
    1.6848   -2.0321    0.0000 H   0  0  0  0  0  0  0  0  0  0  0  0
    1.8720   -2.7308    0.0000 H   0  0  0  0  0  0  0  0  0  0  0  0
    1.1733   -2.9180    0.0000 H   0  0  0  0  0  0  0  0  0  0  0  0
    0.2558   -2.9180    0.0000 H   0  0  0  0  0  0  0  0  0  0  0  0
   -0.4430   -2.7308    0.0000 H   0  0  0  0  0  0  0  0  0  0  0  0
   -0.2558   -2.0321    0.0000 H   0  0  0  0  0  0  0  0  0  0  0  0
   -0.9860   -1.0808    0.0000 H   0  0  0  0  0  0  0  0  0  0  0  0
   -2.1435    0.9240    0.0000 H   0  0  0  0  0  0  0  0  0  0  0  0
    0.2715    1.4933    0.0000 H   0  0  0  0  0  0  0  0  0  0  0  0
   -2.1435   -1.7490    0.0000 H   0  0  0  0  0  0  0  0  0  0  0  0
   -3.3009    0.2558    0.0000 H   0  0  0  0  0  0  0  0  0  0  0  0
    1.4290    2.1615    0.0000 H   0  0  0  0  0  0  0  0  0  0  0  0
   -3.3009   -1.0808    0.0000 H   0  0  0  0  0  0  0  0  0  0  0  0
    2.5864    0.1568    0.0000 H   0  0  0  0  0  0  0  0  0  0  0  0
    2.5864    1.4933    0.0000 H   0  0  0  0  0  0  0  0  0  0  0  0
  1  4  1  0  0  0  0
  1  6  1  0  0  0  0
  1  7  1  0  0  0  0
  2  5  1  0  0  0  0
  2  9  1  0  0  0  0
  2 10  1  0  0  0  0
  3  7  1  0  0  0  0
  3 18  2  0  0  0  0
  4  5  1  0  0  0  0
  4 20  1  0  0  0  0
  4 21  1  0  0  0  0
  5 22  1  0  0  0  0
  5 23  1  0  0  0  0
  6  8  1  0  0  0  0
  6 24  1  0  0  0  0
  6 25  1  0  0  0  0
  7 13  2  0  0  0  0
  8 11  2  0  0  0  0
  8 12  1  0  0  0  0
  9 26  1  0  0  0  0
  9 27  1  0  0  0  0
  9 28  1  0  0  0  0
 10 29  1  0  0  0  0
 10 30  1  0  0  0  0
 10 31  1  0  0  0  0
 11 14  1  0  0  0  0
 11 32  1  0  0  0  0
 12 15  2  0  0  0  0
 12 33  1  0  0  0  0
 13 16  1  0  0  0  0
 13 34  1  0  0  0  0
 14 17  2  0  0  0  0
 14 35  1  0  0  0  0
 15 17  1  0  0  0  0
 15 36  1  0  0  0  0
 16 19  2  0  0  0  0
 16 37  1  0  0  0  0
 17 38  1  0  0  0  0
 18 19  1  0  0  0  0
 18 39  1  0  0  0  0
 19 40  1  0  0  0  0
M  CHG  1   2   1
M  END
