# Supplementary material for: Virtual screening of GPCRs: An in silico chemogenomics approach
Source: BMC Bioinformatics. 2008 Sep 6;9:363. doi: 10.1186/1471-2105-9-363 (PMC2553090; doi:10.1186/1471-2105-9-363)
Supplement: Additional file 2 — Source and data. Source code (under GPL license) and benchmark used in the experiments in a compressed archive checker.tgz. [file 1471-2105-9-363-S2.tgz › chemker/data/chemogenomics/glida/compfiles/mol/L000605.mol]

L000605.mol


 41 44  0     1  0  0  0  0  0999 V2000
    0.0000    0.0000    0.0000 O   0  0  0  0  0  0  0  0  0  0  0  0
   -1.3582    0.4439    0.0000 O   0  0  0  0  0  0  0  0  0  0  0  0
   -0.0679    3.5802    0.0000 N   0  3  0  0  0  0  0  0  0  0  0  0
   -1.0635   -2.2821    0.0000 N   0  0  0  0  0  0  0  0  0  0  0  0
    1.2991    2.6469    0.0000 C   0  0  3  0  0  0  0  0  0  0  0  0
    0.9258    3.3827    0.0000 C   0  0  3  0  0  0  0  0  0  0  0  0
    2.8421    3.1904    0.0000 C   0  0  0  0  0  0  0  0  0  0  0  0
    2.4688    3.9261    0.0000 C   0  0  0  0  0  0  0  0  0  0  0  0
    1.0414    1.0378    0.0000 C   0  0  0  0  0  0  0  0  0  0  0  0
   -0.2275    1.4525    0.0000 C   0  0  0  0  0  0  0  0  0  0  0  0
    0.2563    0.7842    0.0000 C   0  0  0  0  0  0  0  0  0  0  0  0
   -0.8521    3.8365    0.0000 C   0  0  0  0  0  0  0  0  0  0  0  0
   -0.8073   -0.1701    0.0000 C   0  0  0  0  0  0  0  0  0  0  0  0
   -1.0635   -0.9543    0.0000 C   0  0  0  0  0  0  0  0  0  0  0  0
   -1.8441   -1.2057    0.0000 C   0  0  0  0  0  0  0  0  0  0  0  0
   -0.5820   -1.6182    0.0000 C   0  0  0  0  0  0  0  0  0  0  0  0
   -1.8441   -2.0307    0.0000 C   0  0  0  0  0  0  0  0  0  0  0  0
   -2.5587   -0.7932    0.0000 C   0  0  0  0  0  0  0  0  0  0  0  0
   -2.5587   -2.4432    0.0000 C   0  0  0  0  0  0  0  0  0  0  0  0
   -3.2731   -1.2057    0.0000 C   0  0  0  0  0  0  0  0  0  0  0  0
   -3.2731   -2.0307    0.0000 C   0  0  0  0  0  0  0  0  0  0  0  0
    1.5977    2.0584    0.0000 H   0  0  0  0  0  0  0  0  0  0  0  0
    0.6272    3.9713    0.0000 H   0  0  0  0  0  0  0  0  0  0  0  0
    3.3079    3.4017    0.0000 H   0  0  0  0  0  0  0  0  0  0  0  0
    3.0329    2.7158    0.0000 H   0  0  0  0  0  0  0  0  0  0  0  0
    2.2781    4.4007    0.0000 H   0  0  0  0  0  0  0  0  0  0  0  0
    2.9347    4.1374    0.0000 H   0  0  0  0  0  0  0  0  0  0  0  0
    1.5529    1.0369    0.0000 H   0  0  0  0  0  0  0  0  0  0  0  0
    1.1205    0.5325    0.0000 H   0  0  0  0  0  0  0  0  0  0  0  0
   -0.5975    1.0994    0.0000 H   0  0  0  0  0  0  0  0  0  0  0  0
   -0.6272    1.7716    0.0000 H   0  0  0  0  0  0  0  0  0  0  0  0
   -0.2490    0.7050    0.0000 H   0  0  0  0  0  0  0  0  0  0  0  0
   -0.6932    4.3227    0.0000 H   0  0  0  0  0  0  0  0  0  0  0  0
   -1.3382    3.9954    0.0000 H   0  0  0  0  0  0  0  0  0  0  0  0
   -1.0110    3.3503    0.0000 H   0  0  0  0  0  0  0  0  0  0  0  0
   -0.0705   -1.6182    0.0000 H   0  0  0  0  0  0  0  0  0  0  0  0
   -0.9046   -2.7683    0.0000 H   0  0  0  0  0  0  0  0  0  0  0  0
   -2.5587   -0.2817    0.0000 H   0  0  0  0  0  0  0  0  0  0  0  0
   -2.5587   -2.9547    0.0000 H   0  0  0  0  0  0  0  0  0  0  0  0
   -3.7161   -0.9499    0.0000 H   0  0  0  0  0  0  0  0  0  0  0  0
   -3.7161   -2.2864    0.0000 H   0  0  0  0  0  0  0  0  0  0  0  0
  1 11  1  0  0  0  0
  1 13  1  0  0  0  0
  2 13  2  0  0  0  0
  3  5  1  0  0  0  0
  3  6  1  0  0  0  0
  3 12  1  0  0  0  0
  4 16  1  0  0  0  0
  4 17  1  0  0  0  0
  4 37  1  0  0  0  0
  5  7  1  0  0  0  0
  5  9  1  0  0  0  0
  5 22  1  0  0  0  0
  6  8  1  0  0  0  0
  6 10  1  0  0  0  0
  6 23  1  0  0  0  0
  7  8  1  0  0  0  0
  7 24  1  0  0  0  0
  7 25  1  0  0  0  0
  8 26  1  0  0  0  0
  8 27  1  0  0  0  0
  9 11  1  0  0  0  0
  9 28  1  0  0  0  0
  9 29  1  0  0  0  0
 10 11  1  0  0  0  0
 10 30  1  0  0  0  0
 10 31  1  0  0  0  0
 11 32  1  0  0  0  0
 12 33  1  0  0  0  0
 12 34  1  0  0  0  0
 12 35  1  0  0  0  0
 13 14  1  0  0  0  0
 14 15  1  0  0  0  0
 14 16  2  0  0  0  0
 15 17  1  0  0  0  0
 15 18  2  0  0  0  0
 16 36  1  0  0  0  0
 17 19  2  0  0  0  0
 18 20  1  0  0  0  0
 18 38  1  0  0  0  0
 19 21  1  0  0  0  0
 19 39  1  0  0  0  0
 20 21  2  0  0  0  0
 20 40  1  0  0  0  0
 21 41  1  0  0  0  0
M  CHG  1   3   1
M  END
