# Supplementary material for: Virtual screening of GPCRs: An in silico chemogenomics approach
Source: BMC Bioinformatics. 2008 Sep 6;9:363. doi: 10.1186/1471-2105-9-363 (PMC2553090; doi:10.1186/1471-2105-9-363)
Supplement: Additional file 2 — Source and data. Source code (under GPL license) and benchmark used in the experiments in a compressed archive checker.tgz. [file 1471-2105-9-363-S2.tgz › chemker/data/chemogenomics/glida/compfiles/mol/L000615.mol]

L000615.mol


 27 29  0     0  0  0  0  0  0999 V2000
    0.0000    0.0000    0.0000 Br  0  0  0  0  0  0  0  0  0  0  0  0
   -2.8972    0.9019    0.0000 N   0  0  0  0  0  0  0  0  0  0  0  0
   -1.4290    0.8250    0.0000 N   0  0  0  0  0  0  0  0  0  0  0  0
   -2.2297    2.0580    0.0000 N   0  3  0  0  0  0  0  0  0  0  0  0
    1.4519    0.7964    0.0000 N   0  0  0  0  0  0  0  0  0  0  0  0
    1.4519    2.5035    0.0000 N   0  0  0  0  0  0  0  0  0  0  0  0
   -3.4492    1.5150    0.0000 C   0  0  0  0  0  0  0  0  0  0  0  0
   -3.0367    2.2295    0.0000 C   0  0  0  0  0  0  0  0  0  0  0  0
   -2.1434    1.2375    0.0000 C   0  0  0  0  0  0  0  0  0  0  0  0
   -0.7145    1.2375    0.0000 C   0  0  0  0  0  0  0  0  0  0  0  0
    0.0000    0.8250    0.0000 C   0  0  0  0  0  0  0  0  0  0  0  0
    0.7144    1.2375    0.0000 C   0  0  0  0  0  0  0  0  0  0  0  0
   -0.7145    2.0625    0.0000 C   0  0  0  0  0  0  0  0  0  0  0  0
    0.7144    2.0625    0.0000 C   0  0  0  0  0  0  0  0  0  0  0  0
    0.0000    2.4750    0.0000 C   0  0  0  0  0  0  0  0  0  0  0  0
    2.1995    1.2203    0.0000 C   0  0  0  0  0  0  0  0  0  0  0  0
    2.1995    2.0797    0.0000 C   0  0  0  0  0  0  0  0  0  0  0  0
   -3.8630    1.8157    0.0000 H   0  0  0  0  0  0  0  0  0  0  0  0
   -3.7915    1.1349    0.0000 H   0  0  0  0  0  0  0  0  0  0  0  0
   -2.8786    2.7160    0.0000 H   0  0  0  0  0  0  0  0  0  0  0  0
   -3.5039    2.4375    0.0000 H   0  0  0  0  0  0  0  0  0  0  0  0
   -3.0035    0.4016    0.0000 H   0  0  0  0  0  0  0  0  0  0  0  0
   -1.4290    0.3135    0.0000 H   0  0  0  0  0  0  0  0  0  0  0  0
   -1.1575    2.3182    0.0000 H   0  0  0  0  0  0  0  0  0  0  0  0
    0.0000    2.9865    0.0000 H   0  0  0  0  0  0  0  0  0  0  0  0
    2.6414    0.9629    0.0000 H   0  0  0  0  0  0  0  0  0  0  0  0
    2.6414    2.3371    0.0000 H   0  0  0  0  0  0  0  0  0  0  0  0
  1 11  1  0  0  0  0
  2  7  1  0  0  0  0
  2  9  1  0  0  0  0
  2 22  1  0  0  0  0
  3  9  1  0  0  0  0
  3 10  1  0  0  0  0
  3 23  1  0  0  0  0
  4  8  1  0  0  0  0
  4  9  2  0  0  0  0
  5 12  2  0  0  0  0
  5 16  1  0  0  0  0
  6 14  2  0  0  0  0
  6 17  1  0  0  0  0
  7  8  1  0  0  0  0
  7 18  1  0  0  0  0
  7 19  1  0  0  0  0
  8 20  1  0  0  0  0
  8 21  1  0  0  0  0
 10 11  2  0  0  0  0
 10 13  1  0  0  0  0
 11 12  1  0  0  0  0
 12 14  1  0  0  0  0
 13 15  2  0  0  0  0
 13 24  1  0  0  0  0
 14 15  1  0  0  0  0
 15 25  1  0  0  0  0
 16 17  2  0  0  0  0
 16 26  1  0  0  0  0
 17 27  1  0  0  0  0
M  CHG  1   4   1
M  END
