# Supplementary material for: Virtual screening of GPCRs: An in silico chemogenomics approach
Source: BMC Bioinformatics. 2008 Sep 6;9:363. doi: 10.1186/1471-2105-9-363 (PMC2553090; doi:10.1186/1471-2105-9-363)
Supplement: Additional file 2 — Source and data. Source code (under GPL license) and benchmark used in the experiments in a compressed archive checker.tgz. [file 1471-2105-9-363-S2.tgz › chemker/data/chemogenomics/glida/compfiles/mol/L000648.mol]

L000648.mol


 51 54  0     1  0  0  0  0  0999 V2000
    5.1792    0.5237    0.0000 O   0  0  0  0  0  0  0  0  0  0  0  0
    6.7804   -1.5385    0.0000 O   0  0  0  0  0  0  0  0  0  0  0  0
    6.4696    3.6600    0.0000 N   0  3  0  0  0  0  0  0  0  0  0  0
    6.5375    0.0798    0.0000 N   0  0  0  0  0  0  0  0  0  0  0  0
    5.4739   -0.8745    0.0000 N   0  0  0  0  0  0  0  0  0  0  0  0
    5.4739   -2.2024    0.0000 N   0  0  0  0  0  0  0  0  0  0  0  0
    7.8366    2.7267    0.0000 C   0  0  3  0  0  0  0  0  0  0  0  0
    7.4633    3.4625    0.0000 C   0  0  3  0  0  0  0  0  0  0  0  0
    9.3796    3.2702    0.0000 C   0  0  0  0  0  0  0  0  0  0  0  0
    9.0063    4.0059    0.0000 C   0  0  0  0  0  0  0  0  0  0  0  0
    7.5788    1.1176    0.0000 C   0  0  0  0  0  0  0  0  0  0  0  0
    6.3101    1.5322    0.0000 C   0  0  0  0  0  0  0  0  0  0  0  0
    6.7938    0.8639    0.0000 C   0  0  0  0  0  0  0  0  0  0  0  0
    5.6854    3.9163    0.0000 C   0  0  0  0  0  0  0  0  0  0  0  0
    5.7302   -0.0903    0.0000 C   0  0  0  0  0  0  0  0  0  0  0  0
    4.6933   -1.1260    0.0000 C   0  0  0  0  0  0  0  0  0  0  0  0
    5.9554   -1.5385    0.0000 C   0  0  0  0  0  0  0  0  0  0  0  0
    4.6933   -1.9510    0.0000 C   0  0  0  0  0  0  0  0  0  0  0  0
    5.7302   -2.9865    0.0000 C   0  0  0  0  0  0  0  0  0  0  0  0
    3.9788   -0.7135    0.0000 C   0  0  0  0  0  0  0  0  0  0  0  0
    3.9788   -2.3635    0.0000 C   0  0  0  0  0  0  0  0  0  0  0  0
    5.1792   -3.6006    0.0000 C   0  0  0  0  0  0  0  0  0  0  0  0
    6.5375   -3.1567    0.0000 C   0  0  0  0  0  0  0  0  0  0  0  0
    3.2643   -1.1260    0.0000 C   0  0  0  0  0  0  0  0  0  0  0  0
    3.2643   -1.9510    0.0000 C   0  0  0  0  0  0  0  0  0  0  0  0
    8.2293    2.3990    0.0000 H   0  0  0  0  0  0  0  0  0  0  0  0
    7.7871    3.0665    0.0000 H   0  0  0  0  0  0  0  0  0  0  0  0
    9.8454    3.4814    0.0000 H   0  0  0  0  0  0  0  0  0  0  0  0
    9.5704    2.7955    0.0000 H   0  0  0  0  0  0  0  0  0  0  0  0
    8.8155    4.4804    0.0000 H   0  0  0  0  0  0  0  0  0  0  0  0
    9.4721    4.2172    0.0000 H   0  0  0  0  0  0  0  0  0  0  0  0
    8.0903    1.1166    0.0000 H   0  0  0  0  0  0  0  0  0  0  0  0
    7.6580    0.6122    0.0000 H   0  0  0  0  0  0  0  0  0  0  0  0
    5.9399    1.1792    0.0000 H   0  0  0  0  0  0  0  0  0  0  0  0
    5.9103    1.8514    0.0000 H   0  0  0  0  0  0  0  0  0  0  0  0
    6.2884    0.7848    0.0000 H   0  0  0  0  0  0  0  0  0  0  0  0
    5.5265    3.4301    0.0000 H   0  0  0  0  0  0  0  0  0  0  0  0
    5.1992    4.0752    0.0000 H   0  0  0  0  0  0  0  0  0  0  0  0
    5.8443    4.4025    0.0000 H   0  0  0  0  0  0  0  0  0  0  0  0
    6.8791   -0.3010    0.0000 H   0  0  0  0  0  0  0  0  0  0  0  0
    6.0718   -2.6059    0.0000 H   0  0  0  0  0  0  0  0  0  0  0  0
    3.9788   -0.2020    0.0000 H   0  0  0  0  0  0  0  0  0  0  0  0
    3.9788   -2.8750    0.0000 H   0  0  0  0  0  0  0  0  0  0  0  0
    4.7986   -3.2590    0.0000 H   0  0  0  0  0  0  0  0  0  0  0  0
    4.8377   -3.9813    0.0000 H   0  0  0  0  0  0  0  0  0  0  0  0
    5.5600   -3.9422    0.0000 H   0  0  0  0  0  0  0  0  0  0  0  0
    6.4320   -3.6572    0.0000 H   0  0  0  0  0  0  0  0  0  0  0  0
    6.6430   -2.6562    0.0000 H   0  0  0  0  0  0  0  0  0  0  0  0
    7.0380   -3.2622    0.0000 H   0  0  0  0  0  0  0  0  0  0  0  0
    2.8214   -0.8702    0.0000 H   0  0  0  0  0  0  0  0  0  0  0  0
    2.8214   -2.2067    0.0000 H   0  0  0  0  0  0  0  0  0  0  0  0
  1 15  2  0  0  0  0
  2 17  2  0  0  0  0
  3  7  1  0  0  0  0
  3  8  1  0  0  0  0
  3 14  1  0  0  0  0
  4 13  1  0  0  0  0
  4 15  1  0  0  0  0
  4 40  1  0  0  0  0
  5 15  1  0  0  0  0
  5 16  1  0  0  0  0
  5 17  1  0  0  0  0
  6 17  1  0  0  0  0
  6 18  1  0  0  0  0
  6 19  1  0  0  0  0
  7  9  1  0  0  0  0
  7 11  1  0  0  0  0
  7 26  1  0  0  0  0
  8 10  1  0  0  0  0
  8 12  1  0  0  0  0
  8 27  1  0  0  0  0
  9 10  1  0  0  0  0
  9 28  1  0  0  0  0
  9 29  1  0  0  0  0
 10 30  1  0  0  0  0
 10 31  1  0  0  0  0
 11 13  1  0  0  0  0
 11 32  1  0  0  0  0
 11 33  1  0  0  0  0
 12 13  1  0  0  0  0
 12 34  1  0  0  0  0
 12 35  1  0  0  0  0
 13 36  1  0  0  0  0
 14 37  1  0  0  0  0
 14 38  1  0  0  0  0
 14 39  1  0  0  0  0
 16 18  1  0  0  0  0
 16 20  2  0  0  0  0
 18 21  2  0  0  0  0
 19 22  1  0  0  0  0
 19 23  1  0  0  0  0
 19 41  1  0  0  0  0
 20 24  1  0  0  0  0
 20 42  1  0  0  0  0
 21 25  1  0  0  0  0
 21 43  1  0  0  0  0
 22 44  1  0  0  0  0
 22 45  1  0  0  0  0
 22 46  1  0  0  0  0
 23 47  1  0  0  0  0
 23 48  1  0  0  0  0
 23 49  1  0  0  0  0
 24 25  2  0  0  0  0
 24 50  1  0  0  0  0
 25 51  1  0  0  0  0
M  CHG  1   3   1
M  END
