# Supplementary material for: Virtual screening of GPCRs: An in silico chemogenomics approach
Source: BMC Bioinformatics. 2008 Sep 6;9:363. doi: 10.1186/1471-2105-9-363 (PMC2553090; doi:10.1186/1471-2105-9-363)
Supplement: Additional file 2 — Source and data. Source code (under GPL license) and benchmark used in the experiments in a compressed archive checker.tgz. [file 1471-2105-9-363-S2.tgz › chemker/data/chemogenomics/glida/compfiles/mol/L000650.mol]

L000650.mol


 42 43  0     0  0  0  0  0  0999 V2000
    0.0000    0.0000    0.0000 Cl  0  0  0  0  0  0  0  0  0  0  0  0
   -0.7145    2.8876    0.0000 O   0  0  0  0  0  0  0  0  0  0  0  0
   -2.1434    2.8876    0.0000 O   0  0  0  0  0  0  0  0  0  0  0  0
   -2.8579    1.6500    0.0000 O   0  0  0  0  0  0  0  0  0  0  0  0
    0.0000    4.9501    0.0000 N   0  3  0  0  0  0  0  0  0  0  0  0
   -1.4289   -0.8250    0.0000 N   0  0  0  0  0  0  0  0  0  0  0  0
    0.7145    5.3626    0.0000 C   0  0  0  0  0  0  0  0  0  0  0  0
   -0.7145    5.3626    0.0000 C   0  0  0  0  0  0  0  0  0  0  0  0
    0.7145    6.1876    0.0000 C   0  0  0  0  0  0  0  0  0  0  0  0
   -0.7145    6.1876    0.0000 C   0  0  0  0  0  0  0  0  0  0  0  0
    0.0000    6.6001    0.0000 C   0  0  0  0  0  0  0  0  0  0  0  0
    0.0000    4.1251    0.0000 C   0  0  0  0  0  0  0  0  0  0  0  0
   -0.7145    3.7126    0.0000 C   0  0  0  0  0  0  0  0  0  0  0  0
   -1.4289    2.4751    0.0000 C   0  0  0  0  0  0  0  0  0  0  0  0
   -1.4289    1.6500    0.0000 C   0  0  0  0  0  0  0  0  0  0  0  0
   -2.1434    1.2375    0.0000 C   0  0  0  0  0  0  0  0  0  0  0  0
   -0.7145    1.2375    0.0000 C   0  0  0  0  0  0  0  0  0  0  0  0
   -2.1434    0.4125    0.0000 C   0  0  0  0  0  0  0  0  0  0  0  0
   -1.4289    0.0000    0.0000 C   0  0  0  0  0  0  0  0  0  0  0  0
   -0.7145    0.4125    0.0000 C   0  0  0  0  0  0  0  0  0  0  0  0
   -3.5724    1.2375    0.0000 C   0  0  0  0  0  0  0  0  0  0  0  0
    0.8895    4.8820    0.0000 H   0  0  0  0  0  0  0  0  0  0  0  0
    1.2182    5.4515    0.0000 H   0  0  0  0  0  0  0  0  0  0  0  0
   -1.2182    5.4515    0.0000 H   0  0  0  0  0  0  0  0  0  0  0  0
   -0.8895    4.8820    0.0000 H   0  0  0  0  0  0  0  0  0  0  0  0
    1.2182    6.0988    0.0000 H   0  0  0  0  0  0  0  0  0  0  0  0
    0.8895    6.6683    0.0000 H   0  0  0  0  0  0  0  0  0  0  0  0
   -1.2182    6.0988    0.0000 H   0  0  0  0  0  0  0  0  0  0  0  0
   -0.8895    6.6683    0.0000 H   0  0  0  0  0  0  0  0  0  0  0  0
   -0.3288    6.9919    0.0000 H   0  0  0  0  0  0  0  0  0  0  0  0
    0.3289    6.9919    0.0000 H   0  0  0  0  0  0  0  0  0  0  0  0
    0.5038    4.2139    0.0000 H   0  0  0  0  0  0  0  0  0  0  0  0
    0.1750    3.6444    0.0000 H   0  0  0  0  0  0  0  0  0  0  0  0
   -1.2182    3.6237    0.0000 H   0  0  0  0  0  0  0  0  0  0  0  0
   -0.8895    4.1932    0.0000 H   0  0  0  0  0  0  0  0  0  0  0  0
   -0.2715    1.4933    0.0000 H   0  0  0  0  0  0  0  0  0  0  0  0
   -2.5864    0.1568    0.0000 H   0  0  0  0  0  0  0  0  0  0  0  0
   -0.9860   -1.0808    0.0000 H   0  0  0  0  0  0  0  0  0  0  0  0
   -1.8720   -1.0808    0.0000 H   0  0  0  0  0  0  0  0  0  0  0  0
   -3.8282    1.6805    0.0000 H   0  0  0  0  0  0  0  0  0  0  0  0
   -4.0154    0.9818    0.0000 H   0  0  0  0  0  0  0  0  0  0  0  0
   -3.3167    0.7946    0.0000 H   0  0  0  0  0  0  0  0  0  0  0  0
  1 20  1  0  0  0  0
  2 13  1  0  0  0  0
  2 14  1  0  0  0  0
  3 14  2  0  0  0  0
  4 16  1  0  0  0  0
  4 21  1  0  0  0  0
  5  7  1  0  0  0  0
  5  8  1  0  0  0  0
  5 12  1  0  0  0  0
  6 19  1  0  0  0  0
  6 38  1  0  0  0  0
  6 39  1  0  0  0  0
  7  9  1  0  0  0  0
  7 22  1  0  0  0  0
  7 23  1  0  0  0  0
  8 10  1  0  0  0  0
  8 24  1  0  0  0  0
  8 25  1  0  0  0  0
  9 11  1  0  0  0  0
  9 26  1  0  0  0  0
  9 27  1  0  0  0  0
 10 11  1  0  0  0  0
 10 28  1  0  0  0  0
 10 29  1  0  0  0  0
 11 30  1  0  0  0  0
 11 31  1  0  0  0  0
 12 13  1  0  0  0  0
 12 32  1  0  0  0  0
 12 33  1  0  0  0  0
 13 34  1  0  0  0  0
 13 35  1  0  0  0  0
 14 15  1  0  0  0  0
 15 16  1  0  0  0  0
 15 17  2  0  0  0  0
 16 18  2  0  0  0  0
 17 20  1  0  0  0  0
 17 36  1  0  0  0  0
 18 19  1  0  0  0  0
 18 37  1  0  0  0  0
 19 20  2  0  0  0  0
 21 40  1  0  0  0  0
 21 41  1  0  0  0  0
 21 42  1  0  0  0  0
M  CHG  1   5   1
M  END
