# Supplementary material for: Virtual screening of GPCRs: An in silico chemogenomics approach
Source: BMC Bioinformatics. 2008 Sep 6;9:363. doi: 10.1186/1471-2105-9-363 (PMC2553090; doi:10.1186/1471-2105-9-363)
Supplement: Additional file 2 — Source and data. Source code (under GPL license) and benchmark used in the experiments in a compressed archive checker.tgz. [file 1471-2105-9-363-S2.tgz › chemker/data/chemogenomics/glida/compfiles/mol/L000654.mol]

L000654.mol


 44 46  0     1  0  0  0  0  0999 V2000
    0.0000    0.0000    0.0000 Cl  0  0  0  0  0  0  0  0  0  0  0  0
    2.6760    1.2993    0.0000 O   0  0  0  0  0  0  0  0  0  0  0  0
    1.0198    3.1386    0.0000 O   0  0  0  0  0  0  0  0  0  0  0  0
    4.2255    4.7333    0.0000 N   0  3  3  0  0  0  0  0  0  0  0  0
    2.3789    2.6971    0.0000 N   0  0  0  0  0  0  0  0  0  0  0  0
   -1.1041    1.2263    0.0000 N   0  0  0  0  0  0  0  0  0  0  0  0
    4.2255    3.9082    0.0000 C   0  0  3  0  0  0  0  0  0  0  0  0
    3.4408    3.6533    0.0000 C   0  0  3  0  0  0  0  0  0  0  0  0
    5.0062    3.6568    0.0000 C   0  0  0  0  0  0  0  0  0  0  0  0
    2.9559    4.3208    0.0000 C   0  0  0  0  0  0  0  0  0  0  0  0
    3.4408    4.9882    0.0000 C   0  0  0  0  0  0  0  0  0  0  0  0
    5.0062    4.9847    0.0000 C   0  0  0  0  0  0  0  0  0  0  0  0
    5.4877    4.3208    0.0000 C   0  0  0  0  0  0  0  0  0  0  0  0
    3.1859    2.8686    0.0000 C   0  0  0  0  0  0  0  0  0  0  0  0
    2.1240    1.9124    0.0000 C   0  0  0  0  0  0  0  0  0  0  0  0
    1.3169    1.7408    0.0000 C   0  0  0  0  0  0  0  0  0  0  0  0
    0.7649    2.3540    0.0000 C   0  0  0  0  0  0  0  0  0  0  0  0
    1.0620    0.9562    0.0000 C   0  0  0  0  0  0  0  0  0  0  0  0
   -0.0422    2.1825    0.0000 C   0  0  0  0  0  0  0  0  0  0  0  0
    0.2549    0.7847    0.0000 C   0  0  0  0  0  0  0  0  0  0  0  0
   -0.2971    1.3978    0.0000 C   0  0  0  0  0  0  0  0  0  0  0  0
    0.4678    3.7518    0.0000 C   0  0  0  0  0  0  0  0  0  0  0  0
    4.2264    3.2482    0.0000 H   0  0  0  0  0  0  0  0  0  0  0  0
    3.8025    3.2916    0.0000 H   0  0  0  0  0  0  0  0  0  0  0  0
    4.7991    3.1890    0.0000 H   0  0  0  0  0  0  0  0  0  0  0  0
    5.4496    3.4017    0.0000 H   0  0  0  0  0  0  0  0  0  0  0  0
    2.5758    3.9784    0.0000 H   0  0  0  0  0  0  0  0  0  0  0  0
    2.5758    4.6630    0.0000 H   0  0  0  0  0  0  0  0  0  0  0  0
    3.6489    5.4555    0.0000 H   0  0  0  0  0  0  0  0  0  0  0  0
    2.9979    5.2440    0.0000 H   0  0  0  0  0  0  0  0  0  0  0  0
    5.4496    5.2398    0.0000 H   0  0  0  0  0  0  0  0  0  0  0  0
    4.7991    5.4524    0.0000 H   0  0  0  0  0  0  0  0  0  0  0  0
    5.8680    4.6629    0.0000 H   0  0  0  0  0  0  0  0  0  0  0  0
    5.8680    3.9786    0.0000 H   0  0  0  0  0  0  0  0  0  0  0  0
    3.6925    2.7974    0.0000 H   0  0  0  0  0  0  0  0  0  0  0  0
    3.2038    2.3574    0.0000 H   0  0  0  0  0  0  0  0  0  0  0  0
    2.0366    3.0772    0.0000 H   0  0  0  0  0  0  0  0  0  0  0  0
    1.4042    0.5760    0.0000 H   0  0  0  0  0  0  0  0  0  0  0  0
   -0.3844    2.5626    0.0000 H   0  0  0  0  0  0  0  0  0  0  0  0
   -1.2622    0.7397    0.0000 H   0  0  0  0  0  0  0  0  0  0  0  0
   -1.4464    1.6064    0.0000 H   0  0  0  0  0  0  0  0  0  0  0  0
    0.8479    4.0940    0.0000 H   0  0  0  0  0  0  0  0  0  0  0  0
    0.1255    4.1319    0.0000 H   0  0  0  0  0  0  0  0  0  0  0  0
    0.0876    3.4095    0.0000 H   0  0  0  0  0  0  0  0  0  0  0  0
  1 20  1  0  0  0  0
  2 15  2  0  0  0  0
  3 17  1  0  0  0  0
  3 22  1  0  0  0  0
  4  7  1  0  0  0  0
  4 11  1  0  0  0  0
  4 12  1  0  0  0  0
  5 14  1  0  0  0  0
  5 15  1  0  0  0  0
  5 37  1  0  0  0  0
  6 21  1  0  0  0  0
  6 40  1  0  0  0  0
  6 41  1  0  0  0  0
  7  8  1  0  0  0  0
  7  9  1  0  0  0  0
  7 23  1  0  0  0  0
  8 10  1  0  0  0  0
  8 14  1  0  0  0  0
  8 24  1  0  0  0  0
  9 13  1  0  0  0  0
  9 25  1  0  0  0  0
  9 26  1  0  0  0  0
 10 11  1  0  0  0  0
 10 27  1  0  0  0  0
 10 28  1  0  0  0  0
 11 29  1  0  0  0  0
 11 30  1  0  0  0  0
 12 13  1  0  0  0  0
 12 31  1  0  0  0  0
 12 32  1  0  0  0  0
 13 33  1  0  0  0  0
 13 34  1  0  0  0  0
 14 35  1  0  0  0  0
 14 36  1  0  0  0  0
 15 16  1  0  0  0  0
 16 17  1  0  0  0  0
 16 18  2  0  0  0  0
 17 19  2  0  0  0  0
 18 20  1  0  0  0  0
 18 38  1  0  0  0  0
 19 21  1  0  0  0  0
 19 39  1  0  0  0  0
 20 21  2  0  0  0  0
 22 42  1  0  0  0  0
 22 43  1  0  0  0  0
 22 44  1  0  0  0  0
M  CHG  1   4   1
M  END
