# Supplementary material for: Virtual screening of GPCRs: An in silico chemogenomics approach
Source: BMC Bioinformatics. 2008 Sep 6;9:363. doi: 10.1186/1471-2105-9-363 (PMC2553090; doi:10.1186/1471-2105-9-363)
Supplement: Additional file 2 — Source and data. Source code (under GPL license) and benchmark used in the experiments in a compressed archive checker.tgz. [file 1471-2105-9-363-S2.tgz › chemker/data/chemogenomics/glida/compfiles/mol/L000664.mol]

L000664.mol


 24 26  0     1  0  0  0  0  0999 V2000
    0.0000    0.0000    0.0000 F   0  0  0  0  0  0  0  0  0  0  0  0
    1.4424   -0.8535    0.0000 O   0  0  0  0  0  0  0  0  0  0  0  0
    1.4424   -2.5035    0.0000 O   0  0  0  0  0  0  0  0  0  0  0  0
    3.4190   -1.6785    0.0000 N   0  3  0  0  0  0  0  0  0  0  0  0
    2.1570   -1.2660    0.0000 C   0  0  3  0  0  0  0  0  0  0  0  0
    2.1570   -2.0910    0.0000 C   0  0  3  0  0  0  0  0  0  0  0  0
    2.9376   -1.0146    0.0000 C   0  0  0  0  0  0  0  0  0  0  0  0
    2.9376   -2.3424    0.0000 C   0  0  0  0  0  0  0  0  0  0  0  0
    0.7280   -1.2660    0.0000 C   0  0  0  0  0  0  0  0  0  0  0  0
    0.7280   -2.0910    0.0000 C   0  0  0  0  0  0  0  0  0  0  0  0
   -0.0095   -0.8249    0.0000 C   0  0  0  0  0  0  0  0  0  0  0  0
   -0.0095   -2.5321    0.0000 C   0  0  0  0  0  0  0  0  0  0  0  0
   -0.7570   -1.2489    0.0000 C   0  0  0  0  0  0  0  0  0  0  0  0
   -0.7570   -2.1082    0.0000 C   0  0  0  0  0  0  0  0  0  0  0  0
    2.2268   -0.6098    0.0000 H   0  0  0  0  0  0  0  0  0  0  0  0
    2.2268   -2.7473    0.0000 H   0  0  0  0  0  0  0  0  0  0  0  0
    3.3809   -0.7595    0.0000 H   0  0  0  0  0  0  0  0  0  0  0  0
    2.7304   -0.5469    0.0000 H   0  0  0  0  0  0  0  0  0  0  0  0
    2.7304   -2.8101    0.0000 H   0  0  0  0  0  0  0  0  0  0  0  0
    3.3809   -2.5975    0.0000 H   0  0  0  0  0  0  0  0  0  0  0  0
    3.9305   -1.6785    0.0000 H   0  0  0  0  0  0  0  0  0  0  0  0
   -0.0036   -3.0436    0.0000 H   0  0  0  0  0  0  0  0  0  0  0  0
   -1.1990   -0.9914    0.0000 H   0  0  0  0  0  0  0  0  0  0  0  0
   -1.1990   -2.3656    0.0000 H   0  0  0  0  0  0  0  0  0  0  0  0
  1 11  1  0  0  0  0
  2  5  1  0  0  0  0
  2  9  1  0  0  0  0
  3  6  1  0  0  0  0
  3 10  1  0  0  0  0
  4  7  1  0  0  0  0
  4  8  1  0  0  0  0
  4 21  1  0  0  0  0
  5  6  1  0  0  0  0
  5  7  1  0  0  0  0
  5 15  1  0  0  0  0
  6  8  1  0  0  0  0
  6 16  1  0  0  0  0
  7 17  1  0  0  0  0
  7 18  1  0  0  0  0
  8 19  1  0  0  0  0
  8 20  1  0  0  0  0
  9 10  2  0  0  0  0
  9 11  1  0  0  0  0
 10 12  1  0  0  0  0
 11 13  2  0  0  0  0
 12 14  2  0  0  0  0
 12 22  1  0  0  0  0
 13 14  1  0  0  0  0
 13 23  1  0  0  0  0
 14 24  1  0  0  0  0
M  CHG  1   4   1
M  END
