# Supplementary material for: Virtual screening of GPCRs: An in silico chemogenomics approach
Source: BMC Bioinformatics. 2008 Sep 6;9:363. doi: 10.1186/1471-2105-9-363 (PMC2553090; doi:10.1186/1471-2105-9-363)
Supplement: Additional file 2 — Source and data. Source code (under GPL license) and benchmark used in the experiments in a compressed archive checker.tgz. [file 1471-2105-9-363-S2.tgz › chemker/data/chemogenomics/glida/compfiles/mol/L000671.mol]

L000671.mol


 40 42  0     0  0  0  0  0  0999 V2000
    0.0000    0.0000    0.0000 S   0  0  0  0  0  0  0  0  0  0  0  0
    0.0000    1.6499    0.0000 N   0  0  0  0  0  0  0  0  0  0  0  0
    1.4289    4.1247    0.0000 N   0  3  0  0  0  0  0  0  0  0  0  0
    0.0000    2.4748    0.0000 C   0  0  0  0  0  0  0  0  0  0  0  0
    0.7145    2.8873    0.0000 C   0  0  0  0  0  0  0  0  0  0  0  0
    0.7145    3.7123    0.0000 C   0  0  0  0  0  0  0  0  0  0  0  0
    0.7145    1.2374    0.0000 C   0  0  0  0  0  0  0  0  0  0  0  0
   -0.7144    1.2374    0.0000 C   0  0  0  0  0  0  0  0  0  0  0  0
    0.7145    0.4125    0.0000 C   0  0  0  0  0  0  0  0  0  0  0  0
   -0.7144    0.4125    0.0000 C   0  0  0  0  0  0  0  0  0  0  0  0
    1.4519    1.6785    0.0000 C   0  0  0  0  0  0  0  0  0  0  0  0
   -1.4518    1.6785    0.0000 C   0  0  0  0  0  0  0  0  0  0  0  0
    1.4519   -0.0285    0.0000 C   0  0  0  0  0  0  0  0  0  0  0  0
   -1.4518   -0.0285    0.0000 C   0  0  0  0  0  0  0  0  0  0  0  0
    2.1433    3.7123    0.0000 C   0  0  0  0  0  0  0  0  0  0  0  0
    1.4289    4.9497    0.0000 C   0  0  0  0  0  0  0  0  0  0  0  0
    2.1994    1.2546    0.0000 C   0  0  0  0  0  0  0  0  0  0  0  0
   -2.1993    1.2546    0.0000 C   0  0  0  0  0  0  0  0  0  0  0  0
    2.1994    0.3953    0.0000 C   0  0  0  0  0  0  0  0  0  0  0  0
   -2.1993    0.3953    0.0000 C   0  0  0  0  0  0  0  0  0  0  0  0
   -0.5036    2.3861    0.0000 H   0  0  0  0  0  0  0  0  0  0  0  0
   -0.1749    2.9555    0.0000 H   0  0  0  0  0  0  0  0  0  0  0  0
    1.2181    2.9762    0.0000 H   0  0  0  0  0  0  0  0  0  0  0  0
    0.8894    2.4067    0.0000 H   0  0  0  0  0  0  0  0  0  0  0  0
    0.2108    3.6235    0.0000 H   0  0  0  0  0  0  0  0  0  0  0  0
    0.5395    4.1929    0.0000 H   0  0  0  0  0  0  0  0  0  0  0  0
    1.4460    2.1900    0.0000 H   0  0  0  0  0  0  0  0  0  0  0  0
   -1.4460    2.1900    0.0000 H   0  0  0  0  0  0  0  0  0  0  0  0
    1.4460   -0.5400    0.0000 H   0  0  0  0  0  0  0  0  0  0  0  0
   -1.4460   -0.5400    0.0000 H   0  0  0  0  0  0  0  0  0  0  0  0
    2.3990    4.1553    0.0000 H   0  0  0  0  0  0  0  0  0  0  0  0
    2.5862    3.4565    0.0000 H   0  0  0  0  0  0  0  0  0  0  0  0
    1.8876    3.2693    0.0000 H   0  0  0  0  0  0  0  0  0  0  0  0
    1.9404    4.9497    0.0000 H   0  0  0  0  0  0  0  0  0  0  0  0
    1.4289    5.4611    0.0000 H   0  0  0  0  0  0  0  0  0  0  0  0
    0.9174    4.9497    0.0000 H   0  0  0  0  0  0  0  0  0  0  0  0
    2.6413    1.5120    0.0000 H   0  0  0  0  0  0  0  0  0  0  0  0
   -2.6412    1.5120    0.0000 H   0  0  0  0  0  0  0  0  0  0  0  0
    2.6413    0.1378    0.0000 H   0  0  0  0  0  0  0  0  0  0  0  0
   -2.6412    0.1378    0.0000 H   0  0  0  0  0  0  0  0  0  0  0  0
  1  9  1  0  0  0  0
  1 10  1  0  0  0  0
  2  4  1  0  0  0  0
  2  7  1  0  0  0  0
  2  8  1  0  0  0  0
  3  6  1  0  0  0  0
  3 15  1  0  0  0  0
  3 16  1  0  0  0  0
  4  5  1  0  0  0  0
  4 21  1  0  0  0  0
  4 22  1  0  0  0  0
  5  6  1  0  0  0  0
  5 23  1  0  0  0  0
  5 24  1  0  0  0  0
  6 25  1  0  0  0  0
  6 26  1  0  0  0  0
  7  9  1  0  0  0  0
  7 11  2  0  0  0  0
  8 10  1  0  0  0  0
  8 12  2  0  0  0  0
  9 13  2  0  0  0  0
 10 14  2  0  0  0  0
 11 17  1  0  0  0  0
 11 27  1  0  0  0  0
 12 18  1  0  0  0  0
 12 28  1  0  0  0  0
 13 19  1  0  0  0  0
 13 29  1  0  0  0  0
 14 20  1  0  0  0  0
 14 30  1  0  0  0  0
 15 31  1  0  0  0  0
 15 32  1  0  0  0  0
 15 33  1  0  0  0  0
 16 34  1  0  0  0  0
 16 35  1  0  0  0  0
 16 36  1  0  0  0  0
 17 19  2  0  0  0  0
 17 37  1  0  0  0  0
 18 20  2  0  0  0  0
 18 38  1  0  0  0  0
 19 39  1  0  0  0  0
 20 40  1  0  0  0  0
M  CHG  1   3   1
M  END
