# Supplementary material for: Virtual screening of GPCRs: An in silico chemogenomics approach
Source: BMC Bioinformatics. 2008 Sep 6;9:363. doi: 10.1186/1471-2105-9-363 (PMC2553090; doi:10.1186/1471-2105-9-363)
Supplement: Additional file 2 — Source and data. Source code (under GPL license) and benchmark used in the experiments in a compressed archive checker.tgz. [file 1471-2105-9-363-S2.tgz › chemker/data/chemogenomics/glida/compfiles/mol/L000675.mol]

L000675.mol


 31 32  0     0  0  0  0  0  0999 V2000
    0.0000    0.0000    0.0000 O   0  0  0  0  0  0  0  0  0  0  0  0
    2.8151    0.7524    0.0000 N   0  3  0  0  0  0  0  0  0  0  0  0
    1.4952   -2.3140    0.0000 N   0  0  0  0  0  0  0  0  0  0  0  0
    1.7514   -0.2020    0.0000 C   0  0  0  0  0  0  0  0  0  0  0  0
    1.4952   -0.9861    0.0000 C   0  0  0  0  0  0  0  0  0  0  0  0
    0.7146   -1.2375    0.0000 C   0  0  0  0  0  0  0  0  0  0  0  0
    2.5587   -0.0318    0.0000 C   0  0  0  0  0  0  0  0  0  0  0  0
    0.7146   -2.0626    0.0000 C   0  0  0  0  0  0  0  0  0  0  0  0
    1.9767   -1.6500    0.0000 C   0  0  0  0  0  0  0  0  0  0  0  0
    0.0000   -0.8250    0.0000 C   0  0  0  0  0  0  0  0  0  0  0  0
    0.0000   -2.4751    0.0000 C   0  0  0  0  0  0  0  0  0  0  0  0
   -0.7145   -1.2375    0.0000 C   0  0  0  0  0  0  0  0  0  0  0  0
    3.6223    0.9225    0.0000 C   0  0  0  0  0  0  0  0  0  0  0  0
    2.2641    1.3665    0.0000 C   0  0  0  0  0  0  0  0  0  0  0  0
   -0.7145   -2.0626    0.0000 C   0  0  0  0  0  0  0  0  0  0  0  0
    1.7345    0.3093    0.0000 H   0  0  0  0  0  0  0  0  0  0  0  0
    1.2450   -0.1299    0.0000 H   0  0  0  0  0  0  0  0  0  0  0  0
    2.5757   -0.5430    0.0000 H   0  0  0  0  0  0  0  0  0  0  0  0
    3.0652   -0.1039    0.0000 H   0  0  0  0  0  0  0  0  0  0  0  0
    2.4882   -1.6500    0.0000 H   0  0  0  0  0  0  0  0  0  0  0  0
    1.6541   -2.8002    0.0000 H   0  0  0  0  0  0  0  0  0  0  0  0
    0.0000   -2.9866    0.0000 H   0  0  0  0  0  0  0  0  0  0  0  0
   -1.1574   -0.9818    0.0000 H   0  0  0  0  0  0  0  0  0  0  0  0
    4.1229    1.0280    0.0000 H   0  0  0  0  0  0  0  0  0  0  0  0
    3.5169    1.4231    0.0000 H   0  0  0  0  0  0  0  0  0  0  0  0
    3.7279    0.4220    0.0000 H   0  0  0  0  0  0  0  0  0  0  0  0
    2.6448    1.7080    0.0000 H   0  0  0  0  0  0  0  0  0  0  0  0
    1.9225    1.7471    0.0000 H   0  0  0  0  0  0  0  0  0  0  0  0
    1.8834    1.0248    0.0000 H   0  0  0  0  0  0  0  0  0  0  0  0
   -1.1574   -2.3183    0.0000 H   0  0  0  0  0  0  0  0  0  0  0  0
   -0.4430    0.2558    0.0000 H   0  0  0  0  0  0  0  0  0  0  0  0
  1 10  1  0  0  0  0
  1 31  1  0  0  0  0
  2  7  1  0  0  0  0
  2 13  1  0  0  0  0
  2 14  1  0  0  0  0
  3  8  1  0  0  0  0
  3  9  1  0  0  0  0
  3 21  1  0  0  0  0
  4  5  1  0  0  0  0
  4  7  1  0  0  0  0
  4 16  1  0  0  0  0
  4 17  1  0  0  0  0
  5  6  1  0  0  0  0
  5  9  2  0  0  0  0
  6  8  2  0  0  0  0
  6 10  1  0  0  0  0
  7 18  1  0  0  0  0
  7 19  1  0  0  0  0
  8 11  1  0  0  0  0
  9 20  1  0  0  0  0
 10 12  2  0  0  0  0
 11 15  2  0  0  0  0
 11 22  1  0  0  0  0
 12 15  1  0  0  0  0
 12 23  1  0  0  0  0
 13 24  1  0  0  0  0
 13 25  1  0  0  0  0
 13 26  1  0  0  0  0
 14 27  1  0  0  0  0
 14 28  1  0  0  0  0
 14 29  1  0  0  0  0
 15 30  1  0  0  0  0
M  CHG  1   2   1
M  END
