# Supplementary material for: Virtual screening of GPCRs: An in silico chemogenomics approach
Source: BMC Bioinformatics. 2008 Sep 6;9:363. doi: 10.1186/1471-2105-9-363 (PMC2553090; doi:10.1186/1471-2105-9-363)
Supplement: Additional file 2 — Source and data. Source code (under GPL license) and benchmark used in the experiments in a compressed archive checker.tgz. [file 1471-2105-9-363-S2.tgz › chemker/data/chemogenomics/glida/compfiles/mol/L000681.mol]

L000681.mol


 51 54  0     0  0  0  0  0  0999 V2000
    0.0000    0.0000    0.0000 N   0  3  0  0  0  0  0  0  0  0  0  0
    0.5126    1.5683    0.0000 N   0  0  0  0  0  0  0  0  0  0  0  0
   -2.1005   -1.9899    0.0000 N   0  0  0  0  0  0  0  0  0  0  0  0
   -0.8384   -2.4024    0.0000 N   0  0  0  0  0  0  0  0  0  0  0  0
   -1.3198   -3.0663    0.0000 N   0  0  0  0  0  0  0  0  0  0  0  0
    0.8073    0.1701    0.0000 C   0  0  0  0  0  0  0  0  0  0  0  0
   -0.5509    0.6141    0.0000 C   0  0  0  0  0  0  0  0  0  0  0  0
   -0.2563   -0.7842    0.0000 C   0  0  0  0  0  0  0  0  0  0  0  0
    1.0636    0.9543    0.0000 C   0  0  0  0  0  0  0  0  0  0  0  0
   -0.2947    1.3982    0.0000 C   0  0  0  0  0  0  0  0  0  0  0  0
   -1.0636   -0.9543    0.0000 C   0  0  0  0  0  0  0  0  0  0  0  0
   -2.8150   -1.5774    0.0000 C   0  0  0  0  0  0  0  0  0  0  0  0
   -1.3198   -1.7385    0.0000 C   0  0  0  0  0  0  0  0  0  0  0  0
   -3.5295   -1.9899    0.0000 C   0  0  0  0  0  0  0  0  0  0  0  0
   -3.5295   -2.8149    0.0000 C   0  0  0  0  0  0  0  0  0  0  0  0
   -2.8150   -3.2274    0.0000 C   0  0  0  0  0  0  0  0  0  0  0  0
   -2.1005   -2.8149    0.0000 C   0  0  0  0  0  0  0  0  0  0  0  0
    0.7689    2.3526    0.0000 C   0  0  0  0  0  0  0  0  0  0  0  0
    1.5762    2.5227    0.0000 C   0  0  0  0  0  0  0  0  0  0  0  0
    0.2179    2.9666    0.0000 C   0  0  0  0  0  0  0  0  0  0  0  0
    1.8325    3.3069    0.0000 C   0  0  0  0  0  0  0  0  0  0  0  0
    2.1271    1.9087    0.0000 C   0  0  0  0  0  0  0  0  0  0  0  0
    0.4742    3.7508    0.0000 C   0  0  0  0  0  0  0  0  0  0  0  0
    1.2815    3.9209    0.0000 C   0  0  0  0  0  0  0  0  0  0  0  0
    1.3137    0.0981    0.0000 H   0  0  0  0  0  0  0  0  0  0  0  0
    0.8243   -0.3411    0.0000 H   0  0  0  0  0  0  0  0  0  0  0  0
   -0.8666    0.2115    0.0000 H   0  0  0  0  0  0  0  0  0  0  0  0
   -1.0022    0.8550    0.0000 H   0  0  0  0  0  0  0  0  0  0  0  0
    0.2501   -0.8563    0.0000 H   0  0  0  0  0  0  0  0  0  0  0  0
   -0.2393   -1.2954    0.0000 H   0  0  0  0  0  0  0  0  0  0  0  0
    1.5148    0.7134    0.0000 H   0  0  0  0  0  0  0  0  0  0  0  0
    1.3792    1.3568    0.0000 H   0  0  0  0  0  0  0  0  0  0  0  0
   -0.3116    1.9095    0.0000 H   0  0  0  0  0  0  0  0  0  0  0  0
   -0.8011    1.4703    0.0000 H   0  0  0  0  0  0  0  0  0  0  0  0
   -1.5700   -0.8823    0.0000 H   0  0  0  0  0  0  0  0  0  0  0  0
   -1.0805   -0.4431    0.0000 H   0  0  0  0  0  0  0  0  0  0  0  0
   -2.4862   -1.1855    0.0000 H   0  0  0  0  0  0  0  0  0  0  0  0
   -3.1438   -1.1855    0.0000 H   0  0  0  0  0  0  0  0  0  0  0  0
   -4.0332   -2.0788    0.0000 H   0  0  0  0  0  0  0  0  0  0  0  0
   -3.7045   -1.5093    0.0000 H   0  0  0  0  0  0  0  0  0  0  0  0
   -3.7045   -3.2956    0.0000 H   0  0  0  0  0  0  0  0  0  0  0  0
   -4.0332   -2.7261    0.0000 H   0  0  0  0  0  0  0  0  0  0  0  0
   -3.1438   -3.6192    0.0000 H   0  0  0  0  0  0  0  0  0  0  0  0
   -2.4862   -3.6192    0.0000 H   0  0  0  0  0  0  0  0  0  0  0  0
   -0.2826    2.8611    0.0000 H   0  0  0  0  0  0  0  0  0  0  0  0
    2.3330    3.4124    0.0000 H   0  0  0  0  0  0  0  0  0  0  0  0
    1.7465    1.5670    0.0000 H   0  0  0  0  0  0  0  0  0  0  0  0
    2.4688    1.5279    0.0000 H   0  0  0  0  0  0  0  0  0  0  0  0
    2.5079    2.2502    0.0000 H   0  0  0  0  0  0  0  0  0  0  0  0
    0.1326    4.1315    0.0000 H   0  0  0  0  0  0  0  0  0  0  0  0
    1.4404    4.4071    0.0000 H   0  0  0  0  0  0  0  0  0  0  0  0
  1  6  1  0  0  0  0
  1  7  1  0  0  0  0
  1  8  1  0  0  0  0
  2  9  1  0  0  0  0
  2 10  1  0  0  0  0
  2 18  1  0  0  0  0
  3 12  1  0  0  0  0
  3 13  1  0  0  0  0
  3 17  1  0  0  0  0
  4  5  1  0  0  0  0
  4 13  2  0  0  0  0
  5 17  2  0  0  0  0
  6  9  1  0  0  0  0
  6 25  1  0  0  0  0
  6 26  1  0  0  0  0
  7 10  1  0  0  0  0
  7 27  1  0  0  0  0
  7 28  1  0  0  0  0
  8 11  1  0  0  0  0
  8 29  1  0  0  0  0
  8 30  1  0  0  0  0
  9 31  1  0  0  0  0
  9 32  1  0  0  0  0
 10 33  1  0  0  0  0
 10 34  1  0  0  0  0
 11 13  1  0  0  0  0
 11 35  1  0  0  0  0
 11 36  1  0  0  0  0
 12 14  1  0  0  0  0
 12 37  1  0  0  0  0
 12 38  1  0  0  0  0
 14 15  1  0  0  0  0
 14 39  1  0  0  0  0
 14 40  1  0  0  0  0
 15 16  1  0  0  0  0
 15 41  1  0  0  0  0
 15 42  1  0  0  0  0
 16 17  1  0  0  0  0
 16 43  1  0  0  0  0
 16 44  1  0  0  0  0
 18 19  1  0  0  0  0
 18 20  2  0  0  0  0
 19 21  2  0  0  0  0
 19 22  1  0  0  0  0
 20 23  1  0  0  0  0
 20 45  1  0  0  0  0
 21 24  1  0  0  0  0
 21 46  1  0  0  0  0
 22 47  1  0  0  0  0
 22 48  1  0  0  0  0
 22 49  1  0  0  0  0
 23 24  2  0  0  0  0
 23 50  1  0  0  0  0
 24 51  1  0  0  0  0
M  CHG  1   1   1
M  END
