# Supplementary material for: Virtual screening of GPCRs: An in silico chemogenomics approach
Source: BMC Bioinformatics. 2008 Sep 6;9:363. doi: 10.1186/1471-2105-9-363 (PMC2553090; doi:10.1186/1471-2105-9-363)
Supplement: Additional file 2 — Source and data. Source code (under GPL license) and benchmark used in the experiments in a compressed archive checker.tgz. [file 1471-2105-9-363-S2.tgz › chemker/data/chemogenomics/glida/compfiles/mol/L000688.mol]

L000688.mol


 41 43  0     1  0  0  0  0  0999 V2000
   -0.7433   -6.2838    0.0000 N   0  0  0  0  0  0  0  0  0  0  0  0
   -1.3740   -8.3735    0.0000 N   0  3  0  0  0  0  0  0  0  0  0  0
   -0.5863   -4.2350    0.0000 C   0  0  0  0  0  0  0  0  0  0  0  0
   -0.3312   -5.0196    0.0000 C   0  0  0  0  0  0  0  0  0  0  0  0
   -0.9988   -5.5045    0.0000 C   0  0  0  0  0  0  0  0  0  0  0  0
   -1.4113   -4.2350    0.0000 C   0  0  0  0  0  0  0  0  0  0  0  0
   -1.6662   -5.0196    0.0000 C   0  0  0  0  0  0  0  0  0  0  0  0
    0.1984   -3.9800    0.0000 C   0  0  0  0  0  0  0  0  0  0  0  0
   -0.5863   -3.4100    0.0000 C   0  0  0  0  0  0  0  0  0  0  0  0
    0.3310   -5.5034    0.0000 C   0  0  0  0  0  0  0  0  0  0  0  0
    0.0769   -6.2832    0.0000 C   0  0  0  0  0  0  0  0  0  0  0  0
   -1.2270   -6.9522    0.0000 C   0  0  0  0  0  0  0  0  0  0  0  0
   -1.9763   -3.5875    0.0000 C   0  0  0  0  0  0  0  0  0  0  0  0
   -2.5039   -5.2112    0.0000 C   0  0  0  0  0  0  0  0  0  0  0  0
   -0.8902   -7.7053    0.0000 C   0  0  3  0  0  0  0  0  0  0  0  0
   -3.0838   -4.5770    0.0000 C   0  0  0  0  0  0  0  0  0  0  0  0
   -2.8183   -3.7597    0.0000 C   0  0  0  0  0  0  0  0  0  0  0  0
   -0.0695   -7.7901    0.0000 C   0  0  0  0  0  0  0  0  0  0  0  0
   -3.8901   -4.7517    0.0000 C   0  0  0  0  0  0  0  0  0  0  0  0
    0.3565   -4.4665    0.0000 H   0  0  0  0  0  0  0  0  0  0  0  0
    0.6849   -3.8220    0.0000 H   0  0  0  0  0  0  0  0  0  0  0  0
    0.0403   -3.4935    0.0000 H   0  0  0  0  0  0  0  0  0  0  0  0
   -0.0747   -3.4100    0.0000 H   0  0  0  0  0  0  0  0  0  0  0  0
   -0.5863   -2.8985    0.0000 H   0  0  0  0  0  0  0  0  0  0  0  0
   -1.0978   -3.4100    0.0000 H   0  0  0  0  0  0  0  0  0  0  0  0
    0.8178   -5.3461    0.0000 H   0  0  0  0  0  0  0  0  0  0  0  0
    0.3775   -6.6970    0.0000 H   0  0  0  0  0  0  0  0  0  0  0  0
   -1.6506   -7.2390    0.0000 H   0  0  0  0  0  0  0  0  0  0  0  0
   -1.5830   -6.5848    0.0000 H   0  0  0  0  0  0  0  0  0  0  0  0
   -1.8126   -3.1029    0.0000 H   0  0  0  0  0  0  0  0  0  0  0  0
   -2.6563   -5.6995    0.0000 H   0  0  0  0  0  0  0  0  0  0  0  0
   -0.6813   -8.1722    0.0000 H   0  0  0  0  0  0  0  0  0  0  0  0
   -3.1591   -3.3783    0.0000 H   0  0  0  0  0  0  0  0  0  0  0  0
   -0.1221   -8.2989    0.0000 H   0  0  0  0  0  0  0  0  0  0  0  0
    0.4392   -7.8427    0.0000 H   0  0  0  0  0  0  0  0  0  0  0  0
   -0.0169   -7.2813    0.0000 H   0  0  0  0  0  0  0  0  0  0  0  0
   -3.9985   -4.2517    0.0000 H   0  0  0  0  0  0  0  0  0  0  0  0
   -4.3901   -4.8599    0.0000 H   0  0  0  0  0  0  0  0  0  0  0  0
   -3.7819   -5.2516    0.0000 H   0  0  0  0  0  0  0  0  0  0  0  0
   -1.8828   -8.3210    0.0000 H   0  0  0  0  0  0  0  0  0  0  0  0
   -1.1651   -8.8405    0.0000 H   0  0  0  0  0  0  0  0  0  0  0  0
  1  5  1  0  0  0  0
  1 11  1  0  0  0  0
  1 12  1  0  0  0  0
  2 15  1  0  0  0  0
  2 40  1  0  0  0  0
  2 41  1  0  0  0  0
  3  4  1  0  0  0  0
  3  6  1  0  0  0  0
  3  8  1  0  0  0  0
  3  9  1  0  0  0  0
  4  5  2  0  0  0  0
  4 10  1  0  0  0  0
  5  7  1  0  0  0  0
  6  7  2  0  0  0  0
  6 13  1  0  0  0  0
  7 14  1  0  0  0  0
  8 20  1  0  0  0  0
  8 21  1  0  0  0  0
  8 22  1  0  0  0  0
  9 23  1  0  0  0  0
  9 24  1  0  0  0  0
  9 25  1  0  0  0  0
 10 11  2  0  0  0  0
 10 26  1  0  0  0  0
 11 27  1  0  0  0  0
 12 15  1  0  0  0  0
 12 28  1  0  0  0  0
 12 29  1  0  0  0  0
 13 17  2  0  0  0  0
 13 30  1  0  0  0  0
 14 16  2  0  0  0  0
 14 31  1  0  0  0  0
 15 18  1  0  0  0  0
 15 32  1  0  0  0  0
 16 17  1  0  0  0  0
 16 19  1  0  0  0  0
 17 33  1  0  0  0  0
 18 34  1  0  0  0  0
 18 35  1  0  0  0  0
 18 36  1  0  0  0  0
 19 37  1  0  0  0  0
 19 38  1  0  0  0  0
 19 39  1  0  0  0  0
M  CHG  1   2   1
M  END
