# Supplementary material for: Virtual screening of GPCRs: An in silico chemogenomics approach
Source: BMC Bioinformatics. 2008 Sep 6;9:363. doi: 10.1186/1471-2105-9-363 (PMC2553090; doi:10.1186/1471-2105-9-363)
Supplement: Additional file 2 — Source and data. Source code (under GPL license) and benchmark used in the experiments in a compressed archive checker.tgz. [file 1471-2105-9-363-S2.tgz › chemker/data/chemogenomics/glida/compfiles/mol/L000713.mol]

L000713.mol


 30 31  0     0  0  0  0  0  0999 V2000
    0.0000    0.0000    0.0000 Cl  0  0  0  0  0  0  0  0  0  0  0  0
    0.7145   -4.5376    0.0000 N   0  0  0  0  0  0  0  0  0  0  0  0
   -0.7145   -4.5376    0.0000 N   0  0  0  0  0  0  0  0  0  0  0  0
   -1.4290   -3.3001    0.0000 N   0  0  0  0  0  0  0  0  0  0  0  0
    0.0000   -5.7751    0.0000 N   0  0  0  0  0  0  0  0  0  0  0  0
    0.0000   -3.3001    0.0000 C   0  0  0  0  0  0  0  0  0  0  0  0
    0.7145   -3.7126    0.0000 C   0  0  0  0  0  0  0  0  0  0  0  0
    1.4289   -3.3001    0.0000 C   0  0  0  0  0  0  0  0  0  0  0  0
    0.0000   -2.4751    0.0000 C   0  0  0  0  0  0  0  0  0  0  0  0
   -0.7145   -3.7126    0.0000 C   0  0  0  0  0  0  0  0  0  0  0  0
   -0.7145   -2.0625    0.0000 C   0  0  0  0  0  0  0  0  0  0  0  0
    0.7145   -2.0625    0.0000 C   0  0  0  0  0  0  0  0  0  0  0  0
    2.1435   -3.7126    0.0000 C   0  0  0  0  0  0  0  0  0  0  0  0
    0.0000   -4.9501    0.0000 C   0  0  0  0  0  0  0  0  0  0  0  0
   -0.7145   -1.2375    0.0000 C   0  0  0  0  0  0  0  0  0  0  0  0
    0.7145   -1.2375    0.0000 C   0  0  0  0  0  0  0  0  0  0  0  0
    0.0000   -0.8250    0.0000 C   0  0  0  0  0  0  0  0  0  0  0  0
    1.7578   -2.9083    0.0000 H   0  0  0  0  0  0  0  0  0  0  0  0
    1.1002   -2.9083    0.0000 H   0  0  0  0  0  0  0  0  0  0  0  0
   -1.1575   -2.3183    0.0000 H   0  0  0  0  0  0  0  0  0  0  0  0
    1.1574   -2.3183    0.0000 H   0  0  0  0  0  0  0  0  0  0  0  0
    2.3992   -3.2696    0.0000 H   0  0  0  0  0  0  0  0  0  0  0  0
    2.5864   -3.9683    0.0000 H   0  0  0  0  0  0  0  0  0  0  0  0
    1.8877   -4.1555    0.0000 H   0  0  0  0  0  0  0  0  0  0  0  0
   -1.1575   -0.9818    0.0000 H   0  0  0  0  0  0  0  0  0  0  0  0
    1.1574   -0.9818    0.0000 H   0  0  0  0  0  0  0  0  0  0  0  0
   -1.8720   -3.5558    0.0000 H   0  0  0  0  0  0  0  0  0  0  0  0
   -1.4290   -2.7886    0.0000 H   0  0  0  0  0  0  0  0  0  0  0  0
   -0.4430   -6.0309    0.0000 H   0  0  0  0  0  0  0  0  0  0  0  0
    0.4430   -6.0309    0.0000 H   0  0  0  0  0  0  0  0  0  0  0  0
  1 17  1  0  0  0  0
  2  7  1  0  0  0  0
  2 14  2  0  0  0  0
  3 10  2  0  0  0  0
  3 14  1  0  0  0  0
  4 10  1  0  0  0  0
  4 27  1  0  0  0  0
  4 28  1  0  0  0  0
  5 14  1  0  0  0  0
  5 29  1  0  0  0  0
  5 30  1  0  0  0  0
  6  7  2  0  0  0  0
  6  9  1  0  0  0  0
  6 10  1  0  0  0  0
  7  8  1  0  0  0  0
  8 13  1  0  0  0  0
  8 18  1  0  0  0  0
  8 19  1  0  0  0  0
  9 11  2  0  0  0  0
  9 12  1  0  0  0  0
 11 15  1  0  0  0  0
 11 20  1  0  0  0  0
 12 16  2  0  0  0  0
 12 21  1  0  0  0  0
 13 22  1  0  0  0  0
 13 23  1  0  0  0  0
 13 24  1  0  0  0  0
 15 17  2  0  0  0  0
 15 25  1  0  0  0  0
 16 17  1  0  0  0  0
 16 26  1  0  0  0  0
M  END
