# Supplementary material for: Virtual screening of GPCRs: An in silico chemogenomics approach
Source: BMC Bioinformatics. 2008 Sep 6;9:363. doi: 10.1186/1471-2105-9-363 (PMC2553090; doi:10.1186/1471-2105-9-363)
Supplement: Additional file 2 — Source and data. Source code (under GPL license) and benchmark used in the experiments in a compressed archive checker.tgz. [file 1471-2105-9-363-S2.tgz › chemker/data/chemogenomics/glida/compfiles/mol/L000716.mol]

L000716.mol


 34 37  0     1  0  0  0  0  0999 V2000
    0.0000    0.0000    0.0000 N   0  0  0  0  0  0  0  0  0  0  0  0
   -0.9192   -0.9581    0.0000 N   0  3  0  0  0  0  0  0  0  0  0  0
    0.4831   -1.3835    0.0000 N   0  0  0  0  0  0  0  0  0  0  0  0
   -0.7433    0.3579    0.0000 C   0  0  3  0  0  0  0  0  0  0  0  0
   -0.9268    1.1622    0.0000 C   0  0  0  0  0  0  0  0  0  0  0  0
   -1.3084   -0.2363    0.0000 C   0  0  0  0  0  0  0  0  0  0  0  0
    0.7432    0.3579    0.0000 C   0  0  0  0  0  0  0  0  0  0  0  0
   -0.4125    1.8071    0.0000 C   0  0  0  0  0  0  0  0  0  0  0  0
    0.4125    1.8071    0.0000 C   0  0  0  0  0  0  0  0  0  0  0  0
    0.9268    1.1622    0.0000 C   0  0  0  0  0  0  0  0  0  0  0  0
   -0.1122   -0.8124    0.0000 C   0  0  0  0  0  0  0  0  0  0  0  0
   -1.7784    1.2771    0.0000 C   0  0  0  0  0  0  0  0  0  0  0  0
   -0.7141    2.6117    0.0000 C   0  0  0  0  0  0  0  0  0  0  0  0
    1.3640   -0.2362    0.0000 C   0  0  0  0  0  0  0  0  0  0  0  0
    1.7439    1.4280    0.0000 C   0  0  0  0  0  0  0  0  0  0  0  0
   -2.0985    2.0745    0.0000 C   0  0  0  0  0  0  0  0  0  0  0  0
   -1.5627    2.7463    0.0000 C   0  0  0  0  0  0  0  0  0  0  0  0
    2.1870    0.0107    0.0000 C   0  0  0  0  0  0  0  0  0  0  0  0
    2.3783    0.8484    0.0000 C   0  0  0  0  0  0  0  0  0  0  0  0
   -1.2365    0.4933    0.0000 H   0  0  0  0  0  0  0  0  0  0  0  0
   -1.6399    0.1532    0.0000 H   0  0  0  0  0  0  0  0  0  0  0  0
   -1.7306   -0.5251    0.0000 H   0  0  0  0  0  0  0  0  0  0  0  0
    0.8733    2.0290    0.0000 H   0  0  0  0  0  0  0  0  0  0  0  0
    0.2986    2.3058    0.0000 H   0  0  0  0  0  0  0  0  0  0  0  0
   -2.0926    0.8735    0.0000 H   0  0  0  0  0  0  0  0  0  0  0  0
   -0.3905    3.0079    0.0000 H   0  0  0  0  0  0  0  0  0  0  0  0
    1.2445   -0.7335    0.0000 H   0  0  0  0  0  0  0  0  0  0  0  0
    1.8519    1.9279    0.0000 H   0  0  0  0  0  0  0  0  0  0  0  0
   -2.6045    2.1488    0.0000 H   0  0  0  0  0  0  0  0  0  0  0  0
   -1.7477    3.2232    0.0000 H   0  0  0  0  0  0  0  0  0  0  0  0
    2.5607   -0.3386    0.0000 H   0  0  0  0  0  0  0  0  0  0  0  0
    2.8664    1.0011    0.0000 H   0  0  0  0  0  0  0  0  0  0  0  0
    0.3609   -1.8802    0.0000 H   0  0  0  0  0  0  0  0  0  0  0  0
    0.9742   -1.2409    0.0000 H   0  0  0  0  0  0  0  0  0  0  0  0
  1  4  1  0  0  0  0
  1  7  1  0  0  0  0
  1 11  1  0  0  0  0
  2  6  1  0  0  0  0
  2 11  2  0  0  0  0
  3 11  1  0  0  0  0
  3 33  1  0  0  0  0
  3 34  1  0  0  0  0
  4  5  1  0  0  0  0
  4  6  1  0  0  0  0
  4 20  1  0  0  0  0
  5  8  1  0  0  0  0
  5 12  2  0  0  0  0
  6 21  1  0  0  0  0
  6 22  1  0  0  0  0
  7 10  1  0  0  0  0
  7 14  2  0  0  0  0
  8  9  1  0  0  0  0
  8 13  2  0  0  0  0
  9 10  1  0  0  0  0
  9 23  1  0  0  0  0
  9 24  1  0  0  0  0
 10 15  2  0  0  0  0
 12 16  1  0  0  0  0
 12 25  1  0  0  0  0
 13 17  1  0  0  0  0
 13 26  1  0  0  0  0
 14 18  1  0  0  0  0
 14 27  1  0  0  0  0
 15 19  1  0  0  0  0
 15 28  1  0  0  0  0
 16 17  2  0  0  0  0
 16 29  1  0  0  0  0
 17 30  1  0  0  0  0
 18 19  2  0  0  0  0
 18 31  1  0  0  0  0
 19 32  1  0  0  0  0
M  CHG  1   2   1
M  END
