# Supplementary material for: Virtual screening of GPCRs: An in silico chemogenomics approach
Source: BMC Bioinformatics. 2008 Sep 6;9:363. doi: 10.1186/1471-2105-9-363 (PMC2553090; doi:10.1186/1471-2105-9-363)
Supplement: Additional file 2 — Source and data. Source code (under GPL license) and benchmark used in the experiments in a compressed archive checker.tgz. [file 1471-2105-9-363-S2.tgz › chemker/data/chemogenomics/glida/compfiles/mol/L000722.mol]

L000722.mol


 42 45  0     0  0  0  0  0  0999 V2000
    0.0000    0.0000    0.0000 S   0  0  0  0  0  0  0  0  0  0  0  0
    1.7439   -3.7087    0.0000 N   0  3  0  0  0  0  0  0  0  0  0  0
    1.7439   -2.0587    0.0000 C   0  0  0  0  0  0  0  0  0  0  0  0
    2.4584   -2.4712    0.0000 C   0  0  0  0  0  0  0  0  0  0  0  0
    1.0295   -2.4712    0.0000 C   0  0  0  0  0  0  0  0  0  0  0  0
    1.7439   -1.2336    0.0000 C   0  0  0  0  0  0  0  0  0  0  0  0
    2.4584   -3.2962    0.0000 C   0  0  0  0  0  0  0  0  0  0  0  0
    1.0295   -3.2962    0.0000 C   0  0  0  0  0  0  0  0  0  0  0  0
    2.4873   -0.8757    0.0000 C   0  0  0  0  0  0  0  0  0  0  0  0
    1.0006   -0.8757    0.0000 C   0  0  0  0  0  0  0  0  0  0  0  0
    2.6708   -0.0714    0.0000 C   0  0  0  0  0  0  0  0  0  0  0  0
    2.1564    0.5736    0.0000 C   0  0  0  0  0  0  0  0  0  0  0  0
    1.3314    0.5736    0.0000 C   0  0  0  0  0  0  0  0  0  0  0  0
    0.8170   -0.0714    0.0000 C   0  0  0  0  0  0  0  0  0  0  0  0
    1.7439   -4.5337    0.0000 C   0  0  0  0  0  0  0  0  0  0  0  0
    0.2954   -1.2945    0.0000 C   0  0  0  0  0  0  0  0  0  0  0  0
    3.1081   -1.4698    0.0000 C   0  0  0  0  0  0  0  0  0  0  0  0
    3.4880    0.1945    0.0000 C   0  0  0  0  0  0  0  0  0  0  0  0
   -0.3217   -0.7544    0.0000 C   0  0  0  0  0  0  0  0  0  0  0  0
    3.9312   -1.2229    0.0000 C   0  0  0  0  0  0  0  0  0  0  0  0
    4.1224   -0.3851    0.0000 C   0  0  0  0  0  0  0  0  0  0  0  0
    2.9621   -2.5600    0.0000 H   0  0  0  0  0  0  0  0  0  0  0  0
    2.6334   -1.9905    0.0000 H   0  0  0  0  0  0  0  0  0  0  0  0
    0.8545   -1.9905    0.0000 H   0  0  0  0  0  0  0  0  0  0  0  0
    0.5257   -2.5600    0.0000 H   0  0  0  0  0  0  0  0  0  0  0  0
    2.9621   -3.2074    0.0000 H   0  0  0  0  0  0  0  0  0  0  0  0
    2.6334   -3.7768    0.0000 H   0  0  0  0  0  0  0  0  0  0  0  0
    0.8545   -3.7768    0.0000 H   0  0  0  0  0  0  0  0  0  0  0  0
    0.5257   -3.2074    0.0000 H   0  0  0  0  0  0  0  0  0  0  0  0
    2.6173    0.7956    0.0000 H   0  0  0  0  0  0  0  0  0  0  0  0
    2.0427    1.0724    0.0000 H   0  0  0  0  0  0  0  0  0  0  0  0
    1.4453    1.0724    0.0000 H   0  0  0  0  0  0  0  0  0  0  0  0
    0.8706    0.7956    0.0000 H   0  0  0  0  0  0  0  0  0  0  0  0
    2.2554   -4.5337    0.0000 H   0  0  0  0  0  0  0  0  0  0  0  0
    1.7439   -5.0452    0.0000 H   0  0  0  0  0  0  0  0  0  0  0  0
    1.2324   -4.5337    0.0000 H   0  0  0  0  0  0  0  0  0  0  0  0
    0.2487   -1.8039    0.0000 H   0  0  0  0  0  0  0  0  0  0  0  0
    2.9885   -1.9672    0.0000 H   0  0  0  0  0  0  0  0  0  0  0  0
    3.5961    0.6945    0.0000 H   0  0  0  0  0  0  0  0  0  0  0  0
   -0.8204   -0.8682    0.0000 H   0  0  0  0  0  0  0  0  0  0  0  0
    4.3048   -1.5723    0.0000 H   0  0  0  0  0  0  0  0  0  0  0  0
    4.6107   -0.2325    0.0000 H   0  0  0  0  0  0  0  0  0  0  0  0
  1 14  1  0  0  0  0
  1 19  1  0  0  0  0
  2  7  1  0  0  0  0
  2  8  1  0  0  0  0
  2 15  1  0  0  0  0
  3  4  1  0  0  0  0
  3  5  1  0  0  0  0
  3  6  2  0  0  0  0
  4  7  1  0  0  0  0
  4 22  1  0  0  0  0
  4 23  1  0  0  0  0
  5  8  1  0  0  0  0
  5 24  1  0  0  0  0
  5 25  1  0  0  0  0
  6  9  1  0  0  0  0
  6 10  1  0  0  0  0
  7 26  1  0  0  0  0
  7 27  1  0  0  0  0
  8 28  1  0  0  0  0
  8 29  1  0  0  0  0
  9 11  1  0  0  0  0
  9 17  2  0  0  0  0
 10 14  2  0  0  0  0
 10 16  1  0  0  0  0
 11 12  1  0  0  0  0
 11 18  2  0  0  0  0
 12 13  1  0  0  0  0
 12 30  1  0  0  0  0
 12 31  1  0  0  0  0
 13 14  1  0  0  0  0
 13 32  1  0  0  0  0
 13 33  1  0  0  0  0
 15 34  1  0  0  0  0
 15 35  1  0  0  0  0
 15 36  1  0  0  0  0
 16 19  2  0  0  0  0
 16 37  1  0  0  0  0
 17 20  1  0  0  0  0
 17 38  1  0  0  0  0
 18 21  1  0  0  0  0
 18 39  1  0  0  0  0
 19 40  1  0  0  0  0
 20 21  2  0  0  0  0
 20 41  1  0  0  0  0
 21 42  1  0  0  0  0
M  CHG  1   2   1
M  END
