# Supplementary material for: Virtual screening of GPCRs: An in silico chemogenomics approach
Source: BMC Bioinformatics. 2008 Sep 6;9:363. doi: 10.1186/1471-2105-9-363 (PMC2553090; doi:10.1186/1471-2105-9-363)
Supplement: Additional file 2 — Source and data. Source code (under GPL license) and benchmark used in the experiments in a compressed archive checker.tgz. [file 1471-2105-9-363-S2.tgz › chemker/data/chemogenomics/glida/compfiles/mol/L000724.mol]

L000724.mol


 34 35  0     0  0  0  0  0  0999 V2000
    0.0000    0.0000    0.0000 O   0  0  0  0  0  0  0  0  0  0  0  0
    2.9241   -1.4890    0.0000 N   0  0  0  0  0  0  0  0  0  0  0  0
    4.2441    1.5774    0.0000 N   0  3  0  0  0  0  0  0  0  0  0  0
    2.9241   -0.1611    0.0000 C   0  0  0  0  0  0  0  0  0  0  0  0
    3.1804    0.6231    0.0000 C   0  0  0  0  0  0  0  0  0  0  0  0
    2.1435   -0.4125    0.0000 C   0  0  0  0  0  0  0  0  0  0  0  0
    3.9877    0.7933    0.0000 C   0  0  0  0  0  0  0  0  0  0  0  0
    2.1435   -1.2375    0.0000 C   0  0  0  0  0  0  0  0  0  0  0  0
    3.4056   -0.8250    0.0000 C   0  0  0  0  0  0  0  0  0  0  0  0
    1.4290    0.0000    0.0000 C   0  0  0  0  0  0  0  0  0  0  0  0
    1.4290   -1.6500    0.0000 C   0  0  0  0  0  0  0  0  0  0  0  0
    0.7145   -0.4125    0.0000 C   0  0  0  0  0  0  0  0  0  0  0  0
    0.7145   -1.2375    0.0000 C   0  0  0  0  0  0  0  0  0  0  0  0
    3.6930    2.1915    0.0000 C   0  0  0  0  0  0  0  0  0  0  0  0
    5.0513    1.7476    0.0000 C   0  0  0  0  0  0  0  0  0  0  0  0
   -0.7145   -0.4125    0.0000 C   0  0  0  0  0  0  0  0  0  0  0  0
    2.6740    0.6952    0.0000 H   0  0  0  0  0  0  0  0  0  0  0  0
    3.1634    1.1343    0.0000 H   0  0  0  0  0  0  0  0  0  0  0  0
    4.4941    0.7211    0.0000 H   0  0  0  0  0  0  0  0  0  0  0  0
    4.0047    0.2820    0.0000 H   0  0  0  0  0  0  0  0  0  0  0  0
    3.9171   -0.8250    0.0000 H   0  0  0  0  0  0  0  0  0  0  0  0
    3.0830   -1.9752    0.0000 H   0  0  0  0  0  0  0  0  0  0  0  0
    1.4290    0.5115    0.0000 H   0  0  0  0  0  0  0  0  0  0  0  0
    1.4290   -2.1615    0.0000 H   0  0  0  0  0  0  0  0  0  0  0  0
    0.2715   -1.4933    0.0000 H   0  0  0  0  0  0  0  0  0  0  0  0
    3.3123    1.8499    0.0000 H   0  0  0  0  0  0  0  0  0  0  0  0
    3.3514    2.5722    0.0000 H   0  0  0  0  0  0  0  0  0  0  0  0
    4.0738    2.5331    0.0000 H   0  0  0  0  0  0  0  0  0  0  0  0
    5.1568    1.2470    0.0000 H   0  0  0  0  0  0  0  0  0  0  0  0
    4.9458    2.2481    0.0000 H   0  0  0  0  0  0  0  0  0  0  0  0
    5.5518    1.8530    0.0000 H   0  0  0  0  0  0  0  0  0  0  0  0
   -0.9702    0.0304    0.0000 H   0  0  0  0  0  0  0  0  0  0  0  0
   -1.1574   -0.6683    0.0000 H   0  0  0  0  0  0  0  0  0  0  0  0
   -0.4587   -0.8555    0.0000 H   0  0  0  0  0  0  0  0  0  0  0  0
  1 12  1  0  0  0  0
  1 16  1  0  0  0  0
  2  8  1  0  0  0  0
  2  9  1  0  0  0  0
  2 22  1  0  0  0  0
  3  7  1  0  0  0  0
  3 14  1  0  0  0  0
  3 15  1  0  0  0  0
  4  5  1  0  0  0  0
  4  6  1  0  0  0  0
  4  9  2  0  0  0  0
  5  7  1  0  0  0  0
  5 17  1  0  0  0  0
  5 18  1  0  0  0  0
  6  8  2  0  0  0  0
  6 10  1  0  0  0  0
  7 19  1  0  0  0  0
  7 20  1  0  0  0  0
  8 11  1  0  0  0  0
  9 21  1  0  0  0  0
 10 12  2  0  0  0  0
 10 23  1  0  0  0  0
 11 13  2  0  0  0  0
 11 24  1  0  0  0  0
 12 13  1  0  0  0  0
 13 25  1  0  0  0  0
 14 26  1  0  0  0  0
 14 27  1  0  0  0  0
 14 28  1  0  0  0  0
 15 29  1  0  0  0  0
 15 30  1  0  0  0  0
 15 31  1  0  0  0  0
 16 32  1  0  0  0  0
 16 33  1  0  0  0  0
 16 34  1  0  0  0  0
M  CHG  1   3   1
M  END
