# Supplementary material for: Virtual screening of GPCRs: An in silico chemogenomics approach
Source: BMC Bioinformatics. 2008 Sep 6;9:363. doi: 10.1186/1471-2105-9-363 (PMC2553090; doi:10.1186/1471-2105-9-363)
Supplement: Additional file 2 — Source and data. Source code (under GPL license) and benchmark used in the experiments in a compressed archive checker.tgz. [file 1471-2105-9-363-S2.tgz › chemker/data/chemogenomics/glida/compfiles/mol/L000731.mol]

L000731.mol


 39 42  0     0  0  0  0  0  0999 V2000
    0.0000    0.0000    0.0000 S   0  0  0  0  0  0  0  0  0  0  0  0
    2.5758    3.2300    0.0000 S   0  0  0  0  0  0  0  0  0  0  0  0
   -0.8119    2.3041    0.0000 N   0  0  0  0  0  0  0  0  0  0  0  0
   -2.4206    2.6713    0.0000 N   0  3  0  0  0  0  0  0  0  0  0  0
    0.5068    2.7656    0.0000 N   0  3  0  0  0  0  0  0  0  0  0  0
    2.0617   -0.8299    0.0000 N   0  0  0  0  0  0  0  0  0  0  0  0
   -1.0551    3.0924    0.0000 C   0  0  0  0  0  0  0  0  0  0  0  0
   -1.3731    1.6993    0.0000 C   0  0  0  0  0  0  0  0  0  0  0  0
   -1.8594    3.2760    0.0000 C   0  0  0  0  0  0  0  0  0  0  0  0
   -2.1774    1.8829    0.0000 C   0  0  0  0  0  0  0  0  0  0  0  0
   -0.0076    2.1205    0.0000 C   0  0  0  0  0  0  0  0  0  0  0  0
    0.1760    1.3162    0.0000 C   0  0  0  0  0  0  0  0  0  0  0  0
   -3.2249    2.8548    0.0000 C   0  0  0  0  0  0  0  0  0  0  0  0
    0.9193    0.9582    0.0000 C   0  0  0  0  0  0  0  0  0  0  0  0
    1.6627    1.3162    0.0000 C   0  0  0  0  0  0  0  0  0  0  0  0
    1.3318    2.7656    0.0000 C   0  0  0  0  0  0  0  0  0  0  0  0
    1.8462    2.1205    0.0000 C   0  0  0  0  0  0  0  0  0  0  0  0
   -0.3892    0.7219    0.0000 C   0  0  0  0  0  0  0  0  0  0  0  0
    0.8071    0.1458    0.0000 C   0  0  0  0  0  0  0  0  0  0  0  0
    1.7854    3.4489    0.0000 C   0  0  0  0  0  0  0  0  0  0  0  0
    2.6134    2.4106    0.0000 C   0  0  0  0  0  0  0  0  0  0  0  0
    2.3077    0.8018    0.0000 C   0  0  0  0  0  0  0  0  0  0  0  0
    2.1848   -0.0140    0.0000 C   0  0  0  0  0  0  0  0  0  0  0  0
   -0.5476    3.1561    0.0000 H   0  0  0  0  0  0  0  0  0  0  0  0
   -1.0296    3.6033    0.0000 H   0  0  0  0  0  0  0  0  0  0  0  0
   -1.5718    1.2280    0.0000 H   0  0  0  0  0  0  0  0  0  0  0  0
   -0.9434    1.4218    0.0000 H   0  0  0  0  0  0  0  0  0  0  0  0
   -1.6608    3.7474    0.0000 H   0  0  0  0  0  0  0  0  0  0  0  0
   -2.2891    3.5536    0.0000 H   0  0  0  0  0  0  0  0  0  0  0  0
   -2.6850    1.8193    0.0000 H   0  0  0  0  0  0  0  0  0  0  0  0
   -2.2029    1.3720    0.0000 H   0  0  0  0  0  0  0  0  0  0  0  0
   -3.3388    2.3561    0.0000 H   0  0  0  0  0  0  0  0  0  0  0  0
   -3.7237    2.9687    0.0000 H   0  0  0  0  0  0  0  0  0  0  0  0
   -3.1111    3.3536    0.0000 H   0  0  0  0  0  0  0  0  0  0  0  0
   -0.8962    0.7897    0.0000 H   0  0  0  0  0  0  0  0  0  0  0  0
    1.1762   -0.2084    0.0000 H   0  0  0  0  0  0  0  0  0  0  0  0
    1.6065    3.9280    0.0000 H   0  0  0  0  0  0  0  0  0  0  0  0
    3.0407    2.1296    0.0000 H   0  0  0  0  0  0  0  0  0  0  0  0
    2.7838    0.9886    0.0000 H   0  0  0  0  0  0  0  0  0  0  0  0
  1 18  1  0  0  0  0
  1 19  1  0  0  0  0
  2 20  1  0  0  0  0
  2 21  1  0  0  0  0
  3  7  1  0  0  0  0
  3  8  1  0  0  0  0
  3 11  1  0  0  0  0
  4  9  1  0  0  0  0
  4 10  1  0  0  0  0
  4 13  1  0  0  0  0
  5 11  2  0  0  0  0
  5 16  1  0  0  0  0
  6 23  3  0  0  0  0
  7  9  1  0  0  0  0
  7 24  1  0  0  0  0
  7 25  1  0  0  0  0
  8 10  1  0  0  0  0
  8 26  1  0  0  0  0
  8 27  1  0  0  0  0
  9 28  1  0  0  0  0
  9 29  1  0  0  0  0
 10 30  1  0  0  0  0
 10 31  1  0  0  0  0
 11 12  1  0  0  0  0
 12 14  1  0  0  0  0
 12 18  2  0  0  0  0
 13 32  1  0  0  0  0
 13 33  1  0  0  0  0
 13 34  1  0  0  0  0
 14 15  1  0  0  0  0
 14 19  2  0  0  0  0
 15 17  1  0  0  0  0
 15 22  2  0  0  0  0
 16 17  1  0  0  0  0
 16 20  2  0  0  0  0
 17 21  2  0  0  0  0
 18 35  1  0  0  0  0
 19 36  1  0  0  0  0
 20 37  1  0  0  0  0
 21 38  1  0  0  0  0
 22 23  1  0  0  0  0
 22 39  1  0  0  0  0
M  CHG  2   4   1   5   1
M  END
