# Supplementary material for: Virtual screening of GPCRs: An in silico chemogenomics approach
Source: BMC Bioinformatics. 2008 Sep 6;9:363. doi: 10.1186/1471-2105-9-363 (PMC2553090; doi:10.1186/1471-2105-9-363)
Supplement: Additional file 2 — Source and data. Source code (under GPL license) and benchmark used in the experiments in a compressed archive checker.tgz. [file 1471-2105-9-363-S2.tgz › chemker/data/chemogenomics/glida/compfiles/mol/L000733.mol]

L000733.mol


 28 28  0     0  0  0  0  0  0999 V2000
    0.0000    0.0000    0.0000 O   0  5  0  0  0  0  0  0  0  0  0  0
    0.0000   -1.4289    0.0000 O   0  0  0  0  0  0  0  0  0  0  0  0
   -2.8876   -0.7145    0.0000 N   0  3  0  0  0  0  0  0  0  0  0  0
   -1.6500   -1.4289    0.0000 C   0  0  0  0  0  0  0  0  0  0  0  0
   -2.3645   -1.8414    0.0000 C   0  0  0  0  0  0  0  0  0  0  0  0
   -0.9356   -1.8414    0.0000 C   0  0  0  0  0  0  0  0  0  0  0  0
   -2.3645   -2.6665    0.0000 C   0  0  0  0  0  0  0  0  0  0  0  0
   -0.9356   -2.6665    0.0000 C   0  0  0  0  0  0  0  0  0  0  0  0
   -1.6500   -3.0790    0.0000 C   0  0  0  0  0  0  0  0  0  0  0  0
   -1.2375   -0.7145    0.0000 C   0  0  0  0  0  0  0  0  0  0  0  0
   -2.0625   -0.7145    0.0000 C   0  0  0  0  0  0  0  0  0  0  0  0
   -0.4125   -0.7145    0.0000 C   0  0  0  0  0  0  0  0  0  0  0  0
   -2.5395   -1.3608    0.0000 H   0  0  0  0  0  0  0  0  0  0  0  0
   -2.8683   -1.9303    0.0000 H   0  0  0  0  0  0  0  0  0  0  0  0
   -0.4318   -1.9303    0.0000 H   0  0  0  0  0  0  0  0  0  0  0  0
   -0.7606   -1.3608    0.0000 H   0  0  0  0  0  0  0  0  0  0  0  0
   -2.8683   -2.5777    0.0000 H   0  0  0  0  0  0  0  0  0  0  0  0
   -2.5395   -3.1471    0.0000 H   0  0  0  0  0  0  0  0  0  0  0  0
   -0.7606   -3.1471    0.0000 H   0  0  0  0  0  0  0  0  0  0  0  0
   -0.4318   -2.5777    0.0000 H   0  0  0  0  0  0  0  0  0  0  0  0
   -1.9788   -3.4709    0.0000 H   0  0  0  0  0  0  0  0  0  0  0  0
   -1.3213   -3.4709    0.0000 H   0  0  0  0  0  0  0  0  0  0  0  0
   -1.1487   -0.2107    0.0000 H   0  0  0  0  0  0  0  0  0  0  0  0
   -1.7182   -0.5395    0.0000 H   0  0  0  0  0  0  0  0  0  0  0  0
   -2.1514   -0.2107    0.0000 H   0  0  0  0  0  0  0  0  0  0  0  0
   -1.5819   -0.5395    0.0000 H   0  0  0  0  0  0  0  0  0  0  0  0
   -3.1433   -0.2715    0.0000 H   0  0  0  0  0  0  0  0  0  0  0  0
   -3.1433   -1.1574    0.0000 H   0  0  0  0  0  0  0  0  0  0  0  0
  1 12  1  0  0  0  0
  2 12  2  0  0  0  0
  3 11  1  0  0  0  0
  3 27  1  0  0  0  0
  3 28  1  0  0  0  0
  4  5  1  0  0  0  0
  4  6  1  0  0  0  0
  4 10  1  0  0  0  0
  4 11  1  0  0  0  0
  5  7  1  0  0  0  0
  5 13  1  0  0  0  0
  5 14  1  0  0  0  0
  6  8  1  0  0  0  0
  6 15  1  0  0  0  0
  6 16  1  0  0  0  0
  7  9  1  0  0  0  0
  7 17  1  0  0  0  0
  7 18  1  0  0  0  0
  8  9  1  0  0  0  0
  8 19  1  0  0  0  0
  8 20  1  0  0  0  0
  9 21  1  0  0  0  0
  9 22  1  0  0  0  0
 10 12  1  0  0  0  0
 10 23  1  0  0  0  0
 10 24  1  0  0  0  0
 11 25  1  0  0  0  0
 11 26  1  0  0  0  0
M  CHG  2   1  -1   3   1
M  END
