# Supplementary material for: Virtual screening of GPCRs: An in silico chemogenomics approach
Source: BMC Bioinformatics. 2008 Sep 6;9:363. doi: 10.1186/1471-2105-9-363 (PMC2553090; doi:10.1186/1471-2105-9-363)
Supplement: Additional file 2 — Source and data. Source code (under GPL license) and benchmark used in the experiments in a compressed archive checker.tgz. [file 1471-2105-9-363-S2.tgz › chemker/data/chemogenomics/glida/compfiles/mol/L000736.mol]

L000736.mol


 40 43  0     1  0  0  0  0  0999 V2000
    0.0000    0.0000    0.0000 N   0  0  3  0  0  0  0  0  0  0  0  0
   -1.3470   -0.9337    0.0000 N   0  3  3  0  0  0  0  0  0  0  0  0
   -0.7136    0.3437    0.0000 C   0  0  3  0  0  0  0  0  0  0  0  0
   -1.4024   -0.1106    0.0000 C   0  0  0  0  0  0  0  0  0  0  0  0
    0.0743   -0.8217    0.0000 C   0  0  0  0  0  0  0  0  0  0  0  0
   -0.8899    1.1158    0.0000 C   0  0  0  0  0  0  0  0  0  0  0  0
   -0.6038   -1.2917    0.0000 C   0  0  0  0  0  0  0  0  0  0  0  0
    0.7135    0.3437    0.0000 C   0  0  0  0  0  0  0  0  0  0  0  0
   -0.3960    1.7350    0.0000 C   0  0  0  0  0  0  0  0  0  0  0  0
    0.3960    1.7350    0.0000 C   0  0  0  0  0  0  0  0  0  0  0  0
    0.8899    1.1158    0.0000 C   0  0  0  0  0  0  0  0  0  0  0  0
   -2.0031   -1.3774    0.0000 C   0  0  0  0  0  0  0  0  0  0  0  0
   -1.7075    1.2262    0.0000 C   0  0  0  0  0  0  0  0  0  0  0  0
    1.3096   -0.2268    0.0000 C   0  0  0  0  0  0  0  0  0  0  0  0
   -0.6856    2.5076    0.0000 C   0  0  0  0  0  0  0  0  0  0  0  0
    1.6744    1.3711    0.0000 C   0  0  0  0  0  0  0  0  0  0  0  0
   -2.0148    1.9918    0.0000 C   0  0  0  0  0  0  0  0  0  0  0  0
   -1.5004    2.6369    0.0000 C   0  0  0  0  0  0  0  0  0  0  0  0
    2.0998    0.0103    0.0000 C   0  0  0  0  0  0  0  0  0  0  0  0
    2.2834    0.8146    0.0000 C   0  0  0  0  0  0  0  0  0  0  0  0
   -1.1694    0.5265    0.0000 H   0  0  0  0  0  0  0  0  0  0  0  0
   -1.5986    0.3396    0.0000 H   0  0  0  0  0  0  0  0  0  0  0  0
   -1.8794   -0.2268    0.0000 H   0  0  0  0  0  0  0  0  0  0  0  0
    0.2809   -1.2672    0.0000 H   0  0  0  0  0  0  0  0  0  0  0  0
    0.5486   -0.6944    0.0000 H   0  0  0  0  0  0  0  0  0  0  0  0
   -0.8894   -1.6911    0.0000 H   0  0  0  0  0  0  0  0  0  0  0  0
   -0.2591   -1.6414    0.0000 H   0  0  0  0  0  0  0  0  0  0  0  0
    0.8385    1.9481    0.0000 H   0  0  0  0  0  0  0  0  0  0  0  0
    0.2867    2.2138    0.0000 H   0  0  0  0  0  0  0  0  0  0  0  0
   -1.7281   -1.7841    0.0000 H   0  0  0  0  0  0  0  0  0  0  0  0
   -2.4100   -1.6524    0.0000 H   0  0  0  0  0  0  0  0  0  0  0  0
   -2.2782   -0.9706    0.0000 H   0  0  0  0  0  0  0  0  0  0  0  0
   -2.0092    0.8388    0.0000 H   0  0  0  0  0  0  0  0  0  0  0  0
    1.1949   -0.7042    0.0000 H   0  0  0  0  0  0  0  0  0  0  0  0
   -0.3750    2.8879    0.0000 H   0  0  0  0  0  0  0  0  0  0  0  0
    1.7780    1.8511    0.0000 H   0  0  0  0  0  0  0  0  0  0  0  0
   -2.5006    2.0631    0.0000 H   0  0  0  0  0  0  0  0  0  0  0  0
   -1.6780    3.0946    0.0000 H   0  0  0  0  0  0  0  0  0  0  0  0
    2.4586   -0.3251    0.0000 H   0  0  0  0  0  0  0  0  0  0  0  0
    2.7521    0.9612    0.0000 H   0  0  0  0  0  0  0  0  0  0  0  0
  1  3  1  0  0  0  0
  1  5  1  0  0  0  0
  1  8  1  0  0  0  0
  2  4  1  0  0  0  0
  2  7  1  0  0  0  0
  2 12  1  0  0  0  0
  3  4  1  0  0  0  0
  3  6  1  0  0  0  0
  3 21  1  0  0  0  0
  4 22  1  0  0  0  0
  4 23  1  0  0  0  0
  5  7  1  0  0  0  0
  5 24  1  0  0  0  0
  5 25  1  0  0  0  0
  6  9  1  0  0  0  0
  6 13  2  0  0  0  0
  7 26  1  0  0  0  0
  7 27  1  0  0  0  0
  8 11  1  0  0  0  0
  8 14  2  0  0  0  0
  9 10  1  0  0  0  0
  9 15  2  0  0  0  0
 10 11  1  0  0  0  0
 10 28  1  0  0  0  0
 10 29  1  0  0  0  0
 11 16  2  0  0  0  0
 12 30  1  0  0  0  0
 12 31  1  0  0  0  0
 12 32  1  0  0  0  0
 13 17  1  0  0  0  0
 13 33  1  0  0  0  0
 14 19  1  0  0  0  0
 14 34  1  0  0  0  0
 15 18  1  0  0  0  0
 15 35  1  0  0  0  0
 16 20  1  0  0  0  0
 16 36  1  0  0  0  0
 17 18  2  0  0  0  0
 17 37  1  0  0  0  0
 18 38  1  0  0  0  0
 19 20  2  0  0  0  0
 19 39  1  0  0  0  0
 20 40  1  0  0  0  0
M  CHG  1   2   1
M  END
