# Supplementary material for: Virtual screening of GPCRs: An in silico chemogenomics approach
Source: BMC Bioinformatics. 2008 Sep 6;9:363. doi: 10.1186/1471-2105-9-363 (PMC2553090; doi:10.1186/1471-2105-9-363)
Supplement: Additional file 2 — Source and data. Source code (under GPL license) and benchmark used in the experiments in a compressed archive checker.tgz. [file 1471-2105-9-363-S2.tgz › chemker/data/chemogenomics/glida/compfiles/mol/L000739.mol]

L000739.mol


 45 47  0     0  0  0  0  0  0999 V2000
    0.0000    0.0000    0.0000 N   0  0  0  0  0  0  0  0  0  0  0  0
   -1.4290   -2.4750    0.0000 N   0  3  0  0  0  0  0  0  0  0  0  0
    0.0000   -0.8250    0.0000 C   0  0  0  0  0  0  0  0  0  0  0  0
    0.7433    0.3579    0.0000 C   0  0  0  0  0  0  0  0  0  0  0  0
   -0.7433    0.3580    0.0000 C   0  0  0  0  0  0  0  0  0  0  0  0
    0.4125    1.8072    0.0000 C   0  0  0  0  0  0  0  0  0  0  0  0
   -0.4125    1.8072    0.0000 C   0  0  0  0  0  0  0  0  0  0  0  0
    0.9269    1.1623    0.0000 C   0  0  0  0  0  0  0  0  0  0  0  0
   -0.9269    1.1623    0.0000 C   0  0  0  0  0  0  0  0  0  0  0  0
   -0.7144   -1.2375    0.0000 C   0  0  0  0  0  0  0  0  0  0  0  0
   -0.7145   -2.0625    0.0000 C   0  0  0  0  0  0  0  0  0  0  0  0
    1.3641   -0.2362    0.0000 C   0  0  0  0  0  0  0  0  0  0  0  0
   -1.3641   -0.2362    0.0000 C   0  0  0  0  0  0  0  0  0  0  0  0
    1.7440    1.4282    0.0000 C   0  0  0  0  0  0  0  0  0  0  0  0
   -1.7440    1.4282    0.0000 C   0  0  0  0  0  0  0  0  0  0  0  0
    2.1872    0.0107    0.0000 C   0  0  0  0  0  0  0  0  0  0  0  0
   -2.1872    0.0107    0.0000 C   0  0  0  0  0  0  0  0  0  0  0  0
    2.3785    0.8485    0.0000 C   0  0  0  0  0  0  0  0  0  0  0  0
   -2.3785    0.8486    0.0000 C   0  0  0  0  0  0  0  0  0  0  0  0
   -1.4290   -3.3000    0.0000 C   0  0  0  0  0  0  0  0  0  0  0  0
   -2.1434   -2.0625    0.0000 C   0  0  0  0  0  0  0  0  0  0  0  0
    0.5037   -0.7362    0.0000 H   0  0  0  0  0  0  0  0  0  0  0  0
    0.1749   -1.3056    0.0000 H   0  0  0  0  0  0  0  0  0  0  0  0
    0.8733    2.0292    0.0000 H   0  0  0  0  0  0  0  0  0  0  0  0
    0.2987    2.3060    0.0000 H   0  0  0  0  0  0  0  0  0  0  0  0
   -0.2986    2.3060    0.0000 H   0  0  0  0  0  0  0  0  0  0  0  0
   -0.8733    2.0292    0.0000 H   0  0  0  0  0  0  0  0  0  0  0  0
   -1.2182   -1.3264    0.0000 H   0  0  0  0  0  0  0  0  0  0  0  0
   -0.8894   -0.7569    0.0000 H   0  0  0  0  0  0  0  0  0  0  0  0
   -0.2108   -1.9737    0.0000 H   0  0  0  0  0  0  0  0  0  0  0  0
   -0.5395   -2.5431    0.0000 H   0  0  0  0  0  0  0  0  0  0  0  0
    1.2446   -0.7336    0.0000 H   0  0  0  0  0  0  0  0  0  0  0  0
   -1.2446   -0.7335    0.0000 H   0  0  0  0  0  0  0  0  0  0  0  0
    1.8521    1.9281    0.0000 H   0  0  0  0  0  0  0  0  0  0  0  0
   -1.8520    1.9281    0.0000 H   0  0  0  0  0  0  0  0  0  0  0  0
    2.5609   -0.3387    0.0000 H   0  0  0  0  0  0  0  0  0  0  0  0
   -2.5609   -0.3386    0.0000 H   0  0  0  0  0  0  0  0  0  0  0  0
    2.8666    1.0011    0.0000 H   0  0  0  0  0  0  0  0  0  0  0  0
   -2.8666    1.0012    0.0000 H   0  0  0  0  0  0  0  0  0  0  0  0
   -1.9405   -3.3000    0.0000 H   0  0  0  0  0  0  0  0  0  0  0  0
   -1.4290   -3.8115    0.0000 H   0  0  0  0  0  0  0  0  0  0  0  0
   -0.9175   -3.3000    0.0000 H   0  0  0  0  0  0  0  0  0  0  0  0
   -2.3992   -2.5054    0.0000 H   0  0  0  0  0  0  0  0  0  0  0  0
   -2.5864   -1.8067    0.0000 H   0  0  0  0  0  0  0  0  0  0  0  0
   -1.8877   -1.6196    0.0000 H   0  0  0  0  0  0  0  0  0  0  0  0
  1  3  1  0  0  0  0
  1  4  1  0  0  0  0
  1  5  1  0  0  0  0
  2 11  1  0  0  0  0
  2 20  1  0  0  0  0
  2 21  1  0  0  0  0
  3 10  1  0  0  0  0
  3 22  1  0  0  0  0
  3 23  1  0  0  0  0
  4  8  1  0  0  0  0
  4 12  2  0  0  0  0
  5  9  1  0  0  0  0
  5 13  2  0  0  0  0
  6  7  1  0  0  0  0
  6  8  1  0  0  0  0
  6 24  1  0  0  0  0
  6 25  1  0  0  0  0
  7  9  1  0  0  0  0
  7 26  1  0  0  0  0
  7 27  1  0  0  0  0
  8 14  2  0  0  0  0
  9 15  2  0  0  0  0
 10 11  1  0  0  0  0
 10 28  1  0  0  0  0
 10 29  1  0  0  0  0
 11 30  1  0  0  0  0
 11 31  1  0  0  0  0
 12 16  1  0  0  0  0
 12 32  1  0  0  0  0
 13 17  1  0  0  0  0
 13 33  1  0  0  0  0
 14 18  1  0  0  0  0
 14 34  1  0  0  0  0
 15 19  1  0  0  0  0
 15 35  1  0  0  0  0
 16 18  2  0  0  0  0
 16 36  1  0  0  0  0
 17 19  2  0  0  0  0
 17 37  1  0  0  0  0
 18 38  1  0  0  0  0
 19 39  1  0  0  0  0
 20 40  1  0  0  0  0
 20 41  1  0  0  0  0
 20 42  1  0  0  0  0
 21 43  1  0  0  0  0
 21 44  1  0  0  0  0
 21 45  1  0  0  0  0
M  CHG  1   2   1
M  END
