# Supplementary material for: Virtual screening of GPCRs: An in silico chemogenomics approach
Source: BMC Bioinformatics. 2008 Sep 6;9:363. doi: 10.1186/1471-2105-9-363 (PMC2553090; doi:10.1186/1471-2105-9-363)
Supplement: Additional file 2 — Source and data. Source code (under GPL license) and benchmark used in the experiments in a compressed archive checker.tgz. [file 1471-2105-9-363-S2.tgz › chemker/data/chemogenomics/glida/compfiles/mol/L000745.mol]

L000745.mol


 35 35  0     1  0  0  0  0  0999 V2000
    0.0000    0.0000    0.0000 O   0  0  0  0  0  0  0  0  0  0  0  0
   -2.8579    0.0000    0.0000 O   0  0  0  0  0  0  0  0  0  0  0  0
   -1.4289    0.8250    0.0000 O   0  0  0  0  0  0  0  0  0  0  0  0
   -2.1434   -3.7126    0.0000 N   0  3  0  0  0  0  0  0  0  0  0  0
   -1.4289   -2.4751    0.0000 C   0  0  0  0  0  0  0  0  0  0  0  0
   -2.1434   -2.8876    0.0000 C   0  0  3  0  0  0  0  0  0  0  0  0
   -1.4289   -1.6500    0.0000 C   0  0  0  0  0  0  0  0  0  0  0  0
   -2.1434   -1.2375    0.0000 C   0  0  0  0  0  0  0  0  0  0  0  0
   -0.7145   -1.2375    0.0000 C   0  0  0  0  0  0  0  0  0  0  0  0
   -2.8579   -2.4751    0.0000 C   0  0  0  0  0  0  0  0  0  0  0  0
   -0.7145   -0.4125    0.0000 C   0  0  0  0  0  0  0  0  0  0  0  0
   -2.1434   -0.4125    0.0000 C   0  0  0  0  0  0  0  0  0  0  0  0
   -1.4289    0.0000    0.0000 C   0  0  0  0  0  0  0  0  0  0  0  0
    0.7145   -0.4125    0.0000 C   0  0  0  0  0  0  0  0  0  0  0  0
   -3.5724   -0.4125    0.0000 C   0  0  0  0  0  0  0  0  0  0  0  0
   -0.7145    1.2375    0.0000 C   0  0  0  0  0  0  0  0  0  0  0  0
   -1.2540   -2.9557    0.0000 H   0  0  0  0  0  0  0  0  0  0  0  0
   -0.9252   -2.3862    0.0000 H   0  0  0  0  0  0  0  0  0  0  0  0
   -1.7004   -3.1433    0.0000 H   0  0  0  0  0  0  0  0  0  0  0  0
   -2.5864   -1.4933    0.0000 H   0  0  0  0  0  0  0  0  0  0  0  0
   -0.2715   -1.4933    0.0000 H   0  0  0  0  0  0  0  0  0  0  0  0
   -2.6022   -2.0321    0.0000 H   0  0  0  0  0  0  0  0  0  0  0  0
   -3.3009   -2.2193    0.0000 H   0  0  0  0  0  0  0  0  0  0  0  0
   -3.1137   -2.9180    0.0000 H   0  0  0  0  0  0  0  0  0  0  0  0
   -1.7004   -3.9683    0.0000 H   0  0  0  0  0  0  0  0  0  0  0  0
   -2.5864   -3.9683    0.0000 H   0  0  0  0  0  0  0  0  0  0  0  0
    0.4588   -0.8555    0.0000 H   0  0  0  0  0  0  0  0  0  0  0  0
    1.1575   -0.6683    0.0000 H   0  0  0  0  0  0  0  0  0  0  0  0
    0.9703    0.0304    0.0000 H   0  0  0  0  0  0  0  0  0  0  0  0
   -3.8282    0.0304    0.0000 H   0  0  0  0  0  0  0  0  0  0  0  0
   -4.0154   -0.6683    0.0000 H   0  0  0  0  0  0  0  0  0  0  0  0
   -3.3167   -0.8555    0.0000 H   0  0  0  0  0  0  0  0  0  0  0  0
   -0.4587    0.7946    0.0000 H   0  0  0  0  0  0  0  0  0  0  0  0
   -0.2715    1.4933    0.0000 H   0  0  0  0  0  0  0  0  0  0  0  0
   -0.9702    1.6805    0.0000 H   0  0  0  0  0  0  0  0  0  0  0  0
  1 11  1  0  0  0  0
  1 14  1  0  0  0  0
  2 12  1  0  0  0  0
  2 15  1  0  0  0  0
  3 13  1  0  0  0  0
  3 16  1  0  0  0  0
  4  6  1  0  0  0  0
  4 25  1  0  0  0  0
  4 26  1  0  0  0  0
  5  6  1  0  0  0  0
  5  7  1  0  0  0  0
  5 17  1  0  0  0  0
  5 18  1  0  0  0  0
  6 10  1  0  0  0  0
  6 19  1  0  0  0  0
  7  8  2  0  0  0  0
  7  9  1  0  0  0  0
  8 12  1  0  0  0  0
  8 20  1  0  0  0  0
  9 11  2  0  0  0  0
  9 21  1  0  0  0  0
 10 22  1  0  0  0  0
 10 23  1  0  0  0  0
 10 24  1  0  0  0  0
 11 13  1  0  0  0  0
 12 13  2  0  0  0  0
 14 27  1  0  0  0  0
 14 28  1  0  0  0  0
 14 29  1  0  0  0  0
 15 30  1  0  0  0  0
 15 31  1  0  0  0  0
 15 32  1  0  0  0  0
 16 33  1  0  0  0  0
 16 34  1  0  0  0  0
 16 35  1  0  0  0  0
M  CHG  1   4   1
M  END
