# Supplementary material for: Virtual screening of GPCRs: An in silico chemogenomics approach
Source: BMC Bioinformatics. 2008 Sep 6;9:363. doi: 10.1186/1471-2105-9-363 (PMC2553090; doi:10.1186/1471-2105-9-363)
Supplement: Additional file 2 — Source and data. Source code (under GPL license) and benchmark used in the experiments in a compressed archive checker.tgz. [file 1471-2105-9-363-S2.tgz › chemker/data/chemogenomics/glida/compfiles/mol/L000753.mol]

L000753.mol


 41 44  0     0  0  0  0  0  0999 V2000
    0.0000    0.0000    0.0000 S   0  0  0  0  0  0  0  0  0  0  0  0
    0.9734    1.3169    0.0000 O   0  0  0  0  0  0  0  0  0  0  0  0
    1.7439   -3.7088    0.0000 N   0  3  0  0  0  0  0  0  0  0  0  0
    1.0295   -3.2963    0.0000 C   0  0  0  0  0  0  0  0  0  0  0  0
    2.4584   -3.2963    0.0000 C   0  0  0  0  0  0  0  0  0  0  0  0
    1.0295   -2.4713    0.0000 C   0  0  0  0  0  0  0  0  0  0  0  0
    2.4584   -2.4713    0.0000 C   0  0  0  0  0  0  0  0  0  0  0  0
    1.7439   -2.0587    0.0000 C   0  0  0  0  0  0  0  0  0  0  0  0
    1.7439   -1.2337    0.0000 C   0  0  0  0  0  0  0  0  0  0  0  0
    1.3314   -4.4232    0.0000 C   0  0  0  0  0  0  0  0  0  0  0  0
    2.4873   -0.8758    0.0000 C   0  0  0  0  0  0  0  0  0  0  0  0
    1.0006   -0.8758    0.0000 C   0  0  0  0  0  0  0  0  0  0  0  0
    2.6708   -0.0714    0.0000 C   0  0  0  0  0  0  0  0  0  0  0  0
    0.8170   -0.0714    0.0000 C   0  0  0  0  0  0  0  0  0  0  0  0
    2.1564    0.5736    0.0000 C   0  0  0  0  0  0  0  0  0  0  0  0
    1.3314    0.5736    0.0000 C   0  0  0  0  0  0  0  0  0  0  0  0
    3.1081   -1.4699    0.0000 C   0  0  0  0  0  0  0  0  0  0  0  0
    0.2954   -1.2945    0.0000 C   0  0  0  0  0  0  0  0  0  0  0  0
    3.4880    0.1945    0.0000 C   0  0  0  0  0  0  0  0  0  0  0  0
   -0.3217   -0.7545    0.0000 C   0  0  0  0  0  0  0  0  0  0  0  0
    3.9312   -1.2230    0.0000 C   0  0  0  0  0  0  0  0  0  0  0  0
    4.1224   -0.3852    0.0000 C   0  0  0  0  0  0  0  0  0  0  0  0
    0.8545   -3.7769    0.0000 H   0  0  0  0  0  0  0  0  0  0  0  0
    0.5257   -3.2074    0.0000 H   0  0  0  0  0  0  0  0  0  0  0  0
    2.9621   -3.2074    0.0000 H   0  0  0  0  0  0  0  0  0  0  0  0
    2.6334   -3.7769    0.0000 H   0  0  0  0  0  0  0  0  0  0  0  0
    0.5257   -2.5600    0.0000 H   0  0  0  0  0  0  0  0  0  0  0  0
    0.8545   -1.9906    0.0000 H   0  0  0  0  0  0  0  0  0  0  0  0
    2.6334   -1.9906    0.0000 H   0  0  0  0  0  0  0  0  0  0  0  0
    2.9621   -2.5601    0.0000 H   0  0  0  0  0  0  0  0  0  0  0  0
    0.8884   -4.1675    0.0000 H   0  0  0  0  0  0  0  0  0  0  0  0
    1.0757   -4.8663    0.0000 H   0  0  0  0  0  0  0  0  0  0  0  0
    1.7744   -4.6790    0.0000 H   0  0  0  0  0  0  0  0  0  0  0  0
    2.6173    0.7955    0.0000 H   0  0  0  0  0  0  0  0  0  0  0  0
    2.0427    1.0723    0.0000 H   0  0  0  0  0  0  0  0  0  0  0  0
    2.9885   -1.9672    0.0000 H   0  0  0  0  0  0  0  0  0  0  0  0
    0.2487   -1.8040    0.0000 H   0  0  0  0  0  0  0  0  0  0  0  0
    3.5961    0.6944    0.0000 H   0  0  0  0  0  0  0  0  0  0  0  0
   -0.8204   -0.8682    0.0000 H   0  0  0  0  0  0  0  0  0  0  0  0
    4.3048   -1.5723    0.0000 H   0  0  0  0  0  0  0  0  0  0  0  0
    4.6107   -0.2325    0.0000 H   0  0  0  0  0  0  0  0  0  0  0  0
  1 14  1  0  0  0  0
  1 20  1  0  0  0  0
  2 16  2  0  0  0  0
  3  4  1  0  0  0  0
  3  5  1  0  0  0  0
  3 10  1  0  0  0  0
  4  6  1  0  0  0  0
  4 23  1  0  0  0  0
  4 24  1  0  0  0  0
  5  7  1  0  0  0  0
  5 25  1  0  0  0  0
  5 26  1  0  0  0  0
  6  8  1  0  0  0  0
  6 27  1  0  0  0  0
  6 28  1  0  0  0  0
  7  8  1  0  0  0  0
  7 29  1  0  0  0  0
  7 30  1  0  0  0  0
  8  9  2  0  0  0  0
  9 11  1  0  0  0  0
  9 12  1  0  0  0  0
 10 31  1  0  0  0  0
 10 32  1  0  0  0  0
 10 33  1  0  0  0  0
 11 13  1  0  0  0  0
 11 17  2  0  0  0  0
 12 14  2  0  0  0  0
 12 18  1  0  0  0  0
 13 15  1  0  0  0  0
 13 19  2  0  0  0  0
 14 16  1  0  0  0  0
 15 16  1  0  0  0  0
 15 34  1  0  0  0  0
 15 35  1  0  0  0  0
 17 21  1  0  0  0  0
 17 36  1  0  0  0  0
 18 20  2  0  0  0  0
 18 37  1  0  0  0  0
 19 22  1  0  0  0  0
 19 38  1  0  0  0  0
 20 39  1  0  0  0  0
 21 22  2  0  0  0  0
 21 40  1  0  0  0  0
 22 41  1  0  0  0  0
M  CHG  1   3   1
M  END
