# Supplementary material for: Virtual screening of GPCRs: An in silico chemogenomics approach
Source: BMC Bioinformatics. 2008 Sep 6;9:363. doi: 10.1186/1471-2105-9-363 (PMC2553090; doi:10.1186/1471-2105-9-363)
Supplement: Additional file 2 — Source and data. Source code (under GPL license) and benchmark used in the experiments in a compressed archive checker.tgz. [file 1471-2105-9-363-S2.tgz › chemker/data/chemogenomics/glida/compfiles/mol/L000765.mol]

L000765.mol


 25 25  0     0  0  0  0  0  0999 V2000
    0.0000    0.0000    0.0000 O   0  0  0  0  0  0  0  0  0  0  0  0
   -1.4290   -0.8250    0.0000 O   0  0  0  0  0  0  0  0  0  0  0  0
    2.1435   -3.7126    0.0000 N   0  3  0  0  0  0  0  0  0  0  0  0
    1.4289   -2.4751    0.0000 C   0  0  0  0  0  0  0  0  0  0  0  0
    0.7145   -2.0625    0.0000 C   0  0  0  0  0  0  0  0  0  0  0  0
    1.4289   -3.3001    0.0000 C   0  0  0  0  0  0  0  0  0  0  0  0
    0.7145   -1.2375    0.0000 C   0  0  0  0  0  0  0  0  0  0  0  0
    0.0000   -2.4751    0.0000 C   0  0  0  0  0  0  0  0  0  0  0  0
    0.0000   -0.8250    0.0000 C   0  0  0  0  0  0  0  0  0  0  0  0
   -0.7145   -1.2375    0.0000 C   0  0  0  0  0  0  0  0  0  0  0  0
   -0.7145   -2.0625    0.0000 C   0  0  0  0  0  0  0  0  0  0  0  0
    0.7145    0.4125    0.0000 C   0  0  0  0  0  0  0  0  0  0  0  0
    1.9327   -2.5639    0.0000 H   0  0  0  0  0  0  0  0  0  0  0  0
    1.6039   -1.9944    0.0000 H   0  0  0  0  0  0  0  0  0  0  0  0
    0.9253   -3.2112    0.0000 H   0  0  0  0  0  0  0  0  0  0  0  0
    1.2540   -3.7807    0.0000 H   0  0  0  0  0  0  0  0  0  0  0  0
    1.1574   -0.9818    0.0000 H   0  0  0  0  0  0  0  0  0  0  0  0
    0.0000   -2.9866    0.0000 H   0  0  0  0  0  0  0  0  0  0  0  0
   -1.1575   -2.3183    0.0000 H   0  0  0  0  0  0  0  0  0  0  0  0
    2.1435   -4.2241    0.0000 H   0  0  0  0  0  0  0  0  0  0  0  0
    2.5864   -3.4568    0.0000 H   0  0  0  0  0  0  0  0  0  0  0  0
   -1.8720   -1.0808    0.0000 H   0  0  0  0  0  0  0  0  0  0  0  0
    1.1574    0.6683    0.0000 H   0  0  0  0  0  0  0  0  0  0  0  0
    0.4587    0.8555    0.0000 H   0  0  0  0  0  0  0  0  0  0  0  0
    0.9702   -0.0304    0.0000 H   0  0  0  0  0  0  0  0  0  0  0  0
  1  9  1  0  0  0  0
  1 12  1  0  0  0  0
  2 10  1  0  0  0  0
  2 22  1  0  0  0  0
  3  6  1  0  0  0  0
  3 20  1  0  0  0  0
  3 21  1  0  0  0  0
  4  5  1  0  0  0  0
  4  6  1  0  0  0  0
  4 13  1  0  0  0  0
  4 14  1  0  0  0  0
  5  7  2  0  0  0  0
  5  8  1  0  0  0  0
  6 15  1  0  0  0  0
  6 16  1  0  0  0  0
  7  9  1  0  0  0  0
  7 17  1  0  0  0  0
  8 11  2  0  0  0  0
  8 18  1  0  0  0  0
  9 10  2  0  0  0  0
 10 11  1  0  0  0  0
 11 19  1  0  0  0  0
 12 23  1  0  0  0  0
 12 24  1  0  0  0  0
 12 25  1  0  0  0  0
M  CHG  1   3   1
M  END
