# Supplementary material for: Virtual screening of GPCRs: An in silico chemogenomics approach
Source: BMC Bioinformatics. 2008 Sep 6;9:363. doi: 10.1186/1471-2105-9-363 (PMC2553090; doi:10.1186/1471-2105-9-363)
Supplement: Additional file 2 — Source and data. Source code (under GPL license) and benchmark used in the experiments in a compressed archive checker.tgz. [file 1471-2105-9-363-S2.tgz › chemker/data/chemogenomics/glida/compfiles/mol/L000770.mol]

L000770.mol


 41 43  0     1  0  0  0  0  0999 V2000
    0.0000    0.0000    0.0000 O   0  0  0  0  0  0  0  0  0  0  0  0
    2.1535    3.7698    0.0000 N   0  3  0  0  0  0  0  0  0  0  0  0
    1.4390    2.5322    0.0000 C   0  0  3  0  0  0  0  0  0  0  0  0
    1.4390    3.3572    0.0000 C   0  0  3  0  0  0  0  0  0  0  0  0
    0.7245    3.7698    0.0000 C   0  0  3  0  0  0  0  0  0  0  0  0
    2.2399    2.6184    0.0000 C   0  0  0  0  0  0  0  0  0  0  0  0
    0.0100    3.3572    0.0000 C   0  0  0  0  0  0  0  0  0  0  0  0
    0.7245    2.1197    0.0000 C   0  0  0  0  0  0  0  0  0  0  0  0
    1.1996    4.4203    0.0000 C   0  0  0  0  0  0  0  0  0  0  0  0
    0.0100    2.5322    0.0000 C   0  0  0  0  0  0  0  0  0  0  0  0
    2.7393    3.2503    0.0000 C   0  0  0  0  0  0  0  0  0  0  0  0
    1.4390    1.7072    0.0000 C   0  0  0  0  0  0  0  0  0  0  0  0
    1.9966    4.5368    0.0000 C   0  0  0  0  0  0  0  0  0  0  0  0
    2.6380    4.0494    0.0000 C   0  0  0  0  0  0  0  0  0  0  0  0
    0.7377    1.2605    0.0000 C   0  0  0  0  0  0  0  0  0  0  0  0
   -0.7408    2.1140    0.0000 C   0  0  0  0  0  0  0  0  0  0  0  0
   -0.0031    0.8250    0.0000 C   0  0  0  0  0  0  0  0  0  0  0  0
   -0.7474    1.2547    0.0000 C   0  0  0  0  0  0  0  0  0  0  0  0
    1.8819    3.1015    0.0000 H   0  0  0  0  0  0  0  0  0  0  0  0
    0.6539    3.1135    0.0000 H   0  0  0  0  0  0  0  0  0  0  0  0
    2.1627    2.1127    0.0000 H   0  0  0  0  0  0  0  0  0  0  0  0
    2.7089    2.4144    0.0000 H   0  0  0  0  0  0  0  0  0  0  0  0
   -0.1649    3.8379    0.0000 H   0  0  0  0  0  0  0  0  0  0  0  0
   -0.4937    3.2684    0.0000 H   0  0  0  0  0  0  0  0  0  0  0  0
    1.2575    4.9285    0.0000 H   0  0  0  0  0  0  0  0  0  0  0  0
    0.7230    4.6062    0.0000 H   0  0  0  0  0  0  0  0  0  0  0  0
    3.0462    2.8411    0.0000 H   0  0  0  0  0  0  0  0  0  0  0  0
    3.2134    3.4424    0.0000 H   0  0  0  0  0  0  0  0  0  0  0  0
    1.9505    1.7072    0.0000 H   0  0  0  0  0  0  0  0  0  0  0  0
    1.4390    1.1957    0.0000 H   0  0  0  0  0  0  0  0  0  0  0  0
    0.9275    1.7072    0.0000 H   0  0  0  0  0  0  0  0  0  0  0  0
    2.3999    4.8514    0.0000 H   0  0  0  0  0  0  0  0  0  0  0  0
    1.7957    5.0072    0.0000 H   0  0  0  0  0  0  0  0  0  0  0  0
    3.1450    3.9819    0.0000 H   0  0  0  0  0  0  0  0  0  0  0  0
    2.8329    4.5223    0.0000 H   0  0  0  0  0  0  0  0  0  0  0  0
    1.7105    4.0255    0.0000 H   0  0  0  0  0  0  0  0  0  0  0  0
    2.1535    3.2582    0.0000 H   0  0  0  0  0  0  0  0  0  0  0  0
    1.1837    1.0098    0.0000 H   0  0  0  0  0  0  0  0  0  0  0  0
   -1.1808    2.3749    0.0000 H   0  0  0  0  0  0  0  0  0  0  0  0
   -1.1913    1.0007    0.0000 H   0  0  0  0  0  0  0  0  0  0  0  0
   -0.4420   -0.2574    0.0000 H   0  0  0  0  0  0  0  0  0  0  0  0
  1 17  1  0  0  0  0
  1 41  1  0  0  0  0
  2  4  1  0  0  0  0
  2 36  1  0  0  0  0
  2 37  1  0  0  0  0
  3  4  1  0  0  0  0
  3  6  1  0  0  0  0
  3  8  1  0  0  0  0
  3 12  1  0  0  0  0
  4  5  1  0  0  0  0
  4 19  1  0  0  0  0
  5  7  1  0  0  0  0
  5  9  1  0  0  0  0
  5 20  1  0  0  0  0
  6 11  1  0  0  0  0
  6 21  1  0  0  0  0
  6 22  1  0  0  0  0
  7 10  1  0  0  0  0
  7 23  1  0  0  0  0
  7 24  1  0  0  0  0
  8 10  2  0  0  0  0
  8 15  1  0  0  0  0
  9 13  1  0  0  0  0
  9 25  1  0  0  0  0
  9 26  1  0  0  0  0
 10 16  1  0  0  0  0
 11 14  1  0  0  0  0
 11 27  1  0  0  0  0
 11 28  1  0  0  0  0
 12 29  1  0  0  0  0
 12 30  1  0  0  0  0
 12 31  1  0  0  0  0
 13 14  1  0  0  0  0
 13 32  1  0  0  0  0
 13 33  1  0  0  0  0
 14 34  1  0  0  0  0
 14 35  1  0  0  0  0
 15 17  2  0  0  0  0
 15 38  1  0  0  0  0
 16 18  2  0  0  0  0
 16 39  1  0  0  0  0
 17 18  1  0  0  0  0
 18 40  1  0  0  0  0
M  CHG  1   2   1
M  END
