# Supplementary material for: Virtual screening of GPCRs: An in silico chemogenomics approach
Source: BMC Bioinformatics. 2008 Sep 6;9:363. doi: 10.1186/1471-2105-9-363 (PMC2553090; doi:10.1186/1471-2105-9-363)
Supplement: Additional file 2 — Source and data. Source code (under GPL license) and benchmark used in the experiments in a compressed archive checker.tgz. [file 1471-2105-9-363-S2.tgz › chemker/data/chemogenomics/glida/compfiles/mol/L000772.mol]

L000772.mol


 41 42  0     0  0  0  0  0  0999 V2000
    2.5741   -3.4305    0.0000 F   0  0  0  0  0  0  0  0  0  0  0  0
    3.8116    0.1419    0.0000 O   0  0  0  0  0  0  0  0  0  0  0  0
    6.6991    0.8565    0.0000 N   0  3  0  0  0  0  0  0  0  0  0  0
    6.6991    2.5065    0.0000 C   0  0  0  0  0  0  0  0  0  0  0  0
    7.4136    1.2690    0.0000 C   0  0  0  0  0  0  0  0  0  0  0  0
    5.9847    1.2690    0.0000 C   0  0  0  0  0  0  0  0  0  0  0  0
    7.4136    2.0940    0.0000 C   0  0  0  0  0  0  0  0  0  0  0  0
    5.9847    2.0940    0.0000 C   0  0  0  0  0  0  0  0  0  0  0  0
    6.2866    0.1419    0.0000 C   0  0  0  0  0  0  0  0  0  0  0  0
    6.6991    3.3315    0.0000 C   0  0  0  0  0  0  0  0  0  0  0  0
    5.4616    0.1419    0.0000 C   0  0  0  0  0  0  0  0  0  0  0  0
    5.0491   -0.5726    0.0000 C   0  0  0  0  0  0  0  0  0  0  0  0
    4.2241   -0.5726    0.0000 C   0  0  0  0  0  0  0  0  0  0  0  0
    3.8116   -1.2870    0.0000 C   0  0  0  0  0  0  0  0  0  0  0  0
    4.2241   -2.0015    0.0000 C   0  0  0  0  0  0  0  0  0  0  0  0
    2.9866   -1.2870    0.0000 C   0  0  0  0  0  0  0  0  0  0  0  0
    3.8116   -2.7160    0.0000 C   0  0  0  0  0  0  0  0  0  0  0  0
    2.5741   -2.0015    0.0000 C   0  0  0  0  0  0  0  0  0  0  0  0
    2.9866   -2.7160    0.0000 C   0  0  0  0  0  0  0  0  0  0  0  0
    7.1421    2.7622    0.0000 H   0  0  0  0  0  0  0  0  0  0  0  0
    7.5886    0.7882    0.0000 H   0  0  0  0  0  0  0  0  0  0  0  0
    7.9174    1.3577    0.0000 H   0  0  0  0  0  0  0  0  0  0  0  0
    5.4809    1.3577    0.0000 H   0  0  0  0  0  0  0  0  0  0  0  0
    5.8097    0.7882    0.0000 H   0  0  0  0  0  0  0  0  0  0  0  0
    7.5886    2.5746    0.0000 H   0  0  0  0  0  0  0  0  0  0  0  0
    7.9174    2.0051    0.0000 H   0  0  0  0  0  0  0  0  0  0  0  0
    5.8097    2.5746    0.0000 H   0  0  0  0  0  0  0  0  0  0  0  0
    5.4809    2.0051    0.0000 H   0  0  0  0  0  0  0  0  0  0  0  0
    6.7673   -0.0330    0.0000 H   0  0  0  0  0  0  0  0  0  0  0  0
    6.1978   -0.3619    0.0000 H   0  0  0  0  0  0  0  0  0  0  0  0
    7.2107    3.3315    0.0000 H   0  0  0  0  0  0  0  0  0  0  0  0
    6.1876    3.3315    0.0000 H   0  0  0  0  0  0  0  0  0  0  0  0
    6.6991    3.8430    0.0000 H   0  0  0  0  0  0  0  0  0  0  0  0
    4.9810    0.3169    0.0000 H   0  0  0  0  0  0  0  0  0  0  0  0
    5.5505    0.6457    0.0000 H   0  0  0  0  0  0  0  0  0  0  0  0
    5.5298   -0.7475    0.0000 H   0  0  0  0  0  0  0  0  0  0  0  0
    4.9603   -1.0763    0.0000 H   0  0  0  0  0  0  0  0  0  0  0  0
    4.7356   -2.0015    0.0000 H   0  0  0  0  0  0  0  0  0  0  0  0
    2.7308   -0.8441    0.0000 H   0  0  0  0  0  0  0  0  0  0  0  0
    4.0673   -3.1590    0.0000 H   0  0  0  0  0  0  0  0  0  0  0  0
    2.0625   -2.0015    0.0000 H   0  0  0  0  0  0  0  0  0  0  0  0
  1 19  1  0  0  0  0
  2 13  2  0  0  0  0
  3  5  1  0  0  0  0
  3  6  1  0  0  0  0
  3  9  1  0  0  0  0
  4  7  1  0  0  0  0
  4  8  1  0  0  0  0
  4 10  1  0  0  0  0
  4 20  1  0  0  0  0
  5  7  1  0  0  0  0
  5 21  1  0  0  0  0
  5 22  1  0  0  0  0
  6  8  1  0  0  0  0
  6 23  1  0  0  0  0
  6 24  1  0  0  0  0
  7 25  1  0  0  0  0
  7 26  1  0  0  0  0
  8 27  1  0  0  0  0
  8 28  1  0  0  0  0
  9 11  1  0  0  0  0
  9 29  1  0  0  0  0
  9 30  1  0  0  0  0
 10 31  1  0  0  0  0
 10 32  1  0  0  0  0
 10 33  1  0  0  0  0
 11 12  1  0  0  0  0
 11 34  1  0  0  0  0
 11 35  1  0  0  0  0
 12 13  1  0  0  0  0
 12 36  1  0  0  0  0
 12 37  1  0  0  0  0
 13 14  1  0  0  0  0
 14 15  2  0  0  0  0
 14 16  1  0  0  0  0
 15 17  1  0  0  0  0
 15 38  1  0  0  0  0
 16 18  2  0  0  0  0
 16 39  1  0  0  0  0
 17 19  2  0  0  0  0
 17 40  1  0  0  0  0
 18 19  1  0  0  0  0
 18 41  1  0  0  0  0
M  CHG  1   3   1
M  END
