# Supplementary material for: Virtual screening of GPCRs: An in silico chemogenomics approach
Source: BMC Bioinformatics. 2008 Sep 6;9:363. doi: 10.1186/1471-2105-9-363 (PMC2553090; doi:10.1186/1471-2105-9-363)
Supplement: Additional file 2 — Source and data. Source code (under GPL license) and benchmark used in the experiments in a compressed archive checker.tgz. [file 1471-2105-9-363-S2.tgz › chemker/data/chemogenomics/glida/compfiles/mol/L000777.mol]

L000777.mol


 45 46  0     1  0  0  0  0  0999 V2000
    0.0000    0.0000    0.0000 O   0  0  0  0  0  0  0  0  0  0  0  0
   -0.0191   -1.6499    0.0000 O   0  0  0  0  0  0  0  0  0  0  0  0
   -2.8714    2.5035    0.0000 O   0  0  0  0  0  0  0  0  0  0  0  0
    1.4002   -2.4913    0.0000 N   0  3  0  0  0  0  0  0  0  0  0  0
   -1.4424    2.5035    0.0000 N   0  0  0  0  0  0  0  0  0  0  0  0
    2.1099   -2.9121    0.0000 C   0  0  0  0  0  0  0  0  0  0  0  0
    1.4098   -1.6664    0.0000 C   0  0  0  0  0  0  0  0  0  0  0  0
    0.7001   -1.2457    0.0000 C   0  0  3  0  0  0  0  0  0  0  0  0
    2.8195   -3.3328    0.0000 C   0  0  0  0  0  0  0  0  0  0  0  0
    1.6891   -3.6217    0.0000 C   0  0  0  0  0  0  0  0  0  0  0  0
    2.5306   -2.2024    0.0000 C   0  0  0  0  0  0  0  0  0  0  0  0
   -0.7280    1.2660    0.0000 C   0  0  0  0  0  0  0  0  0  0  0  0
    0.7096   -0.4207    0.0000 C   0  0  0  0  0  0  0  0  0  0  0  0
   -1.4424    0.8535    0.0000 C   0  0  0  0  0  0  0  0  0  0  0  0
    0.0095    0.8249    0.0000 C   0  0  0  0  0  0  0  0  0  0  0  0
   -0.7280    2.0910    0.0000 C   0  0  0  0  0  0  0  0  0  0  0  0
   -2.1570    1.2660    0.0000 C   0  0  0  0  0  0  0  0  0  0  0  0
   -2.1570    2.0910    0.0000 C   0  0  0  0  0  0  0  0  0  0  0  0
    0.7570    1.2489    0.0000 C   0  0  0  0  0  0  0  0  0  0  0  0
    0.0095    2.5322    0.0000 C   0  0  0  0  0  0  0  0  0  0  0  0
    0.7570    2.1082    0.0000 C   0  0  0  0  0  0  0  0  0  0  0  0
    1.5902   -1.1878    0.0000 H   0  0  0  0  0  0  0  0  0  0  0  0
    1.9124   -1.7610    0.0000 H   0  0  0  0  0  0  0  0  0  0  0  0
    0.9543   -2.7420    0.0000 H   0  0  0  0  0  0  0  0  0  0  0  0
    0.2601   -0.9848    0.0000 H   0  0  0  0  0  0  0  0  0  0  0  0
    2.5587   -3.7728    0.0000 H   0  0  0  0  0  0  0  0  0  0  0  0
    3.0804   -2.8929    0.0000 H   0  0  0  0  0  0  0  0  0  0  0  0
    3.2595   -3.5937    0.0000 H   0  0  0  0  0  0  0  0  0  0  0  0
    2.1291   -3.8826    0.0000 H   0  0  0  0  0  0  0  0  0  0  0  0
    1.4282   -4.0617    0.0000 H   0  0  0  0  0  0  0  0  0  0  0  0
    1.2491   -3.3609    0.0000 H   0  0  0  0  0  0  0  0  0  0  0  0
    2.0906   -1.9416    0.0000 H   0  0  0  0  0  0  0  0  0  0  0  0
    2.7915   -1.7624    0.0000 H   0  0  0  0  0  0  0  0  0  0  0  0
    2.9706   -2.4633    0.0000 H   0  0  0  0  0  0  0  0  0  0  0  0
    0.8901    0.0578    0.0000 H   0  0  0  0  0  0  0  0  0  0  0  0
    1.2123   -0.5154    0.0000 H   0  0  0  0  0  0  0  0  0  0  0  0
   -1.7713    0.4617    0.0000 H   0  0  0  0  0  0  0  0  0  0  0  0
   -1.1137    0.4617    0.0000 H   0  0  0  0  0  0  0  0  0  0  0  0
   -2.6607    1.3549    0.0000 H   0  0  0  0  0  0  0  0  0  0  0  0
   -2.3319    0.7854    0.0000 H   0  0  0  0  0  0  0  0  0  0  0  0
   -1.4424    3.0150    0.0000 H   0  0  0  0  0  0  0  0  0  0  0  0
    1.1990    0.9914    0.0000 H   0  0  0  0  0  0  0  0  0  0  0  0
    0.0035    3.0436    0.0000 H   0  0  0  0  0  0  0  0  0  0  0  0
    1.1990    2.3657    0.0000 H   0  0  0  0  0  0  0  0  0  0  0  0
   -0.0250   -2.1613    0.0000 H   0  0  0  0  0  0  0  0  0  0  0  0
  1 13  1  0  0  0  0
  1 15  1  0  0  0  0
  2  8  1  0  0  0  0
  2 45  1  0  0  0  0
  3 18  2  0  0  0  0
  4  6  1  0  0  0  0
  4  7  1  0  0  0  0
  4 24  1  0  0  0  0
  5 16  1  0  0  0  0
  5 18  1  0  0  0  0
  5 41  1  0  0  0  0
  6  9  1  0  0  0  0
  6 10  1  0  0  0  0
  6 11  1  0  0  0  0
  7  8  1  0  0  0  0
  7 22  1  0  0  0  0
  7 23  1  0  0  0  0
  8 13  1  0  0  0  0
  8 25  1  0  0  0  0
  9 26  1  0  0  0  0
  9 27  1  0  0  0  0
  9 28  1  0  0  0  0
 10 29  1  0  0  0  0
 10 30  1  0  0  0  0
 10 31  1  0  0  0  0
 11 32  1  0  0  0  0
 11 33  1  0  0  0  0
 11 34  1  0  0  0  0
 12 14  1  0  0  0  0
 12 15  1  0  0  0  0
 12 16  2  0  0  0  0
 13 35  1  0  0  0  0
 13 36  1  0  0  0  0
 14 17  1  0  0  0  0
 14 37  1  0  0  0  0
 14 38  1  0  0  0  0
 15 19  2  0  0  0  0
 16 20  1  0  0  0  0
 17 18  1  0  0  0  0
 17 39  1  0  0  0  0
 17 40  1  0  0  0  0
 19 21  1  0  0  0  0
 19 42  1  0  0  0  0
 20 21  2  0  0  0  0
 20 43  1  0  0  0  0
 21 44  1  0  0  0  0
M  CHG  1   4   1
M  END
