# Supplementary material for: Virtual screening of GPCRs: An in silico chemogenomics approach
Source: BMC Bioinformatics. 2008 Sep 6;9:363. doi: 10.1186/1471-2105-9-363 (PMC2553090; doi:10.1186/1471-2105-9-363)
Supplement: Additional file 2 — Source and data. Source code (under GPL license) and benchmark used in the experiments in a compressed archive checker.tgz. [file 1471-2105-9-363-S2.tgz › chemker/data/chemogenomics/glida/compfiles/mol/L000784.mol]

L000784.mol


 54 56  0     1  0  0  0  0  0999 V2000
    5.1171    0.1504    0.0000 O   0  0  0  0  0  0  0  0  0  0  0  0
    5.8316   -1.0871    0.0000 O   0  0  0  0  0  0  0  0  0  0  0  0
    2.9736   -1.0871    0.0000 O   0  0  0  0  0  0  0  0  0  0  0  0
    7.4576    2.8605    0.0000 N   0  3  0  0  0  0  0  0  0  0  0  0
    8.0654    2.0498    0.0000 C   0  0  3  0  0  0  0  0  0  0  0  0
    7.8518    1.2530    0.0000 C   0  0  3  0  0  0  0  0  0  0  0  0
    9.5767    1.4238    0.0000 C   0  0  0  0  0  0  0  0  0  0  0  0
    9.3632    0.6269    0.0000 C   0  0  0  0  0  0  0  0  0  0  0  0
    5.9179    1.3834    0.0000 C   0  0  0  0  0  0  0  0  0  0  0  0
    6.5853    0.2274    0.0000 C   0  0  0  0  0  0  0  0  0  0  0  0
    7.5439    3.6811    0.0000 C   0  0  0  0  0  0  0  0  0  0  0  0
    5.8316    0.5629    0.0000 C   0  0  0  0  0  0  0  0  0  0  0  0
    6.7039    3.1961    0.0000 C   0  0  0  0  0  0  0  0  0  0  0  0
    6.8764    4.1660    0.0000 C   0  0  0  0  0  0  0  0  0  0  0  0
    8.2975    4.0166    0.0000 C   0  0  0  0  0  0  0  0  0  0  0  0
    5.1171   -0.6746    0.0000 C   0  0  0  0  0  0  0  0  0  0  0  0
    4.4026   -1.0871    0.0000 C   0  0  3  0  0  0  0  0  0  0  0  0
    3.6882   -0.6746    0.0000 C   0  0  0  0  0  0  0  0  0  0  0  0
    4.4026   -1.9121    0.0000 C   0  0  0  0  0  0  0  0  0  0  0  0
    3.6882   -2.3247    0.0000 C   0  0  0  0  0  0  0  0  0  0  0  0
    5.1171   -2.3247    0.0000 C   0  0  0  0  0  0  0  0  0  0  0  0
    3.6882   -3.1497    0.0000 C   0  0  0  0  0  0  0  0  0  0  0  0
    5.1171   -3.1497    0.0000 C   0  0  0  0  0  0  0  0  0  0  0  0
    4.4026   -3.5622    0.0000 C   0  0  0  0  0  0  0  0  0  0  0  0
    8.0419    1.5389    0.0000 H   0  0  0  0  0  0  0  0  0  0  0  0
    7.9252    0.7467    0.0000 H   0  0  0  0  0  0  0  0  0  0  0  0
    9.7517    1.9045    0.0000 H   0  0  0  0  0  0  0  0  0  0  0  0
   10.0646    1.2700    0.0000 H   0  0  0  0  0  0  0  0  0  0  0  0
    9.8510    0.4731    0.0000 H   0  0  0  0  0  0  0  0  0  0  0  0
    9.1882    0.1463    0.0000 H   0  0  0  0  0  0  0  0  0  0  0  0
    5.4066    1.3678    0.0000 H   0  0  0  0  0  0  0  0  0  0  0  0
    5.8335    1.8879    0.0000 H   0  0  0  0  0  0  0  0  0  0  0  0
    6.9654   -0.1149    0.0000 H   0  0  0  0  0  0  0  0  0  0  0  0
    6.3067   -0.2016    0.0000 H   0  0  0  0  0  0  0  0  0  0  0  0
    7.9577    3.3803    0.0000 H   0  0  0  0  0  0  0  0  0  0  0  0
    5.4026    0.8415    0.0000 H   0  0  0  0  0  0  0  0  0  0  0  0
    6.9120    3.6634    0.0000 H   0  0  0  0  0  0  0  0  0  0  0  0
    6.2366    3.4042    0.0000 H   0  0  0  0  0  0  0  0  0  0  0  0
    6.4959    2.7288    0.0000 H   0  0  0  0  0  0  0  0  0  0  0  0
    7.1771    4.5798    0.0000 H   0  0  0  0  0  0  0  0  0  0  0  0
    6.4626    4.4666    0.0000 H   0  0  0  0  0  0  0  0  0  0  0  0
    6.5757    3.7522    0.0000 H   0  0  0  0  0  0  0  0  0  0  0  0
    8.5056    3.5493    0.0000 H   0  0  0  0  0  0  0  0  0  0  0  0
    8.7648    4.2247    0.0000 H   0  0  0  0  0  0  0  0  0  0  0  0
    8.0895    4.4839    0.0000 H   0  0  0  0  0  0  0  0  0  0  0  0
    4.4026   -0.5756    0.0000 H   0  0  0  0  0  0  0  0  0  0  0  0
    3.3593   -0.2828    0.0000 H   0  0  0  0  0  0  0  0  0  0  0  0
    4.0169   -0.2828    0.0000 H   0  0  0  0  0  0  0  0  0  0  0  0
    3.2451   -2.0689    0.0000 H   0  0  0  0  0  0  0  0  0  0  0  0
    5.5600   -2.0689    0.0000 H   0  0  0  0  0  0  0  0  0  0  0  0
    2.5307   -0.8314    0.0000 H   0  0  0  0  0  0  0  0  0  0  0  0
    3.2451   -3.4054    0.0000 H   0  0  0  0  0  0  0  0  0  0  0  0
    5.5600   -3.4054    0.0000 H   0  0  0  0  0  0  0  0  0  0  0  0
    4.4026   -4.0737    0.0000 H   0  0  0  0  0  0  0  0  0  0  0  0
  1 12  1  0  0  0  0
  1 16  1  0  0  0  0
  2 16  2  0  0  0  0
  3 18  1  0  0  0  0
  3 51  1  0  0  0  0
  4  5  1  0  0  0  0
  4  6  1  0  0  0  0
  4 11  1  0  0  0  0
  4 13  1  0  0  0  0
  5  7  1  0  0  0  0
  5  9  1  0  0  0  0
  5 25  1  0  0  0  0
  6  8  1  0  0  0  0
  6 10  1  0  0  0  0
  6 26  1  0  0  0  0
  7  8  1  0  0  0  0
  7 27  1  0  0  0  0
  7 28  1  0  0  0  0
  8 29  1  0  0  0  0
  8 30  1  0  0  0  0
  9 12  1  0  0  0  0
  9 31  1  0  0  0  0
  9 32  1  0  0  0  0
 10 12  1  0  0  0  0
 10 33  1  0  0  0  0
 10 34  1  0  0  0  0
 11 14  1  0  0  0  0
 11 15  1  0  0  0  0
 11 35  1  0  0  0  0
 12 36  1  0  0  0  0
 13 37  1  0  0  0  0
 13 38  1  0  0  0  0
 13 39  1  0  0  0  0
 14 40  1  0  0  0  0
 14 41  1  0  0  0  0
 14 42  1  0  0  0  0
 15 43  1  0  0  0  0
 15 44  1  0  0  0  0
 15 45  1  0  0  0  0
 16 17  1  0  0  0  0
 17 18  1  0  0  0  0
 17 19  1  0  0  0  0
 17 46  1  0  0  0  0
 18 47  1  0  0  0  0
 18 48  1  0  0  0  0
 19 20  2  0  0  0  0
 19 21  1  0  0  0  0
 20 22  1  0  0  0  0
 20 49  1  0  0  0  0
 21 23  2  0  0  0  0
 21 50  1  0  0  0  0
 22 24  2  0  0  0  0
 22 52  1  0  0  0  0
 23 24  1  0  0  0  0
 23 53  1  0  0  0  0
 24 54  1  0  0  0  0
M  CHG  1   4   1
M  END
