# Supplementary material for: Virtual screening of GPCRs: An in silico chemogenomics approach
Source: BMC Bioinformatics. 2008 Sep 6;9:363. doi: 10.1186/1471-2105-9-363 (PMC2553090; doi:10.1186/1471-2105-9-363)
Supplement: Additional file 2 — Source and data. Source code (under GPL license) and benchmark used in the experiments in a compressed archive checker.tgz. [file 1471-2105-9-363-S2.tgz › chemker/data/chemogenomics/glida/compfiles/mol/L000786.mol]

L000786.mol


 29 31  0     1  0  0  0  0  0999 V2000
    0.0000    0.0000    0.0000 O   0  0  0  0  0  0  0  0  0  0  0  0
    0.0000   -2.4750    0.0000 O   0  0  0  0  0  0  0  0  0  0  0  0
   -0.7144   -0.4125    0.0000 C   0  0  3  0  0  0  0  0  0  0  0  0
   -0.7144   -1.2375    0.0000 C   0  0  0  0  0  0  0  0  0  0  0  0
   -1.4289    0.0000    0.0000 C   0  0  0  0  0  0  0  0  0  0  0  0
    0.0000   -1.6500    0.0000 C   0  0  0  0  0  0  0  0  0  0  0  0
    0.7144   -1.2375    0.0000 C   0  0  0  0  0  0  0  0  0  0  0  0
    0.7144   -0.4125    0.0000 C   0  0  0  0  0  0  0  0  0  0  0  0
   -2.1434   -0.4125    0.0000 C   0  0  0  0  0  0  0  0  0  0  0  0
   -1.4289    0.8250    0.0000 C   0  0  0  0  0  0  0  0  0  0  0  0
    1.4520   -1.6786    0.0000 C   0  0  0  0  0  0  0  0  0  0  0  0
    1.4520    0.0286    0.0000 C   0  0  0  0  0  0  0  0  0  0  0  0
    2.1995   -1.2547    0.0000 C   0  0  0  0  0  0  0  0  0  0  0  0
    2.1995   -0.3953    0.0000 C   0  0  0  0  0  0  0  0  0  0  0  0
   -2.8579    0.0000    0.0000 C   0  0  0  0  0  0  0  0  0  0  0  0
   -2.1434    1.2375    0.0000 C   0  0  0  0  0  0  0  0  0  0  0  0
   -2.8579    0.8250    0.0000 C   0  0  0  0  0  0  0  0  0  0  0  0
   -0.7144    0.0990    0.0000 H   0  0  0  0  0  0  0  0  0  0  0  0
   -1.2182   -1.1486    0.0000 H   0  0  0  0  0  0  0  0  0  0  0  0
   -0.8894   -1.7181    0.0000 H   0  0  0  0  0  0  0  0  0  0  0  0
   -2.1434   -0.9240    0.0000 H   0  0  0  0  0  0  0  0  0  0  0  0
   -0.9860    1.0808    0.0000 H   0  0  0  0  0  0  0  0  0  0  0  0
    1.4461   -2.1900    0.0000 H   0  0  0  0  0  0  0  0  0  0  0  0
    1.4461    0.5400    0.0000 H   0  0  0  0  0  0  0  0  0  0  0  0
    2.6415   -1.5121    0.0000 H   0  0  0  0  0  0  0  0  0  0  0  0
    2.6415   -0.1379    0.0000 H   0  0  0  0  0  0  0  0  0  0  0  0
   -3.3008   -0.2558    0.0000 H   0  0  0  0  0  0  0  0  0  0  0  0
   -2.1434    1.7490    0.0000 H   0  0  0  0  0  0  0  0  0  0  0  0
   -3.3008    1.0808    0.0000 H   0  0  0  0  0  0  0  0  0  0  0  0
  1  3  1  0  0  0  0
  1  8  1  0  0  0  0
  2  6  2  0  0  0  0
  3  4  1  0  0  0  0
  3  5  1  0  0  0  0
  3 18  1  0  0  0  0
  4  6  1  0  0  0  0
  4 19  1  0  0  0  0
  4 20  1  0  0  0  0
  5  9  2  0  0  0  0
  5 10  1  0  0  0  0
  6  7  1  0  0  0  0
  7  8  1  0  0  0  0
  7 11  2  0  0  0  0
  8 12  2  0  0  0  0
  9 15  1  0  0  0  0
  9 21  1  0  0  0  0
 10 16  2  0  0  0  0
 10 22  1  0  0  0  0
 11 13  1  0  0  0  0
 11 23  1  0  0  0  0
 12 14  1  0  0  0  0
 12 24  1  0  0  0  0
 13 14  2  0  0  0  0
 13 25  1  0  0  0  0
 14 26  1  0  0  0  0
 15 17  2  0  0  0  0
 15 27  1  0  0  0  0
 16 17  1  0  0  0  0
 16 28  1  0  0  0  0
 17 29  1  0  0  0  0
M  END
