# Supplementary material for: Virtual screening of GPCRs: An in silico chemogenomics approach
Source: BMC Bioinformatics. 2008 Sep 6;9:363. doi: 10.1186/1471-2105-9-363 (PMC2553090; doi:10.1186/1471-2105-9-363)
Supplement: Additional file 2 — Source and data. Source code (under GPL license) and benchmark used in the experiments in a compressed archive checker.tgz. [file 1471-2105-9-363-S2.tgz › chemker/data/chemogenomics/glida/compfiles/mol/L000794.mol]

L000794.mol


 53 56  0     1  0  0  0  0  0999 V2000
    0.0000    0.0000    0.0000 O   0  0  0  0  0  0  0  0  0  0  0  0
    1.4914   -1.6557    0.0000 N   0  3  3  0  0  0  0  0  0  0  0  0
   -0.7097   -1.2402    0.0000 N   0  0  0  0  0  0  0  0  0  0  0  0
    2.4665   -5.0517    0.0000 N   0  0  0  0  0  0  0  0  0  0  0  0
   -1.4290   -0.0054    0.0000 N   0  0  0  0  0  0  0  0  0  0  0  0
    0.7637   -2.9274    0.0000 C   0  0  3  0  0  0  0  0  0  0  0  0
    1.4782   -2.5149    0.0000 C   0  0  3  0  0  0  0  0  0  0  0  0
    0.0130   -2.5093    0.0000 C   0  0  0  0  0  0  0  0  0  0  0  0
    0.0064   -1.6500    0.0000 C   0  0  3  0  0  0  0  0  0  0  0  0
    2.1927   -2.9274    0.0000 C   0  0  0  0  0  0  0  0  0  0  0  0
    0.7506   -1.2203    0.0000 C   0  0  0  0  0  0  0  0  0  0  0  0
    0.7637   -3.7524    0.0000 C   0  0  0  0  0  0  0  0  0  0  0  0
    1.4782   -4.1649    0.0000 C   0  0  0  0  0  0  0  0  0  0  0  0
    2.1927   -3.7524    0.0000 C   0  0  0  0  0  0  0  0  0  0  0  0
    1.4914   -5.0242    0.0000 C   0  0  0  0  0  0  0  0  0  0  0  0
    2.2107   -1.2514    0.0000 C   0  0  0  0  0  0  0  0  0  0  0  0
    0.0130   -4.1705    0.0000 C   0  0  0  0  0  0  0  0  0  0  0  0
    2.8007   -4.3028    0.0000 C   0  0  0  0  0  0  0  0  0  0  0  0
    0.7506   -5.4596    0.0000 C   0  0  0  0  0  0  0  0  0  0  0  0
    0.0064   -5.0299    0.0000 C   0  0  0  0  0  0  0  0  0  0  0  0
   -0.7129   -0.4152    0.0000 C   0  0  0  0  0  0  0  0  0  0  0  0
   -1.4321    0.8195    0.0000 C   0  0  0  0  0  0  0  0  0  0  0  0
   -2.1419   -0.4208    0.0000 C   0  0  0  0  0  0  0  0  0  0  0  0
   -2.1482    1.2292    0.0000 C   0  0  0  0  0  0  0  0  0  0  0  0
   -2.8579   -0.0110    0.0000 C   0  0  0  0  0  0  0  0  0  0  0  0
    0.3227   -3.1866    0.0000 H   0  0  0  0  0  0  0  0  0  0  0  0
    1.9232   -2.2626    0.0000 H   0  0  0  0  0  0  0  0  0  0  0  0
   -0.4916   -2.4257    0.0000 H   0  0  0  0  0  0  0  0  0  0  0  0
   -0.1558   -2.9921    0.0000 H   0  0  0  0  0  0  0  0  0  0  0  0
    0.0054   -1.1385    0.0000 H   0  0  0  0  0  0  0  0  0  0  0  0
    2.6963   -3.0163    0.0000 H   0  0  0  0  0  0  0  0  0  0  0  0
    2.3676   -2.4468    0.0000 H   0  0  0  0  0  0  0  0  0  0  0  0
    1.0813   -0.8301    0.0000 H   0  0  0  0  0  0  0  0  0  0  0  0
    0.4228   -0.8276    0.0000 H   0  0  0  0  0  0  0  0  0  0  0  0
    2.4612   -1.6974    0.0000 H   0  0  0  0  0  0  0  0  0  0  0  0
    2.6565   -1.0009    0.0000 H   0  0  0  0  0  0  0  0  0  0  0  0
    1.9600   -0.8056    0.0000 H   0  0  0  0  0  0  0  0  0  0  0  0
   -1.1517   -1.4977    0.0000 H   0  0  0  0  0  0  0  0  0  0  0  0
   -0.4270   -3.9098    0.0000 H   0  0  0  0  0  0  0  0  0  0  0  0
    3.3012   -4.1973    0.0000 H   0  0  0  0  0  0  0  0  0  0  0  0
    2.7223   -5.4947    0.0000 H   0  0  0  0  0  0  0  0  0  0  0  0
    0.7526   -5.9711    0.0000 H   0  0  0  0  0  0  0  0  0  0  0  0
   -0.4376   -5.2840    0.0000 H   0  0  0  0  0  0  0  0  0  0  0  0
   -1.2590    1.3009    0.0000 H   0  0  0  0  0  0  0  0  0  0  0  0
   -0.9280    0.7326    0.0000 H   0  0  0  0  0  0  0  0  0  0  0  0
   -1.8115   -0.8113    0.0000 H   0  0  0  0  0  0  0  0  0  0  0  0
   -2.4691   -0.8139    0.0000 H   0  0  0  0  0  0  0  0  0  0  0  0
   -1.8941    1.6732    0.0000 H   0  0  0  0  0  0  0  0  0  0  0  0
   -2.5922    1.4833    0.0000 H   0  0  0  0  0  0  0  0  0  0  0  0
   -2.4022    0.7853    0.0000 H   0  0  0  0  0  0  0  0  0  0  0  0
   -3.1119   -0.4549    0.0000 H   0  0  0  0  0  0  0  0  0  0  0  0
   -3.3018    0.2430    0.0000 H   0  0  0  0  0  0  0  0  0  0  0  0
   -2.6039    0.4330    0.0000 H   0  0  0  0  0  0  0  0  0  0  0  0
  1 21  2  0  0  0  0
  2  7  1  0  0  0  0
  2 11  1  0  0  0  0
  2 16  1  0  0  0  0
  3  9  1  0  0  0  0
  3 21  1  0  0  0  0
  3 38  1  0  0  0  0
  4 15  1  0  0  0  0
  4 18  1  0  0  0  0
  4 41  1  0  0  0  0
  5 21  1  0  0  0  0
  5 22  1  0  0  0  0
  5 23  1  0  0  0  0
  6  7  1  0  0  0  0
  6  8  1  0  0  0  0
  6 12  1  0  0  0  0
  6 26  1  0  0  0  0
  7 10  1  0  0  0  0
  7 27  1  0  0  0  0
  8  9  1  0  0  0  0
  8 28  1  0  0  0  0
  8 29  1  0  0  0  0
  9 11  1  0  0  0  0
  9 30  1  0  0  0  0
 10 14  1  0  0  0  0
 10 31  1  0  0  0  0
 10 32  1  0  0  0  0
 11 33  1  0  0  0  0
 11 34  1  0  0  0  0
 12 13  2  0  0  0  0
 12 17  1  0  0  0  0
 13 14  1  0  0  0  0
 13 15  1  0  0  0  0
 14 18  2  0  0  0  0
 15 19  2  0  0  0  0
 16 35  1  0  0  0  0
 16 36  1  0  0  0  0
 16 37  1  0  0  0  0
 17 20  2  0  0  0  0
 17 39  1  0  0  0  0
 18 40  1  0  0  0  0
 19 20  1  0  0  0  0
 19 42  1  0  0  0  0
 20 43  1  0  0  0  0
 22 24  1  0  0  0  0
 22 44  1  0  0  0  0
 22 45  1  0  0  0  0
 23 25  1  0  0  0  0
 23 46  1  0  0  0  0
 23 47  1  0  0  0  0
 24 48  1  0  0  0  0
 24 49  1  0  0  0  0
 24 50  1  0  0  0  0
 25 51  1  0  0  0  0
 25 52  1  0  0  0  0
 25 53  1  0  0  0  0
M  CHG  1   2   1
M  END
