# Supplementary material for: Virtual screening of GPCRs: An in silico chemogenomics approach
Source: BMC Bioinformatics. 2008 Sep 6;9:363. doi: 10.1186/1471-2105-9-363 (PMC2553090; doi:10.1186/1471-2105-9-363)
Supplement: Additional file 2 — Source and data. Source code (under GPL license) and benchmark used in the experiments in a compressed archive checker.tgz. [file 1471-2105-9-363-S2.tgz › chemker/data/chemogenomics/glida/compfiles/mol/L000802.mol]

L000802.mol


 46 47  0     1  0  0  0  0  0999 V2000
    0.0000    0.0000    0.0000 O   0  0  0  0  0  0  0  0  0  0  0  0
   -1.5303   -0.9645    0.0000 O   0  0  0  0  0  0  0  0  0  0  0  0
   -0.8159    0.2730    0.0000 O   0  0  0  0  0  0  0  0  0  0  0  0
   -3.6738   -0.5520    0.0000 N   0  3  0  0  0  0  0  0  0  0  0  0
    0.6132   -0.5520    0.0000 C   0  0  0  0  0  0  0  0  0  0  0  0
    1.1652    0.0611    0.0000 C   0  0  0  0  0  0  0  0  0  0  0  0
    1.0257   -1.2665    0.0000 C   0  0  0  0  0  0  0  0  0  0  0  0
    1.9189   -0.2745    0.0000 C   0  0  0  0  0  0  0  0  0  0  0  0
    1.8326   -1.0950    0.0000 C   0  0  0  0  0  0  0  0  0  0  0  0
   -0.1013   -0.9645    0.0000 C   0  0  3  0  0  0  0  0  0  0  0  0
   -0.1013   -1.7895    0.0000 C   0  0  0  0  0  0  0  0  0  0  0  0
   -0.8159   -0.5520    0.0000 C   0  0  0  0  0  0  0  0  0  0  0  0
    0.6132   -2.2021    0.0000 C   0  0  0  0  0  0  0  0  0  0  0  0
   -0.8159   -2.2021    0.0000 C   0  0  0  0  0  0  0  0  0  0  0  0
   -2.2448   -0.5520    0.0000 C   0  0  0  0  0  0  0  0  0  0  0  0
    0.6132   -3.0271    0.0000 C   0  0  0  0  0  0  0  0  0  0  0  0
   -0.8159   -3.0271    0.0000 C   0  0  0  0  0  0  0  0  0  0  0  0
   -0.1013   -3.4396    0.0000 C   0  0  0  0  0  0  0  0  0  0  0  0
   -2.9593   -0.9645    0.0000 C   0  0  0  0  0  0  0  0  0  0  0  0
   -3.6738    0.2730    0.0000 C   0  0  0  0  0  0  0  0  0  0  0  0
   -4.3883   -0.9645    0.0000 C   0  0  0  0  0  0  0  0  0  0  0  0
    0.7513    0.3618    0.0000 H   0  0  0  0  0  0  0  0  0  0  0  0
    1.4209    0.5041    0.0000 H   0  0  0  0  0  0  0  0  0  0  0  0
    1.1837   -1.7530    0.0000 H   0  0  0  0  0  0  0  0  0  0  0  0
    0.5584   -1.4746    0.0000 H   0  0  0  0  0  0  0  0  0  0  0  0
    2.0769    0.2120    0.0000 H   0  0  0  0  0  0  0  0  0  0  0  0
    2.4192   -0.3808    0.0000 H   0  0  0  0  0  0  0  0  0  0  0  0
    2.3441   -1.0950    0.0000 H   0  0  0  0  0  0  0  0  0  0  0  0
    1.8861   -1.6037    0.0000 H   0  0  0  0  0  0  0  0  0  0  0  0
   -0.5443   -1.2203    0.0000 H   0  0  0  0  0  0  0  0  0  0  0  0
    0.1063    0.5004    0.0000 H   0  0  0  0  0  0  0  0  0  0  0  0
    1.0561   -1.9463    0.0000 H   0  0  0  0  0  0  0  0  0  0  0  0
   -1.2588   -1.9463    0.0000 H   0  0  0  0  0  0  0  0  0  0  0  0
   -2.5736   -0.1601    0.0000 H   0  0  0  0  0  0  0  0  0  0  0  0
   -1.9160   -0.1601    0.0000 H   0  0  0  0  0  0  0  0  0  0  0  0
    1.0561   -3.2828    0.0000 H   0  0  0  0  0  0  0  0  0  0  0  0
   -1.2588   -3.2828    0.0000 H   0  0  0  0  0  0  0  0  0  0  0  0
   -0.1013   -3.9511    0.0000 H   0  0  0  0  0  0  0  0  0  0  0  0
   -2.6305   -1.3563    0.0000 H   0  0  0  0  0  0  0  0  0  0  0  0
   -3.2881   -1.3563    0.0000 H   0  0  0  0  0  0  0  0  0  0  0  0
   -3.1623    0.2730    0.0000 H   0  0  0  0  0  0  0  0  0  0  0  0
   -3.6738    0.7845    0.0000 H   0  0  0  0  0  0  0  0  0  0  0  0
   -4.1853    0.2730    0.0000 H   0  0  0  0  0  0  0  0  0  0  0  0
   -4.6440   -0.5216    0.0000 H   0  0  0  0  0  0  0  0  0  0  0  0
   -4.8312   -1.2203    0.0000 H   0  0  0  0  0  0  0  0  0  0  0  0
   -4.1325   -1.4075    0.0000 H   0  0  0  0  0  0  0  0  0  0  0  0
  1  5  1  0  0  0  0
  1 31  1  0  0  0  0
  2 12  1  0  0  0  0
  2 15  1  0  0  0  0
  3 12  2  0  0  0  0
  4 19  1  0  0  0  0
  4 20  1  0  0  0  0
  4 21  1  0  0  0  0
  5  6  1  0  0  0  0
  5  7  1  0  0  0  0
  5 10  1  0  0  0  0
  6  8  1  0  0  0  0
  6 22  1  0  0  0  0
  6 23  1  0  0  0  0
  7  9  1  0  0  0  0
  7 24  1  0  0  0  0
  7 25  1  0  0  0  0
  8  9  1  0  0  0  0
  8 26  1  0  0  0  0
  8 27  1  0  0  0  0
  9 28  1  0  0  0  0
  9 29  1  0  0  0  0
 10 11  1  0  0  0  0
 10 12  1  0  0  0  0
 10 30  1  0  0  0  0
 11 13  2  0  0  0  0
 11 14  1  0  0  0  0
 13 16  1  0  0  0  0
 13 32  1  0  0  0  0
 14 17  2  0  0  0  0
 14 33  1  0  0  0  0
 15 19  1  0  0  0  0
 15 34  1  0  0  0  0
 15 35  1  0  0  0  0
 16 18  2  0  0  0  0
 16 36  1  0  0  0  0
 17 18  1  0  0  0  0
 17 37  1  0  0  0  0
 18 38  1  0  0  0  0
 19 39  1  0  0  0  0
 19 40  1  0  0  0  0
 20 41  1  0  0  0  0
 20 42  1  0  0  0  0
 20 43  1  0  0  0  0
 21 44  1  0  0  0  0
 21 45  1  0  0  0  0
 21 46  1  0  0  0  0
M  CHG  1   4   1
M  END
