# Supplementary material for: Virtual screening of GPCRs: An in silico chemogenomics approach
Source: BMC Bioinformatics. 2008 Sep 6;9:363. doi: 10.1186/1471-2105-9-363 (PMC2553090; doi:10.1186/1471-2105-9-363)
Supplement: Additional file 2 — Source and data. Source code (under GPL license) and benchmark used in the experiments in a compressed archive checker.tgz. [file 1471-2105-9-363-S2.tgz › chemker/data/chemogenomics/glida/compfiles/mol/L000808.mol]

L000808.mol


 27 29  0     1  0  0  0  0  0999 V2000
    0.0000    0.0000    0.0000 O   0  0  0  0  0  0  0  0  0  0  0  0
    0.0000    1.6500    0.0000 O   0  0  0  0  0  0  0  0  0  0  0  0
   -1.5152   -0.8205    0.0000 N   0  0  0  0  0  0  0  0  0  0  0  0
   -2.1826    0.3355    0.0000 N   0  3  0  0  0  0  0  0  0  0  0  0
   -0.7144    0.4125    0.0000 C   0  0  3  0  0  0  0  0  0  0  0  0
   -1.4289    0.0000    0.0000 C   0  0  0  0  0  0  0  0  0  0  0  0
   -0.7144    1.2375    0.0000 C   0  0  0  0  0  0  0  0  0  0  0  0
   -2.3221   -0.9920    0.0000 C   0  0  0  0  0  0  0  0  0  0  0  0
   -2.7346   -0.2775    0.0000 C   0  0  0  0  0  0  0  0  0  0  0  0
    0.7145    0.4125    0.0000 C   0  0  0  0  0  0  0  0  0  0  0  0
    0.7145    1.2375    0.0000 C   0  0  0  0  0  0  0  0  0  0  0  0
    1.4520   -0.0286    0.0000 C   0  0  0  0  0  0  0  0  0  0  0  0
    1.4520    1.6785    0.0000 C   0  0  0  0  0  0  0  0  0  0  0  0
    2.1995    0.3953    0.0000 C   0  0  0  0  0  0  0  0  0  0  0  0
    2.1995    1.2546    0.0000 C   0  0  0  0  0  0  0  0  0  0  0  0
   -1.1574    0.6682    0.0000 H   0  0  0  0  0  0  0  0  0  0  0  0
   -0.8894    1.7181    0.0000 H   0  0  0  0  0  0  0  0  0  0  0  0
   -1.2182    1.1486    0.0000 H   0  0  0  0  0  0  0  0  0  0  0  0
   -2.7894   -1.2000    0.0000 H   0  0  0  0  0  0  0  0  0  0  0  0
   -2.1640   -1.4785    0.0000 H   0  0  0  0  0  0  0  0  0  0  0  0
   -1.1350   -1.1627    0.0000 H   0  0  0  0  0  0  0  0  0  0  0  0
   -3.0769    0.1025    0.0000 H   0  0  0  0  0  0  0  0  0  0  0  0
   -3.1484   -0.5782    0.0000 H   0  0  0  0  0  0  0  0  0  0  0  0
    1.4460   -0.5401    0.0000 H   0  0  0  0  0  0  0  0  0  0  0  0
    1.4460    2.1900    0.0000 H   0  0  0  0  0  0  0  0  0  0  0  0
    2.6414    0.1379    0.0000 H   0  0  0  0  0  0  0  0  0  0  0  0
    2.6414    1.5120    0.0000 H   0  0  0  0  0  0  0  0  0  0  0  0
  1  5  1  0  0  0  0
  1 10  1  0  0  0  0
  2  7  1  0  0  0  0
  2 11  1  0  0  0  0
  3  6  1  0  0  0  0
  3  8  1  0  0  0  0
  3 21  1  0  0  0  0
  4  6  2  0  0  0  0
  4  9  1  0  0  0  0
  5  6  1  0  0  0  0
  5  7  1  0  0  0  0
  5 16  1  0  0  0  0
  7 17  1  0  0  0  0
  7 18  1  0  0  0  0
  8  9  1  0  0  0  0
  8 19  1  0  0  0  0
  8 20  1  0  0  0  0
  9 22  1  0  0  0  0
  9 23  1  0  0  0  0
 10 11  1  0  0  0  0
 10 12  2  0  0  0  0
 11 13  2  0  0  0  0
 12 14  1  0  0  0  0
 12 24  1  0  0  0  0
 13 15  1  0  0  0  0
 13 25  1  0  0  0  0
 14 15  2  0  0  0  0
 14 26  1  0  0  0  0
 15 27  1  0  0  0  0
M  CHG  1   4   1
M  END
