# Supplementary material for: Virtual screening of GPCRs: An in silico chemogenomics approach
Source: BMC Bioinformatics. 2008 Sep 6;9:363. doi: 10.1186/1471-2105-9-363 (PMC2553090; doi:10.1186/1471-2105-9-363)
Supplement: Additional file 2 — Source and data. Source code (under GPL license) and benchmark used in the experiments in a compressed archive checker.tgz. [file 1471-2105-9-363-S2.tgz › chemker/data/chemogenomics/glida/compfiles/mol/L000812.mol]

L000812.mol


 39 41  0     0  0  0  0  0  0999 V2000
    0.4439   -9.1089    0.0000 N   0  0  0  0  0  0  0  0  0  0  0  0
    1.7637   -6.0426    0.0000 N   0  3  0  0  0  0  0  0  0  0  0  0
   -3.1947   -8.0325    0.0000 N   0  0  0  0  0  0  0  0  0  0  0  0
   -3.2810   -8.8530    0.0000 N   0  0  0  0  0  0  0  0  0  0  0  0
   -4.5005   -8.3101    0.0000 N   0  0  0  0  0  0  0  0  0  0  0  0
    0.4439   -7.7812    0.0000 C   0  0  0  0  0  0  0  0  0  0  0  0
   -0.3368   -8.0325    0.0000 C   0  0  0  0  0  0  0  0  0  0  0  0
    0.7002   -6.9969    0.0000 C   0  0  0  0  0  0  0  0  0  0  0  0
   -0.3368   -8.8576    0.0000 C   0  0  0  0  0  0  0  0  0  0  0  0
    1.5075   -6.8268    0.0000 C   0  0  0  0  0  0  0  0  0  0  0  0
    0.9253   -8.4451    0.0000 C   0  0  0  0  0  0  0  0  0  0  0  0
   -1.0512   -7.6200    0.0000 C   0  0  0  0  0  0  0  0  0  0  0  0
   -1.7658   -8.0325    0.0000 C   0  0  0  0  0  0  0  0  0  0  0  0
   -1.0512   -9.2701    0.0000 C   0  0  0  0  0  0  0  0  0  0  0  0
   -1.7658   -8.8576    0.0000 C   0  0  0  0  0  0  0  0  0  0  0  0
   -2.4803   -7.6200    0.0000 C   0  0  0  0  0  0  0  0  0  0  0  0
    2.5710   -5.8725    0.0000 C   0  0  0  0  0  0  0  0  0  0  0  0
    1.2128   -5.4285    0.0000 C   0  0  0  0  0  0  0  0  0  0  0  0
   -3.9485   -7.6970    0.0000 C   0  0  0  0  0  0  0  0  0  0  0  0
   -4.0880   -9.0245    0.0000 C   0  0  0  0  0  0  0  0  0  0  0  0
    0.1937   -6.9249    0.0000 H   0  0  0  0  0  0  0  0  0  0  0  0
    0.6832   -6.4857    0.0000 H   0  0  0  0  0  0  0  0  0  0  0  0
    2.0139   -6.8989    0.0000 H   0  0  0  0  0  0  0  0  0  0  0  0
    1.5244   -7.3380    0.0000 H   0  0  0  0  0  0  0  0  0  0  0  0
    1.4369   -8.4451    0.0000 H   0  0  0  0  0  0  0  0  0  0  0  0
   -1.0512   -7.1085    0.0000 H   0  0  0  0  0  0  0  0  0  0  0  0
    0.6028   -9.5952    0.0000 H   0  0  0  0  0  0  0  0  0  0  0  0
   -1.0512   -9.7816    0.0000 H   0  0  0  0  0  0  0  0  0  0  0  0
   -2.2087   -9.1133    0.0000 H   0  0  0  0  0  0  0  0  0  0  0  0
   -2.8090   -7.2282    0.0000 H   0  0  0  0  0  0  0  0  0  0  0  0
   -2.1515   -7.2282    0.0000 H   0  0  0  0  0  0  0  0  0  0  0  0
    2.6765   -6.3730    0.0000 H   0  0  0  0  0  0  0  0  0  0  0  0
    2.4656   -5.3719    0.0000 H   0  0  0  0  0  0  0  0  0  0  0  0
    3.0715   -5.7670    0.0000 H   0  0  0  0  0  0  0  0  0  0  0  0
    0.8320   -5.7702    0.0000 H   0  0  0  0  0  0  0  0  0  0  0  0
    0.8711   -5.0478    0.0000 H   0  0  0  0  0  0  0  0  0  0  0  0
    1.5935   -5.0869    0.0000 H   0  0  0  0  0  0  0  0  0  0  0  0
   -4.0548   -7.1966    0.0000 H   0  0  0  0  0  0  0  0  0  0  0  0
   -4.2960   -9.4918    0.0000 H   0  0  0  0  0  0  0  0  0  0  0  0
  1  9  1  0  0  0  0
  1 11  1  0  0  0  0
  1 27  1  0  0  0  0
  2 10  1  0  0  0  0
  2 17  1  0  0  0  0
  2 18  1  0  0  0  0
  3  4  1  0  0  0  0
  3 16  1  0  0  0  0
  3 19  1  0  0  0  0
  4 20  2  0  0  0  0
  5 19  2  0  0  0  0
  5 20  1  0  0  0  0
  6  7  1  0  0  0  0
  6  8  1  0  0  0  0
  6 11  2  0  0  0  0
  7  9  2  0  0  0  0
  7 12  1  0  0  0  0
  8 10  1  0  0  0  0
  8 21  1  0  0  0  0
  8 22  1  0  0  0  0
  9 14  1  0  0  0  0
 10 23  1  0  0  0  0
 10 24  1  0  0  0  0
 11 25  1  0  0  0  0
 12 13  2  0  0  0  0
 12 26  1  0  0  0  0
 13 15  1  0  0  0  0
 13 16  1  0  0  0  0
 14 15  2  0  0  0  0
 14 28  1  0  0  0  0
 15 29  1  0  0  0  0
 16 30  1  0  0  0  0
 16 31  1  0  0  0  0
 17 32  1  0  0  0  0
 17 33  1  0  0  0  0
 17 34  1  0  0  0  0
 18 35  1  0  0  0  0
 18 36  1  0  0  0  0
 18 37  1  0  0  0  0
 19 38  1  0  0  0  0
 20 39  1  0  0  0  0
M  CHG  1   2   1
M  END
