# Supplementary material for: Virtual screening of GPCRs: An in silico chemogenomics approach
Source: BMC Bioinformatics. 2008 Sep 6;9:363. doi: 10.1186/1471-2105-9-363 (PMC2553090; doi:10.1186/1471-2105-9-363)
Supplement: Additional file 2 — Source and data. Source code (under GPL license) and benchmark used in the experiments in a compressed archive checker.tgz. [file 1471-2105-9-363-S2.tgz › chemker/data/chemogenomics/glida/compfiles/mol/L000814.mol]

L000814.mol


 30 30  0     0  0  0  0  0  0999 V2000
    0.0000    0.0000    0.0000 Br  0  0  0  0  0  0  0  0  0  0  0  0
    2.1435    1.2375    0.0000 N   0  3  0  0  0  0  0  0  0  0  0  0
    1.4290    0.8250    0.0000 C   0  0  0  0  0  0  0  0  0  0  0  0
    2.8579    1.6500    0.0000 C   0  0  0  0  0  0  0  0  0  0  0  0
    1.7310    1.9520    0.0000 C   0  0  0  0  0  0  0  0  0  0  0  0
    2.5560    0.5231    0.0000 C   0  0  0  0  0  0  0  0  0  0  0  0
    1.4290    0.0000    0.0000 C   0  0  0  0  0  0  0  0  0  0  0  0
    2.8579    2.4751    0.0000 C   0  0  0  0  0  0  0  0  0  0  0  0
    0.7145   -0.4125    0.0000 C   0  0  0  0  0  0  0  0  0  0  0  0
    2.1435   -0.4125    0.0000 C   0  0  0  0  0  0  0  0  0  0  0  0
    0.7145   -1.2375    0.0000 C   0  0  0  0  0  0  0  0  0  0  0  0
    2.1435   -1.2375    0.0000 C   0  0  0  0  0  0  0  0  0  0  0  0
    1.4290   -1.6500    0.0000 C   0  0  0  0  0  0  0  0  0  0  0  0
    0.9253    0.7362    0.0000 H   0  0  0  0  0  0  0  0  0  0  0  0
    1.2540    1.3057    0.0000 H   0  0  0  0  0  0  0  0  0  0  0  0
    3.3617    1.7389    0.0000 H   0  0  0  0  0  0  0  0  0  0  0  0
    3.0329    1.1694    0.0000 H   0  0  0  0  0  0  0  0  0  0  0  0
    1.4752    2.3950    0.0000 H   0  0  0  0  0  0  0  0  0  0  0  0
    1.2879    1.6962    0.0000 H   0  0  0  0  0  0  0  0  0  0  0  0
    2.1739    2.2077    0.0000 H   0  0  0  0  0  0  0  0  0  0  0  0
    2.1130    0.2673    0.0000 H   0  0  0  0  0  0  0  0  0  0  0  0
    2.8117    0.0800    0.0000 H   0  0  0  0  0  0  0  0  0  0  0  0
    2.9989    0.7788    0.0000 H   0  0  0  0  0  0  0  0  0  0  0  0
    2.3464    2.4751    0.0000 H   0  0  0  0  0  0  0  0  0  0  0  0
    2.8579    2.9866    0.0000 H   0  0  0  0  0  0  0  0  0  0  0  0
    3.3695    2.4751    0.0000 H   0  0  0  0  0  0  0  0  0  0  0  0
    2.5864   -0.1568    0.0000 H   0  0  0  0  0  0  0  0  0  0  0  0
    0.2715   -1.4933    0.0000 H   0  0  0  0  0  0  0  0  0  0  0  0
    2.5864   -1.4933    0.0000 H   0  0  0  0  0  0  0  0  0  0  0  0
    1.4290   -2.1615    0.0000 H   0  0  0  0  0  0  0  0  0  0  0  0
  1  9  1  0  0  0  0
  2  3  1  0  0  0  0
  2  4  1  0  0  0  0
  2  5  1  0  0  0  0
  2  6  1  0  0  0  0
  3  7  1  0  0  0  0
  3 14  1  0  0  0  0
  3 15  1  0  0  0  0
  4  8  1  0  0  0  0
  4 16  1  0  0  0  0
  4 17  1  0  0  0  0
  5 18  1  0  0  0  0
  5 19  1  0  0  0  0
  5 20  1  0  0  0  0
  6 21  1  0  0  0  0
  6 22  1  0  0  0  0
  6 23  1  0  0  0  0
  7  9  1  0  0  0  0
  7 10  2  0  0  0  0
  8 24  1  0  0  0  0
  8 25  1  0  0  0  0
  8 26  1  0  0  0  0
  9 11  2  0  0  0  0
 10 12  1  0  0  0  0
 10 27  1  0  0  0  0
 11 13  1  0  0  0  0
 11 28  1  0  0  0  0
 12 13  2  0  0  0  0
 12 29  1  0  0  0  0
 13 30  1  0  0  0  0
M  CHG  1   2   1
M  END
