# Supplementary material for: Virtual screening of GPCRs: An in silico chemogenomics approach
Source: BMC Bioinformatics. 2008 Sep 6;9:363. doi: 10.1186/1471-2105-9-363 (PMC2553090; doi:10.1186/1471-2105-9-363)
Supplement: Additional file 2 — Source and data. Source code (under GPL license) and benchmark used in the experiments in a compressed archive checker.tgz. [file 1471-2105-9-363-S2.tgz › chemker/data/chemogenomics/glida/compfiles/mol/L000822.mol]

L000822.mol


 27 29  0     0  0  0  0  0  0999 V2000
    0.0000    0.0000    0.0000 O   0  0  0  0  0  0  0  0  0  0  0  0
    2.9471    0.1897    0.0000 O   0  0  0  0  0  0  0  0  0  0  0  0
    1.4519    2.5036    0.0000 O   0  0  0  0  0  0  0  0  0  0  0  0
    0.0095    2.5321    0.0000 O   0  0  0  0  0  0  0  0  0  0  0  0
    0.7375    1.2661    0.0000 C   0  0  0  0  0  0  0  0  0  0  0  0
    2.1665    1.2661    0.0000 C   0  0  0  0  0  0  0  0  0  0  0  0
    1.4519    1.6786    0.0000 C   0  0  0  0  0  0  0  0  0  0  0  0
    0.7375    0.4410    0.0000 C   0  0  0  0  0  0  0  0  0  0  0  0
    2.1665    0.4410    0.0000 C   0  0  0  0  0  0  0  0  0  0  0  0
    1.4519    0.0285    0.0000 C   0  0  0  0  0  0  0  0  0  0  0  0
    0.0000    1.7072    0.0000 C   0  0  0  0  0  0  0  0  0  0  0  0
    2.9471    1.5175    0.0000 C   0  0  0  0  0  0  0  0  0  0  0  0
   -0.7475    0.4239    0.0000 C   0  0  0  0  0  0  0  0  0  0  0  0
   -0.7475    1.2832    0.0000 C   0  0  0  0  0  0  0  0  0  0  0  0
    3.4286    0.8536    0.0000 C   0  0  0  0  0  0  0  0  0  0  0  0
   -1.4604    0.0087    0.0000 C   0  0  0  0  0  0  0  0  0  0  0  0
    2.1665    2.9161    0.0000 C   0  0  0  0  0  0  0  0  0  0  0  0
    1.4519   -0.4830    0.0000 H   0  0  0  0  0  0  0  0  0  0  0  0
    3.1060    2.0037    0.0000 H   0  0  0  0  0  0  0  0  0  0  0  0
   -1.1895    1.5407    0.0000 H   0  0  0  0  0  0  0  0  0  0  0  0
    3.9401    0.8536    0.0000 H   0  0  0  0  0  0  0  0  0  0  0  0
   -1.7179    0.4506    0.0000 H   0  0  0  0  0  0  0  0  0  0  0  0
   -1.9024   -0.2488    0.0000 H   0  0  0  0  0  0  0  0  0  0  0  0
   -1.2029   -0.4334    0.0000 H   0  0  0  0  0  0  0  0  0  0  0  0
    2.4222    2.4731    0.0000 H   0  0  0  0  0  0  0  0  0  0  0  0
    2.6094    3.1718    0.0000 H   0  0  0  0  0  0  0  0  0  0  0  0
    1.9107    3.3591    0.0000 H   0  0  0  0  0  0  0  0  0  0  0  0
  1  8  1  0  0  0  0
  1 13  1  0  0  0  0
  2  9  1  0  0  0  0
  2 15  1  0  0  0  0
  3  7  1  0  0  0  0
  3 17  1  0  0  0  0
  4 11  2  0  0  0  0
  5  7  1  0  0  0  0
  5  8  2  0  0  0  0
  5 11  1  0  0  0  0
  6  7  2  0  0  0  0
  6  9  1  0  0  0  0
  6 12  1  0  0  0  0
  8 10  1  0  0  0  0
  9 10  2  0  0  0  0
 10 18  1  0  0  0  0
 11 14  1  0  0  0  0
 12 15  2  0  0  0  0
 12 19  1  0  0  0  0
 13 14  2  0  0  0  0
 13 16  1  0  0  0  0
 14 20  1  0  0  0  0
 15 21  1  0  0  0  0
 16 22  1  0  0  0  0
 16 23  1  0  0  0  0
 16 24  1  0  0  0  0
 17 25  1  0  0  0  0
 17 26  1  0  0  0  0
 17 27  1  0  0  0  0
M  END
