# Supplementary material for: Virtual screening of GPCRs: An in silico chemogenomics approach
Source: BMC Bioinformatics. 2008 Sep 6;9:363. doi: 10.1186/1471-2105-9-363 (PMC2553090; doi:10.1186/1471-2105-9-363)
Supplement: Additional file 2 — Source and data. Source code (under GPL license) and benchmark used in the experiments in a compressed archive checker.tgz. [file 1471-2105-9-363-S2.tgz › chemker/data/chemogenomics/glida/compfiles/mol/L000823.mol]

L000823.mol


 32 34  0     0  0  0  0  0  0999 V2000
    0.0000    0.0000    0.0000 N   0  0  0  0  0  0  0  0  0  0  0  0
    1.2696    0.4125    0.0000 N   0  0  0  0  0  0  0  0  0  0  0  0
   -0.6675    1.3100    0.0000 C   0  0  0  0  0  0  0  0  0  0  0  0
   -1.1489    1.9739    0.0000 C   0  0  0  0  0  0  0  0  0  0  0  0
   -1.1489    0.6460    0.0000 C   0  0  0  0  0  0  0  0  0  0  0  0
    0.0000    1.7949    0.0000 C   0  0  0  0  0  0  0  0  0  0  0  0
   -1.9296    1.7225    0.0000 C   0  0  0  0  0  0  0  0  0  0  0  0
   -1.9296    0.8975    0.0000 C   0  0  0  0  0  0  0  0  0  0  0  0
    0.0000    0.8250    0.0000 C   0  0  0  0  0  0  0  0  0  0  0  0
   -0.0862    2.6154    0.0000 C   0  0  0  0  0  0  0  0  0  0  0  0
   -2.6442    2.1350    0.0000 C   0  0  0  0  0  0  0  0  0  0  0  0
   -2.6442    0.4850    0.0000 C   0  0  0  0  0  0  0  0  0  0  0  0
    0.7847    1.0800    0.0000 C   0  0  0  0  0  0  0  0  0  0  0  0
   -3.3586    1.7225    0.0000 C   0  0  0  0  0  0  0  0  0  0  0  0
   -3.3586    0.8975    0.0000 C   0  0  0  0  0  0  0  0  0  0  0  0
    0.7847   -0.2549    0.0000 C   0  0  0  0  0  0  0  0  0  0  0  0
   -0.7056    2.2290    0.0000 H   0  0  0  0  0  0  0  0  0  0  0  0
   -1.3561    2.4416    0.0000 H   0  0  0  0  0  0  0  0  0  0  0  0
   -1.3561    0.1783    0.0000 H   0  0  0  0  0  0  0  0  0  0  0  0
   -0.7056    0.3909    0.0000 H   0  0  0  0  0  0  0  0  0  0  0  0
    0.2242    1.3352    0.0000 H   0  0  0  0  0  0  0  0  0  0  0  0
    0.4917    1.9359    0.0000 H   0  0  0  0  0  0  0  0  0  0  0  0
   -0.1397    3.1242    0.0000 H   0  0  0  0  0  0  0  0  0  0  0  0
   -0.5949    2.5620    0.0000 H   0  0  0  0  0  0  0  0  0  0  0  0
    0.4225    2.6689    0.0000 H   0  0  0  0  0  0  0  0  0  0  0  0
   -2.6442    2.6465    0.0000 H   0  0  0  0  0  0  0  0  0  0  0  0
   -2.6442   -0.0266    0.0000 H   0  0  0  0  0  0  0  0  0  0  0  0
   -0.4138   -0.3007    0.0000 H   0  0  0  0  0  0  0  0  0  0  0  0
    0.9427    1.5664    0.0000 H   0  0  0  0  0  0  0  0  0  0  0  0
   -3.8016    1.9783    0.0000 H   0  0  0  0  0  0  0  0  0  0  0  0
   -3.8016    0.6417    0.0000 H   0  0  0  0  0  0  0  0  0  0  0  0
    0.9427   -0.7415    0.0000 H   0  0  0  0  0  0  0  0  0  0  0  0
  1  9  1  0  0  0  0
  1 16  1  0  0  0  0
  1 28  1  0  0  0  0
  2 13  1  0  0  0  0
  2 16  2  0  0  0  0
  3  4  1  0  0  0  0
  3  5  1  0  0  0  0
  3  6  1  0  0  0  0
  3  9  1  0  0  0  0
  4  7  1  0  0  0  0
  4 17  1  0  0  0  0
  4 18  1  0  0  0  0
  5  8  1  0  0  0  0
  5 19  1  0  0  0  0
  5 20  1  0  0  0  0
  6 10  1  0  0  0  0
  6 21  1  0  0  0  0
  6 22  1  0  0  0  0
  7  8  1  0  0  0  0
  7 11  2  0  0  0  0
  8 12  2  0  0  0  0
  9 13  2  0  0  0  0
 10 23  1  0  0  0  0
 10 24  1  0  0  0  0
 10 25  1  0  0  0  0
 11 14  1  0  0  0  0
 11 26  1  0  0  0  0
 12 15  1  0  0  0  0
 12 27  1  0  0  0  0
 13 29  1  0  0  0  0
 14 15  2  0  0  0  0
 14 30  1  0  0  0  0
 15 31  1  0  0  0  0
 16 32  1  0  0  0  0
M  END
