# Supplementary material for: Virtual screening of GPCRs: An in silico chemogenomics approach
Source: BMC Bioinformatics. 2008 Sep 6;9:363. doi: 10.1186/1471-2105-9-363 (PMC2553090; doi:10.1186/1471-2105-9-363)
Supplement: Additional file 2 — Source and data. Source code (under GPL license) and benchmark used in the experiments in a compressed archive checker.tgz. [file 1471-2105-9-363-S2.tgz › chemker/data/chemogenomics/glida/compfiles/mol/L000828.mol]

L000828.mol


 37 40  0     1  0  0  0  0  0999 V2000
    0.0000    0.0000    0.0000 O   0  0  0  0  0  0  0  0  0  0  0  0
    1.4283   -0.8394    0.0000 O   0  0  0  0  0  0  0  0  0  0  0  0
    2.1563    3.6727    0.0000 N   0  3  0  0  0  0  0  0  0  0  0  0
    2.1563    2.8806    0.0000 C   0  0  3  0  0  0  0  0  0  0  0  0
    1.4703    2.4846    0.0000 C   0  0  3  0  0  0  0  0  0  0  0  0
    2.8771    2.4791    0.0000 C   0  0  0  0  0  0  0  0  0  0  0  0
    1.4577    1.6597    0.0000 C   0  0  0  0  0  0  0  0  0  0  0  0
    0.7844    2.8806    0.0000 C   0  0  0  0  0  0  0  0  0  0  0  0
    2.8834    1.6542    0.0000 C   0  0  0  0  0  0  0  0  0  0  0  0
    2.1689    1.2417    0.0000 C   0  0  0  0  0  0  0  0  0  0  0  0
    1.4703    4.0687    0.0000 C   0  0  0  0  0  0  0  0  0  0  0  0
    0.7844    3.6727    0.0000 C   0  0  0  0  0  0  0  0  0  0  0  0
    0.7036    1.2473    0.0000 C   0  0  0  0  0  0  0  0  0  0  0  0
    0.0764    2.4571    0.0000 C   0  0  0  0  0  0  0  0  0  0  0  0
    2.1756    0.3823    0.0000 C   0  0  0  0  0  0  0  0  0  0  0  0
    0.0764    4.0961    0.0000 C   0  0  0  0  0  0  0  0  0  0  0  0
    0.6904    0.3881    0.0000 C   0  0  0  0  0  0  0  0  0  0  0  0
    1.4313   -0.0474    0.0000 C   0  0  0  0  0  0  0  0  0  0  0  0
   -0.6412    2.8641    0.0000 C   0  0  0  0  0  0  0  0  0  0  0  0
   -0.6412    3.6891    0.0000 C   0  0  0  0  0  0  0  0  0  0  0  0
    2.5797    3.1294    0.0000 H   0  0  0  0  0  0  0  0  0  0  0  0
    1.0432    2.2423    0.0000 H   0  0  0  0  0  0  0  0  0  0  0  0
    3.3615    2.3988    0.0000 H   0  0  0  0  0  0  0  0  0  0  0  0
    3.0390    2.9427    0.0000 H   0  0  0  0  0  0  0  0  0  0  0  0
    3.0525    1.1932    0.0000 H   0  0  0  0  0  0  0  0  0  0  0  0
    3.3665    1.7419    0.0000 H   0  0  0  0  0  0  0  0  0  0  0  0
    2.5816    3.9182    0.0000 H   0  0  0  0  0  0  0  0  0  0  0  0
    1.7860    4.4448    0.0000 H   0  0  0  0  0  0  0  0  0  0  0  0
    1.1547    4.4448    0.0000 H   0  0  0  0  0  0  0  0  0  0  0  0
    0.2832    1.5010    0.0000 H   0  0  0  0  0  0  0  0  0  0  0  0
    0.0821    1.9661    0.0000 H   0  0  0  0  0  0  0  0  0  0  0  0
    2.6018    0.1384    0.0000 H   0  0  0  0  0  0  0  0  0  0  0  0
    0.0821    4.5871    0.0000 H   0  0  0  0  0  0  0  0  0  0  0  0
   -1.0655    2.6170    0.0000 H   0  0  0  0  0  0  0  0  0  0  0  0
   -1.0655    3.9362    0.0000 H   0  0  0  0  0  0  0  0  0  0  0  0
   -0.0057   -0.4910    0.0000 H   0  0  0  0  0  0  0  0  0  0  0  0
    1.8526   -1.0865    0.0000 H   0  0  0  0  0  0  0  0  0  0  0  0
  1 17  1  0  0  0  0
  1 36  1  0  0  0  0
  2 18  1  0  0  0  0
  2 37  1  0  0  0  0
  3  4  1  0  0  0  0
  3 11  1  0  0  0  0
  3 27  1  0  0  0  0
  4  5  1  0  0  0  0
  4  6  1  0  0  0  0
  4 21  1  0  0  0  0
  5  7  1  0  0  0  0
  5  8  1  0  0  0  0
  5 22  1  0  0  0  0
  6  9  1  0  0  0  0
  6 23  1  0  0  0  0
  6 24  1  0  0  0  0
  7 10  1  0  0  0  0
  7 13  2  0  0  0  0
  8 12  1  0  0  0  0
  8 14  2  0  0  0  0
  9 10  1  0  0  0  0
  9 25  1  0  0  0  0
  9 26  1  0  0  0  0
 10 15  2  0  0  0  0
 11 12  1  0  0  0  0
 11 28  1  0  0  0  0
 11 29  1  0  0  0  0
 12 16  2  0  0  0  0
 13 17  1  0  0  0  0
 13 30  1  0  0  0  0
 14 19  1  0  0  0  0
 14 31  1  0  0  0  0
 15 18  1  0  0  0  0
 15 32  1  0  0  0  0
 16 20  1  0  0  0  0
 16 33  1  0  0  0  0
 17 18  2  0  0  0  0
 19 20  2  0  0  0  0
 19 34  1  0  0  0  0
 20 35  1  0  0  0  0
M  CHG  1   3   1
M  END
