# Supplementary material for: Virtual screening of GPCRs: An in silico chemogenomics approach
Source: BMC Bioinformatics. 2008 Sep 6;9:363. doi: 10.1186/1471-2105-9-363 (PMC2553090; doi:10.1186/1471-2105-9-363)
Supplement: Additional file 2 — Source and data. Source code (under GPL license) and benchmark used in the experiments in a compressed archive checker.tgz. [file 1471-2105-9-363-S2.tgz › chemker/data/chemogenomics/glida/compfiles/mol/L000832.mol]

L000832.mol


 37 38  0     1  0  0  0  0  0999 V2000
    0.0000    0.0000    0.0000 O   0  0  0  0  0  0  0  0  0  0  0  0
    2.1435   -3.7126    0.0000 N   0  3  3  0  0  0  0  0  0  0  0  0
    1.4290   -2.4751    0.0000 C   0  0  3  0  0  0  0  0  0  0  0  0
    1.4290   -3.3001    0.0000 C   0  0  0  0  0  0  0  0  0  0  0  0
    2.1435   -2.0625    0.0000 C   0  0  0  0  0  0  0  0  0  0  0  0
    2.8579   -2.4751    0.0000 C   0  0  0  0  0  0  0  0  0  0  0  0
    2.8579   -3.3001    0.0000 C   0  0  0  0  0  0  0  0  0  0  0  0
    2.1435   -4.5376    0.0000 C   0  0  0  0  0  0  0  0  0  0  0  0
    0.7145   -2.0625    0.0000 C   0  0  0  0  0  0  0  0  0  0  0  0
    2.8579   -4.9501    0.0000 C   0  0  0  0  0  0  0  0  0  0  0  0
    0.7145   -1.2375    0.0000 C   0  0  0  0  0  0  0  0  0  0  0  0
    0.0000   -2.4751    0.0000 C   0  0  0  0  0  0  0  0  0  0  0  0
    2.8579   -5.7751    0.0000 C   0  0  0  0  0  0  0  0  0  0  0  0
    0.0000   -0.8250    0.0000 C   0  0  0  0  0  0  0  0  0  0  0  0
   -0.7145   -2.0625    0.0000 C   0  0  0  0  0  0  0  0  0  0  0  0
   -0.7145   -1.2375    0.0000 C   0  0  0  0  0  0  0  0  0  0  0  0
    0.9860   -2.7308    0.0000 H   0  0  0  0  0  0  0  0  0  0  0  0
    0.9253   -3.2112    0.0000 H   0  0  0  0  0  0  0  0  0  0  0  0
    1.2540   -3.7807    0.0000 H   0  0  0  0  0  0  0  0  0  0  0  0
    2.4722   -1.6707    0.0000 H   0  0  0  0  0  0  0  0  0  0  0  0
    1.8147   -1.6707    0.0000 H   0  0  0  0  0  0  0  0  0  0  0  0
    3.3617   -2.5639    0.0000 H   0  0  0  0  0  0  0  0  0  0  0  0
    3.0329   -1.9944    0.0000 H   0  0  0  0  0  0  0  0  0  0  0  0
    3.0329   -3.7807    0.0000 H   0  0  0  0  0  0  0  0  0  0  0  0
    3.3617   -3.2112    0.0000 H   0  0  0  0  0  0  0  0  0  0  0  0
    1.9685   -5.0183    0.0000 H   0  0  0  0  0  0  0  0  0  0  0  0
    1.6397   -4.4487    0.0000 H   0  0  0  0  0  0  0  0  0  0  0  0
    3.0329   -4.4695    0.0000 H   0  0  0  0  0  0  0  0  0  0  0  0
    3.3617   -5.0390    0.0000 H   0  0  0  0  0  0  0  0  0  0  0  0
    1.1575   -0.9818    0.0000 H   0  0  0  0  0  0  0  0  0  0  0  0
    0.0000   -2.9866    0.0000 H   0  0  0  0  0  0  0  0  0  0  0  0
    2.3464   -5.7751    0.0000 H   0  0  0  0  0  0  0  0  0  0  0  0
    3.3695   -5.7751    0.0000 H   0  0  0  0  0  0  0  0  0  0  0  0
    2.8579   -6.2866    0.0000 H   0  0  0  0  0  0  0  0  0  0  0  0
   -1.1574   -2.3183    0.0000 H   0  0  0  0  0  0  0  0  0  0  0  0
   -1.1574   -0.9818    0.0000 H   0  0  0  0  0  0  0  0  0  0  0  0
   -0.4430    0.2558    0.0000 H   0  0  0  0  0  0  0  0  0  0  0  0
  1 14  1  0  0  0  0
  1 37  1  0  0  0  0
  2  4  1  0  0  0  0
  2  7  1  0  0  0  0
  2  8  1  0  0  0  0
  3  4  1  0  0  0  0
  3  5  1  0  0  0  0
  3  9  1  0  0  0  0
  3 17  1  0  0  0  0
  4 18  1  0  0  0  0
  4 19  1  0  0  0  0
  5  6  1  0  0  0  0
  5 20  1  0  0  0  0
  5 21  1  0  0  0  0
  6  7  1  0  0  0  0
  6 22  1  0  0  0  0
  6 23  1  0  0  0  0
  7 24  1  0  0  0  0
  7 25  1  0  0  0  0
  8 10  1  0  0  0  0
  8 26  1  0  0  0  0
  8 27  1  0  0  0  0
  9 11  2  0  0  0  0
  9 12  1  0  0  0  0
 10 13  1  0  0  0  0
 10 28  1  0  0  0  0
 10 29  1  0  0  0  0
 11 14  1  0  0  0  0
 11 30  1  0  0  0  0
 12 15  2  0  0  0  0
 12 31  1  0  0  0  0
 13 32  1  0  0  0  0
 13 33  1  0  0  0  0
 13 34  1  0  0  0  0
 14 16  2  0  0  0  0
 15 16  1  0  0  0  0
 15 35  1  0  0  0  0
 16 36  1  0  0  0  0
M  CHG  1   2   1
M  END
