# Supplementary material for: Virtual screening of GPCRs: An in silico chemogenomics approach
Source: BMC Bioinformatics. 2008 Sep 6;9:363. doi: 10.1186/1471-2105-9-363 (PMC2553090; doi:10.1186/1471-2105-9-363)
Supplement: Additional file 2 — Source and data. Source code (under GPL license) and benchmark used in the experiments in a compressed archive checker.tgz. [file 1471-2105-9-363-S2.tgz › chemker/data/chemogenomics/glida/compfiles/mol/L000846.mol]

L000846.mol


 48 50  0     0  0  0  0  0  0999 V2000
    0.0000    0.0000    0.0000 S   0  0  0  0  0  0  0  0  0  0  0  0
    0.4125   -0.7145    0.0000 O   0  0  0  0  0  0  0  0  0  0  0  0
   -0.4125    0.7145    0.0000 O   0  0  0  0  0  0  0  0  0  0  0  0
   -0.7145   -0.4125    0.0000 N   0  0  0  0  0  0  0  0  0  0  0  0
    3.6386   -1.0764    0.0000 N   0  0  0  0  0  0  0  0  0  0  0  0
    4.9584    1.9899    0.0000 N   0  3  0  0  0  0  0  0  0  0  0  0
   -0.8008   -1.2330    0.0000 C   0  0  0  0  0  0  0  0  0  0  0  0
   -1.4682   -0.0770    0.0000 C   0  0  0  0  0  0  0  0  0  0  0  0
   -1.6077   -1.4045    0.0000 C   0  0  0  0  0  0  0  0  0  0  0  0
   -2.0202   -0.6900    0.0000 C   0  0  0  0  0  0  0  0  0  0  0  0
    0.7145    0.4125    0.0000 C   0  0  0  0  0  0  0  0  0  0  0  0
    1.4289    0.0000    0.0000 C   0  0  0  0  0  0  0  0  0  0  0  0
    2.8579    0.0000    0.0000 C   0  0  0  0  0  0  0  0  0  0  0  0
    2.1435    0.4125    0.0000 C   0  0  0  0  0  0  0  0  0  0  0  0
    3.6386    0.2514    0.0000 C   0  0  0  0  0  0  0  0  0  0  0  0
    2.8579   -0.8250    0.0000 C   0  0  0  0  0  0  0  0  0  0  0  0
    1.4289   -0.8250    0.0000 C   0  0  0  0  0  0  0  0  0  0  0  0
    3.8949    1.0356    0.0000 C   0  0  0  0  0  0  0  0  0  0  0  0
    2.1435   -1.2375    0.0000 C   0  0  0  0  0  0  0  0  0  0  0  0
    4.1201   -0.4125    0.0000 C   0  0  0  0  0  0  0  0  0  0  0  0
    4.7022    1.2058    0.0000 C   0  0  0  0  0  0  0  0  0  0  0  0
    5.7658    2.1601    0.0000 C   0  0  0  0  0  0  0  0  0  0  0  0
    4.4075    2.6040    0.0000 C   0  0  0  0  0  0  0  0  0  0  0  0
   -0.7473   -1.7417    0.0000 H   0  0  0  0  0  0  0  0  0  0  0  0
   -0.2893   -1.2330    0.0000 H   0  0  0  0  0  0  0  0  0  0  0  0
   -1.8820    0.2237    0.0000 H   0  0  0  0  0  0  0  0  0  0  0  0
   -1.2124    0.3661    0.0000 H   0  0  0  0  0  0  0  0  0  0  0  0
   -1.4496   -1.8910    0.0000 H   0  0  0  0  0  0  0  0  0  0  0  0
   -2.0750   -1.6126    0.0000 H   0  0  0  0  0  0  0  0  0  0  0  0
   -2.4341   -0.9907    0.0000 H   0  0  0  0  0  0  0  0  0  0  0  0
   -2.3625   -0.3100    0.0000 H   0  0  0  0  0  0  0  0  0  0  0  0
    0.3857    0.8043    0.0000 H   0  0  0  0  0  0  0  0  0  0  0  0
    1.0432    0.8043    0.0000 H   0  0  0  0  0  0  0  0  0  0  0  0
    2.1435    0.9240    0.0000 H   0  0  0  0  0  0  0  0  0  0  0  0
    0.9860   -1.0808    0.0000 H   0  0  0  0  0  0  0  0  0  0  0  0
    3.3885    1.1077    0.0000 H   0  0  0  0  0  0  0  0  0  0  0  0
    3.8779    1.5468    0.0000 H   0  0  0  0  0  0  0  0  0  0  0  0
    2.1435   -1.7490    0.0000 H   0  0  0  0  0  0  0  0  0  0  0  0
    4.6316   -0.4125    0.0000 H   0  0  0  0  0  0  0  0  0  0  0  0
    3.7975   -1.5627    0.0000 H   0  0  0  0  0  0  0  0  0  0  0  0
    5.2086    1.1337    0.0000 H   0  0  0  0  0  0  0  0  0  0  0  0
    4.7191    0.6945    0.0000 H   0  0  0  0  0  0  0  0  0  0  0  0
    5.8712    1.6595    0.0000 H   0  0  0  0  0  0  0  0  0  0  0  0
    6.2663    2.2656    0.0000 H   0  0  0  0  0  0  0  0  0  0  0  0
    5.6603    2.6606    0.0000 H   0  0  0  0  0  0  0  0  0  0  0  0
    4.0267    2.2624    0.0000 H   0  0  0  0  0  0  0  0  0  0  0  0
    4.0659    2.9847    0.0000 H   0  0  0  0  0  0  0  0  0  0  0  0
    4.7882    2.9456    0.0000 H   0  0  0  0  0  0  0  0  0  0  0  0
  1  2  2  0  0  0  0
  1  3  2  0  0  0  0
  1  4  1  0  0  0  0
  1 11  1  0  0  0  0
  4  7  1  0  0  0  0
  4  8  1  0  0  0  0
  5 16  1  0  0  0  0
  5 20  1  0  0  0  0
  5 40  1  0  0  0  0
  6 21  1  0  0  0  0
  6 22  1  0  0  0  0
  6 23  1  0  0  0  0
  7  9  1  0  0  0  0
  7 24  1  0  0  0  0
  7 25  1  0  0  0  0
  8 10  1  0  0  0  0
  8 26  1  0  0  0  0
  8 27  1  0  0  0  0
  9 10  1  0  0  0  0
  9 28  1  0  0  0  0
  9 29  1  0  0  0  0
 10 30  1  0  0  0  0
 10 31  1  0  0  0  0
 11 12  1  0  0  0  0
 11 32  1  0  0  0  0
 11 33  1  0  0  0  0
 12 14  2  0  0  0  0
 12 17  1  0  0  0  0
 13 14  1  0  0  0  0
 13 15  1  0  0  0  0
 13 16  2  0  0  0  0
 14 34  1  0  0  0  0
 15 18  1  0  0  0  0
 15 20  2  0  0  0  0
 16 19  1  0  0  0  0
 17 19  2  0  0  0  0
 17 35  1  0  0  0  0
 18 21  1  0  0  0  0
 18 36  1  0  0  0  0
 18 37  1  0  0  0  0
 19 38  1  0  0  0  0
 20 39  1  0  0  0  0
 21 41  1  0  0  0  0
 21 42  1  0  0  0  0
 22 43  1  0  0  0  0
 22 44  1  0  0  0  0
 22 45  1  0  0  0  0
 23 46  1  0  0  0  0
 23 47  1  0  0  0  0
 23 48  1  0  0  0  0
M  CHG  1   6   1
M  END
