# Supplementary material for: Virtual screening of GPCRs: An in silico chemogenomics approach
Source: BMC Bioinformatics. 2008 Sep 6;9:363. doi: 10.1186/1471-2105-9-363 (PMC2553090; doi:10.1186/1471-2105-9-363)
Supplement: Additional file 2 — Source and data. Source code (under GPL license) and benchmark used in the experiments in a compressed archive checker.tgz. [file 1471-2105-9-363-S2.tgz › chemker/data/chemogenomics/glida/compfiles/mol/L000861.mol]

L000861.mol


 33 34  0     0  0  0  0  0  0999 V2000
    0.0000    0.0000    0.0000 O   0  0  0  0  0  0  0  0  0  0  0  0
    1.4289    2.4751    0.0000 O   0  0  0  0  0  0  0  0  0  0  0  0
    1.4289    0.0000    0.0000 N   0  0  0  0  0  0  0  0  0  0  0  0
    0.7145    1.2375    0.0000 N   0  0  0  0  0  0  0  0  0  0  0  0
    2.9240    1.4889    0.0000 N   0  0  0  0  0  0  0  0  0  0  0  0
    2.9240    0.1611    0.0000 N   0  0  0  0  0  0  0  0  0  0  0  0
    1.4289   -0.8250    0.0000 C   0  0  0  0  0  0  0  0  0  0  0  0
    2.1434    0.4125    0.0000 C   0  0  0  0  0  0  0  0  0  0  0  0
    0.0000    1.6500    0.0000 C   0  0  0  0  0  0  0  0  0  0  0  0
    0.7145    0.4125    0.0000 C   0  0  0  0  0  0  0  0  0  0  0  0
    2.1434    1.2375    0.0000 C   0  0  0  0  0  0  0  0  0  0  0  0
    1.4289    1.6500    0.0000 C   0  0  0  0  0  0  0  0  0  0  0  0
    0.7145   -1.2375    0.0000 C   0  0  0  0  0  0  0  0  0  0  0  0
   -0.7145    1.2375    0.0000 C   0  0  0  0  0  0  0  0  0  0  0  0
    0.7145   -2.0625    0.0000 C   0  0  0  0  0  0  0  0  0  0  0  0
    3.4056    0.8250    0.0000 C   0  0  0  0  0  0  0  0  0  0  0  0
   -1.4290    1.6500    0.0000 C   0  0  0  0  0  0  0  0  0  0  0  0
    1.9327   -0.7362    0.0000 H   0  0  0  0  0  0  0  0  0  0  0  0
    1.6039   -1.3057    0.0000 H   0  0  0  0  0  0  0  0  0  0  0  0
   -0.3289    2.0418    0.0000 H   0  0  0  0  0  0  0  0  0  0  0  0
    0.3288    2.0418    0.0000 H   0  0  0  0  0  0  0  0  0  0  0  0
    0.5395   -0.7569    0.0000 H   0  0  0  0  0  0  0  0  0  0  0  0
    0.2107   -1.3264    0.0000 H   0  0  0  0  0  0  0  0  0  0  0  0
   -0.3857    0.8457    0.0000 H   0  0  0  0  0  0  0  0  0  0  0  0
   -1.0433    0.8457    0.0000 H   0  0  0  0  0  0  0  0  0  0  0  0
    3.0830    1.9752    0.0000 H   0  0  0  0  0  0  0  0  0  0  0  0
    1.2260   -2.0625    0.0000 H   0  0  0  0  0  0  0  0  0  0  0  0
    0.7145   -2.5741    0.0000 H   0  0  0  0  0  0  0  0  0  0  0  0
    0.2030   -2.0625    0.0000 H   0  0  0  0  0  0  0  0  0  0  0  0
    3.9171    0.8250    0.0000 H   0  0  0  0  0  0  0  0  0  0  0  0
   -1.6848    1.2071    0.0000 H   0  0  0  0  0  0  0  0  0  0  0  0
   -1.8720    1.9058    0.0000 H   0  0  0  0  0  0  0  0  0  0  0  0
   -1.1733    2.0930    0.0000 H   0  0  0  0  0  0  0  0  0  0  0  0
  1 10  2  0  0  0  0
  2 12  2  0  0  0  0
  3  7  1  0  0  0  0
  3  8  1  0  0  0  0
  3 10  1  0  0  0  0
  4  9  1  0  0  0  0
  4 10  1  0  0  0  0
  4 12  1  0  0  0  0
  5 11  1  0  0  0  0
  5 16  1  0  0  0  0
  5 26  1  0  0  0  0
  6  8  1  0  0  0  0
  6 16  2  0  0  0  0
  7 13  1  0  0  0  0
  7 18  1  0  0  0  0
  7 19  1  0  0  0  0
  8 11  2  0  0  0  0
  9 14  1  0  0  0  0
  9 20  1  0  0  0  0
  9 21  1  0  0  0  0
 11 12  1  0  0  0  0
 13 15  1  0  0  0  0
 13 22  1  0  0  0  0
 13 23  1  0  0  0  0
 14 17  1  0  0  0  0
 14 24  1  0  0  0  0
 14 25  1  0  0  0  0
 15 27  1  0  0  0  0
 15 28  1  0  0  0  0
 15 29  1  0  0  0  0
 16 30  1  0  0  0  0
 17 31  1  0  0  0  0
 17 32  1  0  0  0  0
 17 33  1  0  0  0  0
M  END
