# Supplementary material for: Virtual screening of GPCRs: An in silico chemogenomics approach
Source: BMC Bioinformatics. 2008 Sep 6;9:363. doi: 10.1186/1471-2105-9-363 (PMC2553090; doi:10.1186/1471-2105-9-363)
Supplement: Additional file 2 — Source and data. Source code (under GPL license) and benchmark used in the experiments in a compressed archive checker.tgz. [file 1471-2105-9-363-S2.tgz › chemker/data/chemogenomics/glida/compfiles/mol/L000866.mol]

L000866.mol


 33 35  0     0  0  0  0  0  0999 V2000
    0.0000    0.0000    0.0000 N   0  0  0  0  0  0  0  0  0  0  0  0
   -0.8008   -1.2331    0.0000 N   0  0  0  0  0  0  0  0  0  0  0  0
   -1.4682   -0.0770    0.0000 N   0  3  0  0  0  0  0  0  0  0  0  0
    1.4520    0.7964    0.0000 C   0  0  0  0  0  0  0  0  0  0  0  0
    2.1995    1.2203    0.0000 C   0  0  0  0  0  0  0  0  0  0  0  0
    0.7145    1.2375    0.0000 C   0  0  0  0  0  0  0  0  0  0  0  0
    2.1995    2.0797    0.0000 C   0  0  0  0  0  0  0  0  0  0  0  0
    1.4520    2.5036    0.0000 C   0  0  0  0  0  0  0  0  0  0  0  0
    0.7145    2.0625    0.0000 C   0  0  0  0  0  0  0  0  0  0  0  0
    0.0000    0.8250    0.0000 C   0  0  0  0  0  0  0  0  0  0  0  0
    0.0000    2.4751    0.0000 C   0  0  0  0  0  0  0  0  0  0  0  0
   -0.7145    1.2375    0.0000 C   0  0  0  0  0  0  0  0  0  0  0  0
   -0.7145    2.0625    0.0000 C   0  0  0  0  0  0  0  0  0  0  0  0
   -0.7145   -0.4125    0.0000 C   0  0  0  0  0  0  0  0  0  0  0  0
   -1.6077   -1.4046    0.0000 C   0  0  0  0  0  0  0  0  0  0  0  0
   -2.0202   -0.6900    0.0000 C   0  0  0  0  0  0  0  0  0  0  0  0
    1.1182    0.4088    0.0000 H   0  0  0  0  0  0  0  0  0  0  0  0
    1.7768    0.4012    0.0000 H   0  0  0  0  0  0  0  0  0  0  0  0
    2.3720    0.7388    0.0000 H   0  0  0  0  0  0  0  0  0  0  0  0
    2.7035    1.3078    0.0000 H   0  0  0  0  0  0  0  0  0  0  0  0
    2.7035    1.9922    0.0000 H   0  0  0  0  0  0  0  0  0  0  0  0
    2.3720    2.5613    0.0000 H   0  0  0  0  0  0  0  0  0  0  0  0
    1.7768    2.8988    0.0000 H   0  0  0  0  0  0  0  0  0  0  0  0
    1.1182    2.8912    0.0000 H   0  0  0  0  0  0  0  0  0  0  0  0
    0.0000    2.9866    0.0000 H   0  0  0  0  0  0  0  0  0  0  0  0
   -1.1575    0.9818    0.0000 H   0  0  0  0  0  0  0  0  0  0  0  0
    0.4430   -0.2558    0.0000 H   0  0  0  0  0  0  0  0  0  0  0  0
   -1.1575    2.3183    0.0000 H   0  0  0  0  0  0  0  0  0  0  0  0
   -2.0750   -1.6126    0.0000 H   0  0  0  0  0  0  0  0  0  0  0  0
   -1.4496   -1.8910    0.0000 H   0  0  0  0  0  0  0  0  0  0  0  0
   -2.3625   -0.3100    0.0000 H   0  0  0  0  0  0  0  0  0  0  0  0
   -2.4341   -0.9908    0.0000 H   0  0  0  0  0  0  0  0  0  0  0  0
   -0.4206   -1.5753    0.0000 H   0  0  0  0  0  0  0  0  0  0  0  0
  1 10  1  0  0  0  0
  1 14  1  0  0  0  0
  1 27  1  0  0  0  0
  2 14  1  0  0  0  0
  2 15  1  0  0  0  0
  2 33  1  0  0  0  0
  3 14  2  0  0  0  0
  3 16  1  0  0  0  0
  4  5  1  0  0  0  0
  4  6  1  0  0  0  0
  4 17  1  0  0  0  0
  4 18  1  0  0  0  0
  5  7  1  0  0  0  0
  5 19  1  0  0  0  0
  5 20  1  0  0  0  0
  6  9  2  0  0  0  0
  6 10  1  0  0  0  0
  7  8  1  0  0  0  0
  7 21  1  0  0  0  0
  7 22  1  0  0  0  0
  8  9  1  0  0  0  0
  8 23  1  0  0  0  0
  8 24  1  0  0  0  0
  9 11  1  0  0  0  0
 10 12  2  0  0  0  0
 11 13  2  0  0  0  0
 11 25  1  0  0  0  0
 12 13  1  0  0  0  0
 12 26  1  0  0  0  0
 13 28  1  0  0  0  0
 15 16  1  0  0  0  0
 15 29  1  0  0  0  0
 15 30  1  0  0  0  0
 16 31  1  0  0  0  0
 16 32  1  0  0  0  0
M  CHG  1   3   1
M  END
