# Supplementary material for: Virtual screening of GPCRs: An in silico chemogenomics approach
Source: BMC Bioinformatics. 2008 Sep 6;9:363. doi: 10.1186/1471-2105-9-363 (PMC2553090; doi:10.1186/1471-2105-9-363)
Supplement: Additional file 2 — Source and data. Source code (under GPL license) and benchmark used in the experiments in a compressed archive checker.tgz. [file 1471-2105-9-363-S2.tgz › chemker/data/chemogenomics/glida/compfiles/mol/L000878.mol]

L000878.mol


 30 32  0     0  0  0  0  0  0999 V2000
    0.0000    0.0000    0.0000 N   0  0  0  0  0  0  0  0  0  0  0  0
   -0.6674    1.1561    0.0000 N   0  3  0  0  0  0  0  0  0  0  0  0
    0.8007    1.2330    0.0000 C   0  0  0  0  0  0  0  0  0  0  0  0
    0.8007    2.0580    0.0000 C   0  0  0  0  0  0  0  0  0  0  0  0
    0.0863    0.8205    0.0000 C   0  0  0  0  0  0  0  0  0  0  0  0
    1.5152    2.4705    0.0000 C   0  0  0  0  0  0  0  0  0  0  0  0
   -0.8069   -0.1715    0.0000 C   0  0  0  0  0  0  0  0  0  0  0  0
   -1.2194    0.5430    0.0000 C   0  0  0  0  0  0  0  0  0  0  0  0
    1.5152    3.2955    0.0000 C   0  0  0  0  0  0  0  0  0  0  0  0
    0.0863    2.4705    0.0000 C   0  0  0  0  0  0  0  0  0  0  0  0
    2.2527    2.0294    0.0000 C   0  0  0  0  0  0  0  0  0  0  0  0
    0.8007    3.7080    0.0000 C   0  0  0  0  0  0  0  0  0  0  0  0
    0.0863    3.2955    0.0000 C   0  0  0  0  0  0  0  0  0  0  0  0
    2.2527    3.7366    0.0000 C   0  0  0  0  0  0  0  0  0  0  0  0
    3.0002    2.4533    0.0000 C   0  0  0  0  0  0  0  0  0  0  0  0
    3.0002    3.3127    0.0000 C   0  0  0  0  0  0  0  0  0  0  0  0
    0.9757    0.7524    0.0000 H   0  0  0  0  0  0  0  0  0  0  0  0
    1.3045    1.3218    0.0000 H   0  0  0  0  0  0  0  0  0  0  0  0
   -1.2742   -0.3795    0.0000 H   0  0  0  0  0  0  0  0  0  0  0  0
   -0.6489   -0.6579    0.0000 H   0  0  0  0  0  0  0  0  0  0  0  0
   -1.5617    0.9231    0.0000 H   0  0  0  0  0  0  0  0  0  0  0  0
   -1.6333    0.2423    0.0000 H   0  0  0  0  0  0  0  0  0  0  0  0
    0.3802   -0.3422    0.0000 H   0  0  0  0  0  0  0  0  0  0  0  0
   -0.3567    2.2148    0.0000 H   0  0  0  0  0  0  0  0  0  0  0  0
    2.2468    1.5179    0.0000 H   0  0  0  0  0  0  0  0  0  0  0  0
    0.8007    4.2195    0.0000 H   0  0  0  0  0  0  0  0  0  0  0  0
   -0.3567    3.5513    0.0000 H   0  0  0  0  0  0  0  0  0  0  0  0
    2.2468    4.2481    0.0000 H   0  0  0  0  0  0  0  0  0  0  0  0
    3.4422    2.1959    0.0000 H   0  0  0  0  0  0  0  0  0  0  0  0
    3.4422    3.5701    0.0000 H   0  0  0  0  0  0  0  0  0  0  0  0
  1  5  1  0  0  0  0
  1  7  1  0  0  0  0
  1 23  1  0  0  0  0
  2  5  2  0  0  0  0
  2  8  1  0  0  0  0
  3  4  1  0  0  0  0
  3  5  1  0  0  0  0
  3 17  1  0  0  0  0
  3 18  1  0  0  0  0
  4  6  1  0  0  0  0
  4 10  2  0  0  0  0
  6  9  1  0  0  0  0
  6 11  2  0  0  0  0
  7  8  1  0  0  0  0
  7 19  1  0  0  0  0
  7 20  1  0  0  0  0
  8 21  1  0  0  0  0
  8 22  1  0  0  0  0
  9 12  1  0  0  0  0
  9 14  2  0  0  0  0
 10 13  1  0  0  0  0
 10 24  1  0  0  0  0
 11 15  1  0  0  0  0
 11 25  1  0  0  0  0
 12 13  2  0  0  0  0
 12 26  1  0  0  0  0
 13 27  1  0  0  0  0
 14 16  1  0  0  0  0
 14 28  1  0  0  0  0
 15 16  2  0  0  0  0
 15 29  1  0  0  0  0
 16 30  1  0  0  0  0
M  CHG  1   2   1
M  END
