# Supplementary material for: Virtual screening of GPCRs: An in silico chemogenomics approach
Source: BMC Bioinformatics. 2008 Sep 6;9:363. doi: 10.1186/1471-2105-9-363 (PMC2553090; doi:10.1186/1471-2105-9-363)
Supplement: Additional file 2 — Source and data. Source code (under GPL license) and benchmark used in the experiments in a compressed archive checker.tgz. [file 1471-2105-9-363-S2.tgz › chemker/data/chemogenomics/glida/compfiles/mol/L000883.mol]

L000883.mol


 31 31  0     1  0  0  0  0  0999 V2000
    3.6326    0.5404    0.0000 O   0  0  0  0  0  0  0  0  0  0  0  0
    6.4905   -1.1096    0.0000 O   0  0  0  0  0  0  0  0  0  0  0  0
    5.7760    2.6029    0.0000 N   0  3  0  0  0  0  0  0  0  0  0  0
    5.0615    1.3654    0.0000 C   0  0  0  0  0  0  0  0  0  0  0  0
    5.7760    1.7779    0.0000 C   0  0  3  0  0  0  0  0  0  0  0  0
    5.0615    0.5404    0.0000 C   0  0  0  0  0  0  0  0  0  0  0  0
    6.4905    1.3654    0.0000 C   0  0  0  0  0  0  0  0  0  0  0  0
    4.3470    0.1279    0.0000 C   0  0  0  0  0  0  0  0  0  0  0  0
    5.7760    0.1279    0.0000 C   0  0  0  0  0  0  0  0  0  0  0  0
    5.7760   -0.6971    0.0000 C   0  0  0  0  0  0  0  0  0  0  0  0
    4.3470   -0.6971    0.0000 C   0  0  0  0  0  0  0  0  0  0  0  0
    5.0615   -1.1096    0.0000 C   0  0  0  0  0  0  0  0  0  0  0  0
    2.9180    0.1279    0.0000 C   0  0  0  0  0  0  0  0  0  0  0  0
    6.4905   -1.9347    0.0000 C   0  0  0  0  0  0  0  0  0  0  0  0
    4.5577    1.2766    0.0000 H   0  0  0  0  0  0  0  0  0  0  0  0
    4.8866    1.8461    0.0000 H   0  0  0  0  0  0  0  0  0  0  0  0
    6.2190    2.0337    0.0000 H   0  0  0  0  0  0  0  0  0  0  0  0
    6.2347    0.9225    0.0000 H   0  0  0  0  0  0  0  0  0  0  0  0
    6.7463    1.8084    0.0000 H   0  0  0  0  0  0  0  0  0  0  0  0
    6.9335    1.1096    0.0000 H   0  0  0  0  0  0  0  0  0  0  0  0
    6.2190    0.3836    0.0000 H   0  0  0  0  0  0  0  0  0  0  0  0
    5.3330    2.8587    0.0000 H   0  0  0  0  0  0  0  0  0  0  0  0
    6.2190    2.8587    0.0000 H   0  0  0  0  0  0  0  0  0  0  0  0
    3.9041   -0.9529    0.0000 H   0  0  0  0  0  0  0  0  0  0  0  0
    5.0615   -1.6212    0.0000 H   0  0  0  0  0  0  0  0  0  0  0  0
    2.6623    0.5708    0.0000 H   0  0  0  0  0  0  0  0  0  0  0  0
    2.4751   -0.1279    0.0000 H   0  0  0  0  0  0  0  0  0  0  0  0
    3.1738   -0.3151    0.0000 H   0  0  0  0  0  0  0  0  0  0  0  0
    5.9790   -1.9347    0.0000 H   0  0  0  0  0  0  0  0  0  0  0  0
    6.4905   -2.4462    0.0000 H   0  0  0  0  0  0  0  0  0  0  0  0
    7.0020   -1.9347    0.0000 H   0  0  0  0  0  0  0  0  0  0  0  0
  1  8  1  0  0  0  0
  1 13  1  0  0  0  0
  2 10  1  0  0  0  0
  2 14  1  0  0  0  0
  3  5  1  0  0  0  0
  3 22  1  0  0  0  0
  3 23  1  0  0  0  0
  4  5  1  0  0  0  0
  4  6  1  0  0  0  0
  4 15  1  0  0  0  0
  4 16  1  0  0  0  0
  5  7  1  0  0  0  0
  5 17  1  0  0  0  0
  6  8  2  0  0  0  0
  6  9  1  0  0  0  0
  7 18  1  0  0  0  0
  7 19  1  0  0  0  0
  7 20  1  0  0  0  0
  8 11  1  0  0  0  0
  9 10  2  0  0  0  0
  9 21  1  0  0  0  0
 10 12  1  0  0  0  0
 11 12  2  0  0  0  0
 11 24  1  0  0  0  0
 12 25  1  0  0  0  0
 13 26  1  0  0  0  0
 13 27  1  0  0  0  0
 13 28  1  0  0  0  0
 14 29  1  0  0  0  0
 14 30  1  0  0  0  0
 14 31  1  0  0  0  0
M  CHG  1   3   1
M  END
