# Supplementary material for: Virtual screening of GPCRs: An in silico chemogenomics approach
Source: BMC Bioinformatics. 2008 Sep 6;9:363. doi: 10.1186/1471-2105-9-363 (PMC2553090; doi:10.1186/1471-2105-9-363)
Supplement: Additional file 2 — Source and data. Source code (under GPL license) and benchmark used in the experiments in a compressed archive checker.tgz. [file 1471-2105-9-363-S2.tgz › chemker/data/chemogenomics/glida/compfiles/mol/L000886.mol]

L000886.mol


 35 35  0     1  0  0  0  0  0999 V2000
    0.0000    0.0000    0.0000 O   0  0  0  0  0  0  0  0  0  0  0  0
    0.0000    1.6500    0.0000 O   0  0  0  0  0  0  0  0  0  0  0  0
    0.0000   -3.3001    0.0000 O   0  0  0  0  0  0  0  0  0  0  0  0
    1.4290    2.4751    0.0000 N   0  3  0  0  0  0  0  0  0  0  0  0
    1.4290    1.6500    0.0000 C   0  0  0  0  0  0  0  0  0  0  0  0
    0.7145    1.2375    0.0000 C   0  0  3  0  0  0  0  0  0  0  0  0
    2.1435    2.8876    0.0000 C   0  0  0  0  0  0  0  0  0  0  0  0
    0.7145    0.4125    0.0000 C   0  0  0  0  0  0  0  0  0  0  0  0
    2.1435    3.7126    0.0000 C   0  0  0  0  0  0  0  0  0  0  0  0
    2.8579    2.4751    0.0000 C   0  0  0  0  0  0  0  0  0  0  0  0
    0.0000   -0.8250    0.0000 C   0  0  0  0  0  0  0  0  0  0  0  0
   -0.7145   -1.2375    0.0000 C   0  0  0  0  0  0  0  0  0  0  0  0
    0.7145   -1.2375    0.0000 C   0  0  0  0  0  0  0  0  0  0  0  0
   -0.7145   -2.0625    0.0000 C   0  0  0  0  0  0  0  0  0  0  0  0
    0.7145   -2.0625    0.0000 C   0  0  0  0  0  0  0  0  0  0  0  0
    0.0000   -2.4751    0.0000 C   0  0  0  0  0  0  0  0  0  0  0  0
    1.9328    1.7389    0.0000 H   0  0  0  0  0  0  0  0  0  0  0  0
    1.6039    1.1694    0.0000 H   0  0  0  0  0  0  0  0  0  0  0  0
    0.7145    1.7490    0.0000 H   0  0  0  0  0  0  0  0  0  0  0  0
    2.1435    2.3761    0.0000 H   0  0  0  0  0  0  0  0  0  0  0  0
    0.9860    2.7308    0.0000 H   0  0  0  0  0  0  0  0  0  0  0  0
    1.2182    0.5014    0.0000 H   0  0  0  0  0  0  0  0  0  0  0  0
    0.8895   -0.0681    0.0000 H   0  0  0  0  0  0  0  0  0  0  0  0
    2.6550    3.7126    0.0000 H   0  0  0  0  0  0  0  0  0  0  0  0
    1.6320    3.7126    0.0000 H   0  0  0  0  0  0  0  0  0  0  0  0
    2.1435    4.2241    0.0000 H   0  0  0  0  0  0  0  0  0  0  0  0
    3.1137    2.9180    0.0000 H   0  0  0  0  0  0  0  0  0  0  0  0
    3.3010    2.2193    0.0000 H   0  0  0  0  0  0  0  0  0  0  0  0
    2.6022    2.0321    0.0000 H   0  0  0  0  0  0  0  0  0  0  0  0
    0.0000    2.1615    0.0000 H   0  0  0  0  0  0  0  0  0  0  0  0
   -1.1574   -0.9818    0.0000 H   0  0  0  0  0  0  0  0  0  0  0  0
    1.1575   -0.9818    0.0000 H   0  0  0  0  0  0  0  0  0  0  0  0
   -1.1574   -2.3183    0.0000 H   0  0  0  0  0  0  0  0  0  0  0  0
    1.1575   -2.3183    0.0000 H   0  0  0  0  0  0  0  0  0  0  0  0
   -0.4430   -3.5558    0.0000 H   0  0  0  0  0  0  0  0  0  0  0  0
  1  8  1  0  0  0  0
  1 11  1  0  0  0  0
  2  6  1  0  0  0  0
  2 30  1  0  0  0  0
  3 16  1  0  0  0  0
  3 35  1  0  0  0  0
  4  5  1  0  0  0  0
  4  7  1  0  0  0  0
  4 21  1  0  0  0  0
  5  6  1  0  0  0  0
  5 17  1  0  0  0  0
  5 18  1  0  0  0  0
  6  8  1  0  0  0  0
  6 19  1  0  0  0  0
  7  9  1  0  0  0  0
  7 10  1  0  0  0  0
  7 20  1  0  0  0  0
  8 22  1  0  0  0  0
  8 23  1  0  0  0  0
  9 24  1  0  0  0  0
  9 25  1  0  0  0  0
  9 26  1  0  0  0  0
 10 27  1  0  0  0  0
 10 28  1  0  0  0  0
 10 29  1  0  0  0  0
 11 12  2  0  0  0  0
 11 13  1  0  0  0  0
 12 14  1  0  0  0  0
 12 31  1  0  0  0  0
 13 15  2  0  0  0  0
 13 32  1  0  0  0  0
 14 16  2  0  0  0  0
 14 33  1  0  0  0  0
 15 16  1  0  0  0  0
 15 34  1  0  0  0  0
M  CHG  1   4   1
M  END
