# Supplementary material for: Virtual screening of GPCRs: An in silico chemogenomics approach
Source: BMC Bioinformatics. 2008 Sep 6;9:363. doi: 10.1186/1471-2105-9-363 (PMC2553090; doi:10.1186/1471-2105-9-363)
Supplement: Additional file 2 — Source and data. Source code (under GPL license) and benchmark used in the experiments in a compressed archive checker.tgz. [file 1471-2105-9-363-S2.tgz › chemker/data/chemogenomics/glida/compfiles/mol/L000892.mol]

L000892.mol


 35 37  0     1  0  0  0  0  0999 V2000
    0.0000    0.0000    0.0000 O   0  0  0  0  0  0  0  0  0  0  0  0
    0.0000   -2.4750    0.0000 O   0  0  0  0  0  0  0  0  0  0  0  0
    1.4424   -2.5035    0.0000 O   0  0  0  0  0  0  0  0  0  0  0  0
    2.9123    0.0199    0.0000 O   0  0  0  0  0  0  0  0  0  0  0  0
   -3.5724    1.2375    0.0000 O   0  0  0  0  0  0  0  0  0  0  0  0
   -0.7145   -0.4125    0.0000 C   0  0  3  0  0  0  0  0  0  0  0  0
   -0.7145   -1.2375    0.0000 C   0  0  0  0  0  0  0  0  0  0  0  0
    0.7144   -1.2375    0.0000 C   0  0  0  0  0  0  0  0  0  0  0  0
   -1.4290    0.0000    0.0000 C   0  0  0  0  0  0  0  0  0  0  0  0
    0.0000   -1.6500    0.0000 C   0  0  0  0  0  0  0  0  0  0  0  0
    0.7144   -0.4125    0.0000 C   0  0  0  0  0  0  0  0  0  0  0  0
    1.4519   -1.6786    0.0000 C   0  0  0  0  0  0  0  0  0  0  0  0
    1.4519    0.0286    0.0000 C   0  0  0  0  0  0  0  0  0  0  0  0
   -2.1434   -0.4125    0.0000 C   0  0  0  0  0  0  0  0  0  0  0  0
   -1.4290    0.8250    0.0000 C   0  0  0  0  0  0  0  0  0  0  0  0
    2.1995   -0.3953    0.0000 C   0  0  0  0  0  0  0  0  0  0  0  0
    2.1995   -1.2547    0.0000 C   0  0  0  0  0  0  0  0  0  0  0  0
   -2.8579    0.0000    0.0000 C   0  0  0  0  0  0  0  0  0  0  0  0
   -2.1434    1.2375    0.0000 C   0  0  0  0  0  0  0  0  0  0  0  0
   -2.8579    0.8250    0.0000 C   0  0  0  0  0  0  0  0  0  0  0  0
    3.6283   -0.3898    0.0000 C   0  0  0  0  0  0  0  0  0  0  0  0
   -1.1575   -0.6683    0.0000 H   0  0  0  0  0  0  0  0  0  0  0  0
   -1.2182   -1.1486    0.0000 H   0  0  0  0  0  0  0  0  0  0  0  0
   -0.8894   -1.7181    0.0000 H   0  0  0  0  0  0  0  0  0  0  0  0
    1.4461    0.5400    0.0000 H   0  0  0  0  0  0  0  0  0  0  0  0
   -2.1434   -0.9240    0.0000 H   0  0  0  0  0  0  0  0  0  0  0  0
   -0.9860    1.0808    0.0000 H   0  0  0  0  0  0  0  0  0  0  0  0
    2.6414   -1.5121    0.0000 H   0  0  0  0  0  0  0  0  0  0  0  0
   -3.3009   -0.2558    0.0000 H   0  0  0  0  0  0  0  0  0  0  0  0
   -2.1434    1.7490    0.0000 H   0  0  0  0  0  0  0  0  0  0  0  0
    1.8824   -2.7644    0.0000 H   0  0  0  0  0  0  0  0  0  0  0  0
    4.0724   -0.6438    0.0000 H   0  0  0  0  0  0  0  0  0  0  0  0
    3.8825    0.0541    0.0000 H   0  0  0  0  0  0  0  0  0  0  0  0
    3.3743   -0.8337    0.0000 H   0  0  0  0  0  0  0  0  0  0  0  0
   -4.0154    0.9818    0.0000 H   0  0  0  0  0  0  0  0  0  0  0  0
  1  6  1  0  0  0  0
  1 11  1  0  0  0  0
  2 10  2  0  0  0  0
  3 12  1  0  0  0  0
  3 31  1  0  0  0  0
  4 16  1  0  0  0  0
  4 21  1  0  0  0  0
  5 20  1  0  0  0  0
  5 35  1  0  0  0  0
  6  7  1  0  0  0  0
  6  9  1  0  0  0  0
  6 22  1  0  0  0  0
  7 10  1  0  0  0  0
  7 23  1  0  0  0  0
  7 24  1  0  0  0  0
  8 10  1  0  0  0  0
  8 11  1  0  0  0  0
  8 12  2  0  0  0  0
  9 14  2  0  0  0  0
  9 15  1  0  0  0  0
 11 13  2  0  0  0  0
 12 17  1  0  0  0  0
 13 16  1  0  0  0  0
 13 25  1  0  0  0  0
 14 18  1  0  0  0  0
 14 26  1  0  0  0  0
 15 19  2  0  0  0  0
 15 27  1  0  0  0  0
 16 17  2  0  0  0  0
 17 28  1  0  0  0  0
 18 20  2  0  0  0  0
 18 29  1  0  0  0  0
 19 20  1  0  0  0  0
 19 30  1  0  0  0  0
 21 32  1  0  0  0  0
 21 33  1  0  0  0  0
 21 34  1  0  0  0  0
M  END
