# Supplementary material for: Virtual screening of GPCRs: An in silico chemogenomics approach
Source: BMC Bioinformatics. 2008 Sep 6;9:363. doi: 10.1186/1471-2105-9-363 (PMC2553090; doi:10.1186/1471-2105-9-363)
Supplement: Additional file 2 — Source and data. Source code (under GPL license) and benchmark used in the experiments in a compressed archive checker.tgz. [file 1471-2105-9-363-S2.tgz › chemker/data/chemogenomics/glida/compfiles/mol/L000893.mol]

L000893.mol


 40 43  0     0  0  0  0  0  0999 V2000
    0.0000    0.0000    0.0000 O   0  0  0  0  0  0  0  0  0  0  0  0
   -6.8590    5.2050    0.0000 O   0  0  0  0  0  0  0  0  0  0  0  0
   -3.2866    2.3175    0.0000 N   0  0  0  0  0  0  0  0  0  0  0  0
   -2.5721    1.0799    0.0000 N   0  0  0  0  0  0  0  0  0  0  0  0
   -1.7914    1.3313    0.0000 N   0  0  0  0  0  0  0  0  0  0  0  0
   -4.0011    1.0799    0.0000 N   0  0  0  0  0  0  0  0  0  0  0  0
   -1.7914    0.0035    0.0000 N   0  0  0  0  0  0  0  0  0  0  0  0
   -3.2866   -0.1576    0.0000 N   0  0  0  0  0  0  0  0  0  0  0  0
   -4.7156   -0.1576    0.0000 N   0  0  0  0  0  0  0  0  0  0  0  0
   -4.0011    3.5550    0.0000 C   0  0  0  0  0  0  0  0  0  0  0  0
   -4.0011    2.7300    0.0000 C   0  0  0  0  0  0  0  0  0  0  0  0
   -4.7156    3.9675    0.0000 C   0  0  0  0  0  0  0  0  0  0  0  0
   -3.2866    1.4925    0.0000 C   0  0  0  0  0  0  0  0  0  0  0  0
   -2.5721    0.2549    0.0000 C   0  0  0  0  0  0  0  0  0  0  0  0
   -5.4300    3.5550    0.0000 C   0  0  0  0  0  0  0  0  0  0  0  0
   -4.7156    4.7925    0.0000 C   0  0  0  0  0  0  0  0  0  0  0  0
   -1.3100    0.6674    0.0000 C   0  0  0  0  0  0  0  0  0  0  0  0
   -0.4849    0.6674    0.0000 C   0  0  0  0  0  0  0  0  0  0  0  0
   -6.1446    3.9675    0.0000 C   0  0  0  0  0  0  0  0  0  0  0  0
   -5.4300    5.2050    0.0000 C   0  0  0  0  0  0  0  0  0  0  0  0
   -4.0011    0.2549    0.0000 C   0  0  0  0  0  0  0  0  0  0  0  0
   -6.1446    4.7925    0.0000 C   0  0  0  0  0  0  0  0  0  0  0  0
    0.0000    1.3349    0.0000 C   0  0  0  0  0  0  0  0  0  0  0  0
    0.7846    1.0799    0.0000 C   0  0  0  0  0  0  0  0  0  0  0  0
    0.7846    0.2549    0.0000 C   0  0  0  0  0  0  0  0  0  0  0  0
   -3.4973    3.4661    0.0000 H   0  0  0  0  0  0  0  0  0  0  0  0
   -3.8261    4.0357    0.0000 H   0  0  0  0  0  0  0  0  0  0  0  0
   -4.5048    2.8188    0.0000 H   0  0  0  0  0  0  0  0  0  0  0  0
   -4.1761    2.2493    0.0000 H   0  0  0  0  0  0  0  0  0  0  0  0
   -2.8436    2.5732    0.0000 H   0  0  0  0  0  0  0  0  0  0  0  0
   -5.4300    3.0435    0.0000 H   0  0  0  0  0  0  0  0  0  0  0  0
   -4.2726    5.0483    0.0000 H   0  0  0  0  0  0  0  0  0  0  0  0
   -6.5875    3.7118    0.0000 H   0  0  0  0  0  0  0  0  0  0  0  0
   -5.4300    5.7166    0.0000 H   0  0  0  0  0  0  0  0  0  0  0  0
   -0.1581    1.8214    0.0000 H   0  0  0  0  0  0  0  0  0  0  0  0
    1.1984    1.3806    0.0000 H   0  0  0  0  0  0  0  0  0  0  0  0
    1.1984   -0.0457    0.0000 H   0  0  0  0  0  0  0  0  0  0  0  0
   -4.7156   -0.6691    0.0000 H   0  0  0  0  0  0  0  0  0  0  0  0
   -5.1586    0.0982    0.0000 H   0  0  0  0  0  0  0  0  0  0  0  0
   -6.8590    5.7166    0.0000 H   0  0  0  0  0  0  0  0  0  0  0  0
  1 18  1  0  0  0  0
  1 25  1  0  0  0  0
  2 22  1  0  0  0  0
  2 40  1  0  0  0  0
  3 11  1  0  0  0  0
  3 13  1  0  0  0  0
  3 30  1  0  0  0  0
  4  5  1  0  0  0  0
  4 13  1  0  0  0  0
  4 14  1  0  0  0  0
  5 17  2  0  0  0  0
  6 13  2  0  0  0  0
  6 21  1  0  0  0  0
  7 14  2  0  0  0  0
  7 17  1  0  0  0  0
  8 14  1  0  0  0  0
  8 21  2  0  0  0  0
  9 21  1  0  0  0  0
  9 38  1  0  0  0  0
  9 39  1  0  0  0  0
 10 11  1  0  0  0  0
 10 12  1  0  0  0  0
 10 26  1  0  0  0  0
 10 27  1  0  0  0  0
 11 28  1  0  0  0  0
 11 29  1  0  0  0  0
 12 15  2  0  0  0  0
 12 16  1  0  0  0  0
 15 19  1  0  0  0  0
 15 31  1  0  0  0  0
 16 20  2  0  0  0  0
 16 32  1  0  0  0  0
 17 18  1  0  0  0  0
 18 23  2  0  0  0  0
 19 22  2  0  0  0  0
 19 33  1  0  0  0  0
 20 22  1  0  0  0  0
 20 34  1  0  0  0  0
 23 24  1  0  0  0  0
 23 35  1  0  0  0  0
 24 25  2  0  0  0  0
 24 36  1  0  0  0  0
 25 37  1  0  0  0  0
M  END
