# Supplementary material for: Virtual screening of GPCRs: An in silico chemogenomics approach
Source: BMC Bioinformatics. 2008 Sep 6;9:363. doi: 10.1186/1471-2105-9-363 (PMC2553090; doi:10.1186/1471-2105-9-363)
Supplement: Additional file 2 — Source and data. Source code (under GPL license) and benchmark used in the experiments in a compressed archive checker.tgz. [file 1471-2105-9-363-S2.tgz › chemker/data/chemogenomics/glida/compfiles/mol/L000897.mol]

L000897.mol


 45 48  0     1  0  0  0  0  0999 V2000
    1.3311   -6.4099    0.0000 O   0  0  0  0  0  0  0  0  0  0  0  0
   -0.0271   -5.9659    0.0000 O   0  0  0  0  0  0  0  0  0  0  0  0
    1.5740   -8.0281    0.0000 O   0  0  0  0  0  0  0  0  0  0  0  0
   -2.6565   -7.2031    0.0000 O   0  0  0  0  0  0  0  0  0  0  0  0
    1.2632   -2.8296    0.0000 N   0  3  0  0  0  0  0  0  0  0  0  0
    0.2676   -7.3642    0.0000 N   0  0  0  0  0  0  0  0  0  0  0  0
    0.2676   -8.6920    0.0000 N   0  0  0  0  0  0  0  0  0  0  0  0
    2.6302   -3.7629    0.0000 C   0  0  3  0  0  0  0  0  0  0  0  0
    2.2569   -3.0271    0.0000 C   0  0  3  0  0  0  0  0  0  0  0  0
    4.1733   -3.2195    0.0000 C   0  0  0  0  0  0  0  0  0  0  0  0
    3.7999   -2.4838    0.0000 C   0  0  0  0  0  0  0  0  0  0  0  0
    2.3725   -5.3721    0.0000 C   0  0  0  0  0  0  0  0  0  0  0  0
    1.1036   -4.9574    0.0000 C   0  0  0  0  0  0  0  0  0  0  0  0
    1.5874   -5.6257    0.0000 C   0  0  0  0  0  0  0  0  0  0  0  0
    0.4790   -2.5733    0.0000 C   0  0  0  0  0  0  0  0  0  0  0  0
    0.5238   -6.5800    0.0000 C   0  0  0  0  0  0  0  0  0  0  0  0
   -0.5132   -7.6156    0.0000 C   0  0  0  0  0  0  0  0  0  0  0  0
    0.7490   -8.0281    0.0000 C   0  0  0  0  0  0  0  0  0  0  0  0
   -0.5132   -8.4406    0.0000 C   0  0  0  0  0  0  0  0  0  0  0  0
   -1.2276   -7.2031    0.0000 C   0  0  0  0  0  0  0  0  0  0  0  0
   -1.2276   -8.8531    0.0000 C   0  0  0  0  0  0  0  0  0  0  0  0
   -1.9421   -7.6156    0.0000 C   0  0  0  0  0  0  0  0  0  0  0  0
   -1.9421   -8.4406    0.0000 C   0  0  0  0  0  0  0  0  0  0  0  0
   -3.3711   -7.6156    0.0000 C   0  0  0  0  0  0  0  0  0  0  0  0
    3.0229   -4.0907    0.0000 H   0  0  0  0  0  0  0  0  0  0  0  0
    2.5807   -3.4231    0.0000 H   0  0  0  0  0  0  0  0  0  0  0  0
    4.3640   -3.6941    0.0000 H   0  0  0  0  0  0  0  0  0  0  0  0
    4.6391   -3.0082    0.0000 H   0  0  0  0  0  0  0  0  0  0  0  0
    4.2657   -2.2724    0.0000 H   0  0  0  0  0  0  0  0  0  0  0  0
    3.6092   -2.0092    0.0000 H   0  0  0  0  0  0  0  0  0  0  0  0
    2.4516   -5.8775    0.0000 H   0  0  0  0  0  0  0  0  0  0  0  0
    2.8840   -5.3730    0.0000 H   0  0  0  0  0  0  0  0  0  0  0  0
    0.7039   -4.6382    0.0000 H   0  0  0  0  0  0  0  0  0  0  0  0
    0.7335   -5.3105    0.0000 H   0  0  0  0  0  0  0  0  0  0  0  0
    1.0821   -5.7048    0.0000 H   0  0  0  0  0  0  0  0  0  0  0  0
    0.6379   -2.0871    0.0000 H   0  0  0  0  0  0  0  0  0  0  0  0
    0.3201   -3.0596    0.0000 H   0  0  0  0  0  0  0  0  0  0  0  0
   -0.0072   -2.4144    0.0000 H   0  0  0  0  0  0  0  0  0  0  0  0
    0.4264   -9.1783    0.0000 H   0  0  0  0  0  0  0  0  0  0  0  0
   -1.2276   -6.6916    0.0000 H   0  0  0  0  0  0  0  0  0  0  0  0
   -1.2276   -9.3647    0.0000 H   0  0  0  0  0  0  0  0  0  0  0  0
   -2.3850   -8.6964    0.0000 H   0  0  0  0  0  0  0  0  0  0  0  0
   -3.6268   -7.1727    0.0000 H   0  0  0  0  0  0  0  0  0  0  0  0
   -3.8140   -7.8714    0.0000 H   0  0  0  0  0  0  0  0  0  0  0  0
   -3.1153   -8.0586    0.0000 H   0  0  0  0  0  0  0  0  0  0  0  0
  1 14  1  0  0  0  0
  1 16  1  0  0  0  0
  2 16  2  0  0  0  0
  3 18  2  0  0  0  0
  4 22  1  0  0  0  0
  4 24  1  0  0  0  0
  5  8  1  0  0  0  0
  5  9  1  0  0  0  0
  5 15  1  0  0  0  0
  6 16  1  0  0  0  0
  6 17  1  0  0  0  0
  6 18  1  0  0  0  0
  7 18  1  0  0  0  0
  7 19  1  0  0  0  0
  7 39  1  0  0  0  0
  8 10  1  0  0  0  0
  8 12  1  0  0  0  0
  8 25  1  0  0  0  0
  9 11  1  0  0  0  0
  9 13  1  0  0  0  0
  9 26  1  0  0  0  0
 10 11  1  0  0  0  0
 10 27  1  0  0  0  0
 10 28  1  0  0  0  0
 11 29  1  0  0  0  0
 11 30  1  0  0  0  0
 12 14  1  0  0  0  0
 12 31  1  0  0  0  0
 12 32  1  0  0  0  0
 13 14  1  0  0  0  0
 13 33  1  0  0  0  0
 13 34  1  0  0  0  0
 14 35  1  0  0  0  0
 15 36  1  0  0  0  0
 15 37  1  0  0  0  0
 15 38  1  0  0  0  0
 17 19  2  0  0  0  0
 17 20  1  0  0  0  0
 19 21  1  0  0  0  0
 20 22  2  0  0  0  0
 20 40  1  0  0  0  0
 21 23  2  0  0  0  0
 21 41  1  0  0  0  0
 22 23  1  0  0  0  0
 23 42  1  0  0  0  0
 24 43  1  0  0  0  0
 24 44  1  0  0  0  0
 24 45  1  0  0  0  0
M  CHG  1   5   1
M  END
