# Supplementary material for: Virtual screening of GPCRs: An in silico chemogenomics approach
Source: BMC Bioinformatics. 2008 Sep 6;9:363. doi: 10.1186/1471-2105-9-363 (PMC2553090; doi:10.1186/1471-2105-9-363)
Supplement: Additional file 2 — Source and data. Source code (under GPL license) and benchmark used in the experiments in a compressed archive checker.tgz. [file 1471-2105-9-363-S2.tgz › chemker/data/chemogenomics/glida/compfiles/mol/L000898.mol]

L000898.mol


 36 39  0     1  0  0  0  0  0999 V2000
    0.0000    0.0000    0.0000 Cl  0  0  0  0  0  0  0  0  0  0  0  0
   -2.3773    2.3600    0.0000 O   0  0  0  0  0  0  0  0  0  0  0  0
   -3.7091   -0.4054    0.0000 N   0  3  3  0  0  0  0  0  0  0  0  0
   -2.7898    0.5527    0.0000 C   0  0  3  0  0  0  0  0  0  0  0  0
   -3.5331    0.9107    0.0000 C   0  0  3  0  0  0  0  0  0  0  0  0
   -2.9020   -0.2597    0.0000 C   0  0  0  0  0  0  0  0  0  0  0  0
   -4.0983    0.3165    0.0000 C   0  0  0  0  0  0  0  0  0  0  0  0
   -2.0465    0.9107    0.0000 C   0  0  0  0  0  0  0  0  0  0  0  0
   -3.7166    1.7150    0.0000 C   0  0  0  0  0  0  0  0  0  0  0  0
   -4.0670   -1.1487    0.0000 C   0  0  0  0  0  0  0  0  0  0  0  0
   -1.8629    1.7150    0.0000 C   0  0  0  0  0  0  0  0  0  0  0  0
   -3.2023    2.3600    0.0000 C   0  0  0  0  0  0  0  0  0  0  0  0
   -1.4257    0.3165    0.0000 C   0  0  0  0  0  0  0  0  0  0  0  0
   -4.5683    1.8299    0.0000 C   0  0  0  0  0  0  0  0  0  0  0  0
   -1.0458    1.9809    0.0000 C   0  0  0  0  0  0  0  0  0  0  0  0
   -3.5039    3.1646    0.0000 C   0  0  0  0  0  0  0  0  0  0  0  0
   -0.6026    0.5635    0.0000 C   0  0  0  0  0  0  0  0  0  0  0  0
   -4.8884    2.6274    0.0000 C   0  0  0  0  0  0  0  0  0  0  0  0
   -0.4113    1.4012    0.0000 C   0  0  0  0  0  0  0  0  0  0  0  0
   -4.3526    3.2993    0.0000 C   0  0  0  0  0  0  0  0  0  0  0  0
   -2.2563    0.1641    0.0000 H   0  0  0  0  0  0  0  0  0  0  0  0
   -4.1695    1.0854    0.0000 H   0  0  0  0  0  0  0  0  0  0  0  0
   -2.8645   -0.7698    0.0000 H   0  0  0  0  0  0  0  0  0  0  0  0
   -2.3907   -0.2760    0.0000 H   0  0  0  0  0  0  0  0  0  0  0  0
   -4.4298    0.7059    0.0000 H   0  0  0  0  0  0  0  0  0  0  0  0
   -4.5205    0.0277    0.0000 H   0  0  0  0  0  0  0  0  0  0  0  0
   -4.5279   -0.9268    0.0000 H   0  0  0  0  0  0  0  0  0  0  0  0
   -4.2889   -1.6095    0.0000 H   0  0  0  0  0  0  0  0  0  0  0  0
   -3.6062   -1.3706    0.0000 H   0  0  0  0  0  0  0  0  0  0  0  0
   -1.5452   -0.1808    0.0000 H   0  0  0  0  0  0  0  0  0  0  0  0
   -4.8825    1.4264    0.0000 H   0  0  0  0  0  0  0  0  0  0  0  0
   -0.9378    2.4808    0.0000 H   0  0  0  0  0  0  0  0  0  0  0  0
   -3.1803    3.5608    0.0000 H   0  0  0  0  0  0  0  0  0  0  0  0
   -5.3944    2.7017    0.0000 H   0  0  0  0  0  0  0  0  0  0  0  0
    0.0768    1.5539    0.0000 H   0  0  0  0  0  0  0  0  0  0  0  0
   -4.5376    3.7761    0.0000 H   0  0  0  0  0  0  0  0  0  0  0  0
  1 17  1  0  0  0  0
  2 11  1  0  0  0  0
  2 12  1  0  0  0  0
  3  6  1  0  0  0  0
  3  7  1  0  0  0  0
  3 10  1  0  0  0  0
  4  5  1  0  0  0  0
  4  6  1  0  0  0  0
  4  8  1  0  0  0  0
  4 21  1  0  0  0  0
  5  7  1  0  0  0  0
  5  9  1  0  0  0  0
  5 22  1  0  0  0  0
  6 23  1  0  0  0  0
  6 24  1  0  0  0  0
  7 25  1  0  0  0  0
  7 26  1  0  0  0  0
  8 11  2  0  0  0  0
  8 13  1  0  0  0  0
  9 12  1  0  0  0  0
  9 14  2  0  0  0  0
 10 27  1  0  0  0  0
 10 28  1  0  0  0  0
 10 29  1  0  0  0  0
 11 15  1  0  0  0  0
 12 16  2  0  0  0  0
 13 17  2  0  0  0  0
 13 30  1  0  0  0  0
 14 18  1  0  0  0  0
 14 31  1  0  0  0  0
 15 19  2  0  0  0  0
 15 32  1  0  0  0  0
 16 20  1  0  0  0  0
 16 33  1  0  0  0  0
 17 19  1  0  0  0  0
 18 20  2  0  0  0  0
 18 34  1  0  0  0  0
 19 35  1  0  0  0  0
 20 36  1  0  0  0  0
M  CHG  1   3   1
M  END
