# Supplementary material for: Virtual screening of GPCRs: An in silico chemogenomics approach
Source: BMC Bioinformatics. 2008 Sep 6;9:363. doi: 10.1186/1471-2105-9-363 (PMC2553090; doi:10.1186/1471-2105-9-363)
Supplement: Additional file 2 — Source and data. Source code (under GPL license) and benchmark used in the experiments in a compressed archive checker.tgz. [file 1471-2105-9-363-S2.tgz › chemker/data/chemogenomics/glida/compfiles/mol/L000899.mol]

L000899.mol


 46 47  0     1  0  0  0  0  0999 V2000
    0.0000    0.0000    0.0000 O   0  0  0  0  0  0  0  0  0  0  0  0
    0.0000   -1.6500    0.0000 O   0  0  0  0  0  0  0  0  0  0  0  0
    1.4425    3.3286    0.0000 O   0  0  0  0  0  0  0  0  0  0  0  0
   -1.4289   -2.4751    0.0000 N   0  3  0  0  0  0  0  0  0  0  0  0
   -2.1435   -2.8876    0.0000 C   0  0  0  0  0  0  0  0  0  0  0  0
    1.4520    0.7965    0.0000 C   0  0  0  0  0  0  0  0  0  0  0  0
    0.7145    1.2375    0.0000 C   0  0  0  0  0  0  0  0  0  0  0  0
   -1.4289   -1.6500    0.0000 C   0  0  0  0  0  0  0  0  0  0  0  0
    2.1995    1.2204    0.0000 C   0  0  0  0  0  0  0  0  0  0  0  0
   -0.7145   -1.2375    0.0000 C   0  0  3  0  0  0  0  0  0  0  0  0
    2.1995    2.0797    0.0000 C   0  0  0  0  0  0  0  0  0  0  0  0
    0.7145    2.0625    0.0000 C   0  0  0  0  0  0  0  0  0  0  0  0
   -2.5560   -2.1731    0.0000 C   0  0  0  0  0  0  0  0  0  0  0  0
   -1.7310   -3.6020    0.0000 C   0  0  0  0  0  0  0  0  0  0  0  0
   -2.8579   -3.3001    0.0000 C   0  0  0  0  0  0  0  0  0  0  0  0
    0.0000    0.8250    0.0000 C   0  0  0  0  0  0  0  0  0  0  0  0
   -0.7145   -0.4125    0.0000 C   0  0  0  0  0  0  0  0  0  0  0  0
    1.4520    2.5037    0.0000 C   0  0  0  0  0  0  0  0  0  0  0  0
    0.0000    2.4751    0.0000 C   0  0  0  0  0  0  0  0  0  0  0  0
   -0.7145    1.2375    0.0000 C   0  0  0  0  0  0  0  0  0  0  0  0
   -0.7145    2.0625    0.0000 C   0  0  0  0  0  0  0  0  0  0  0  0
    1.7768    0.4012    0.0000 H   0  0  0  0  0  0  0  0  0  0  0  0
    1.1182    0.4089    0.0000 H   0  0  0  0  0  0  0  0  0  0  0  0
   -1.9327   -1.7388    0.0000 H   0  0  0  0  0  0  0  0  0  0  0  0
   -1.6039   -1.1694    0.0000 H   0  0  0  0  0  0  0  0  0  0  0  0
    2.7035    1.3079    0.0000 H   0  0  0  0  0  0  0  0  0  0  0  0
    2.3720    0.7388    0.0000 H   0  0  0  0  0  0  0  0  0  0  0  0
   -0.9860   -2.7308    0.0000 H   0  0  0  0  0  0  0  0  0  0  0  0
   -0.7145   -1.7490    0.0000 H   0  0  0  0  0  0  0  0  0  0  0  0
    2.7035    1.9922    0.0000 H   0  0  0  0  0  0  0  0  0  0  0  0
    2.3720    2.5613    0.0000 H   0  0  0  0  0  0  0  0  0  0  0  0
   -2.1130   -1.9173    0.0000 H   0  0  0  0  0  0  0  0  0  0  0  0
   -2.8117   -1.7301    0.0000 H   0  0  0  0  0  0  0  0  0  0  0  0
   -2.9989   -2.4289    0.0000 H   0  0  0  0  0  0  0  0  0  0  0  0
   -2.1739   -3.8578    0.0000 H   0  0  0  0  0  0  0  0  0  0  0  0
   -1.4752   -4.0450    0.0000 H   0  0  0  0  0  0  0  0  0  0  0  0
   -1.2879   -3.3463    0.0000 H   0  0  0  0  0  0  0  0  0  0  0  0
   -3.1137   -2.8570    0.0000 H   0  0  0  0  0  0  0  0  0  0  0  0
   -3.3009   -3.5558    0.0000 H   0  0  0  0  0  0  0  0  0  0  0  0
   -2.6022   -3.7430    0.0000 H   0  0  0  0  0  0  0  0  0  0  0  0
   -1.2182   -0.5013    0.0000 H   0  0  0  0  0  0  0  0  0  0  0  0
   -0.8895    0.0681    0.0000 H   0  0  0  0  0  0  0  0  0  0  0  0
    0.0000    2.9866    0.0000 H   0  0  0  0  0  0  0  0  0  0  0  0
   -1.1575    0.9818    0.0000 H   0  0  0  0  0  0  0  0  0  0  0  0
   -1.1575    2.3183    0.0000 H   0  0  0  0  0  0  0  0  0  0  0  0
    0.0000   -2.1615    0.0000 H   0  0  0  0  0  0  0  0  0  0  0  0
  1 16  1  0  0  0  0
  1 17  1  0  0  0  0
  2 10  1  0  0  0  0
  2 46  1  0  0  0  0
  3 18  2  0  0  0  0
  4  5  1  0  0  0  0
  4  8  1  0  0  0  0
  4 28  1  0  0  0  0
  5 13  1  0  0  0  0
  5 14  1  0  0  0  0
  5 15  1  0  0  0  0
  6  7  1  0  0  0  0
  6  9  1  0  0  0  0
  6 22  1  0  0  0  0
  6 23  1  0  0  0  0
  7 12  2  0  0  0  0
  7 16  1  0  0  0  0
  8 10  1  0  0  0  0
  8 24  1  0  0  0  0
  8 25  1  0  0  0  0
  9 11  1  0  0  0  0
  9 26  1  0  0  0  0
  9 27  1  0  0  0  0
 10 17  1  0  0  0  0
 10 29  1  0  0  0  0
 11 18  1  0  0  0  0
 11 30  1  0  0  0  0
 11 31  1  0  0  0  0
 12 18  1  0  0  0  0
 12 19  1  0  0  0  0
 13 32  1  0  0  0  0
 13 33  1  0  0  0  0
 13 34  1  0  0  0  0
 14 35  1  0  0  0  0
 14 36  1  0  0  0  0
 14 37  1  0  0  0  0
 15 38  1  0  0  0  0
 15 39  1  0  0  0  0
 15 40  1  0  0  0  0
 16 20  2  0  0  0  0
 17 41  1  0  0  0  0
 17 42  1  0  0  0  0
 19 21  2  0  0  0  0
 19 43  1  0  0  0  0
 20 21  1  0  0  0  0
 20 44  1  0  0  0  0
 21 45  1  0  0  0  0
M  CHG  1   4   1
M  END
