# Supplementary material for: Virtual screening of GPCRs: An in silico chemogenomics approach
Source: BMC Bioinformatics. 2008 Sep 6;9:363. doi: 10.1186/1471-2105-9-363 (PMC2553090; doi:10.1186/1471-2105-9-363)
Supplement: Additional file 2 — Source and data. Source code (under GPL license) and benchmark used in the experiments in a compressed archive checker.tgz. [file 1471-2105-9-363-S2.tgz › chemker/data/chemogenomics/glida/compfiles/mol/L000908.mol]

L000908.mol


 39 40  0     0  0  0  0  0  0999 V2000
    0.0000    0.0000    0.0000 O   0  0  0  0  0  0  0  0  0  0  0  0
    0.9682    0.8125    0.0000 O   0  0  0  0  0  0  0  0  0  0  0  0
    1.2375   -2.3645    0.0000 N   0  3  0  0  0  0  0  0  0  0  0  0
    1.2375   -0.7145    0.0000 C   0  0  0  0  0  0  0  0  0  0  0  0
    1.9520   -1.1270    0.0000 C   0  0  0  0  0  0  0  0  0  0  0  0
    0.5231   -1.1270    0.0000 C   0  0  0  0  0  0  0  0  0  0  0  0
    1.9520   -1.9520    0.0000 C   0  0  0  0  0  0  0  0  0  0  0  0
    0.5231   -1.9520    0.0000 C   0  0  0  0  0  0  0  0  0  0  0  0
    1.8695   -0.1841    0.0000 C   0  0  0  0  0  0  0  0  0  0  0  0
    0.8250    0.0000    0.0000 C   0  0  0  0  0  0  0  0  0  0  0  0
    1.2375   -3.1895    0.0000 C   0  0  0  0  0  0  0  0  0  0  0  0
    1.7263    0.6283    0.0000 C   0  0  0  0  0  0  0  0  0  0  0  0
    2.6448   -0.4663    0.0000 C   0  0  0  0  0  0  0  0  0  0  0  0
    2.3582    1.1587    0.0000 C   0  0  0  0  0  0  0  0  0  0  0  0
    3.2768    0.0640    0.0000 C   0  0  0  0  0  0  0  0  0  0  0  0
    3.1335    0.8765    0.0000 C   0  0  0  0  0  0  0  0  0  0  0  0
   -0.4125    0.7145    0.0000 C   0  0  0  0  0  0  0  0  0  0  0  0
   -1.2375    0.7145    0.0000 C   0  0  0  0  0  0  0  0  0  0  0  0
    2.4557   -1.2158    0.0000 H   0  0  0  0  0  0  0  0  0  0  0  0
    2.1270   -0.6463    0.0000 H   0  0  0  0  0  0  0  0  0  0  0  0
    0.3481   -0.6463    0.0000 H   0  0  0  0  0  0  0  0  0  0  0  0
    0.0193   -1.2158    0.0000 H   0  0  0  0  0  0  0  0  0  0  0  0
    2.1270   -2.4326    0.0000 H   0  0  0  0  0  0  0  0  0  0  0  0
    2.4557   -1.8631    0.0000 H   0  0  0  0  0  0  0  0  0  0  0  0
    0.0193   -1.8631    0.0000 H   0  0  0  0  0  0  0  0  0  0  0  0
    0.3481   -2.4326    0.0000 H   0  0  0  0  0  0  0  0  0  0  0  0
    0.7260   -3.1895    0.0000 H   0  0  0  0  0  0  0  0  0  0  0  0
    1.2375   -3.7010    0.0000 H   0  0  0  0  0  0  0  0  0  0  0  0
    1.7490   -3.1895    0.0000 H   0  0  0  0  0  0  0  0  0  0  0  0
    1.2456    0.8033    0.0000 H   0  0  0  0  0  0  0  0  0  0  0  0
    2.7336   -0.9701    0.0000 H   0  0  0  0  0  0  0  0  0  0  0  0
    2.2695    1.6624    0.0000 H   0  0  0  0  0  0  0  0  0  0  0  0
    3.7575   -0.1110    0.0000 H   0  0  0  0  0  0  0  0  0  0  0  0
    3.5254    1.2053    0.0000 H   0  0  0  0  0  0  0  0  0  0  0  0
   -0.5014    1.2182    0.0000 H   0  0  0  0  0  0  0  0  0  0  0  0
    0.0681    0.8895    0.0000 H   0  0  0  0  0  0  0  0  0  0  0  0
   -1.2375    1.2261    0.0000 H   0  0  0  0  0  0  0  0  0  0  0  0
   -1.7490    0.7145    0.0000 H   0  0  0  0  0  0  0  0  0  0  0  0
   -1.2375    0.2030    0.0000 H   0  0  0  0  0  0  0  0  0  0  0  0
  1 10  1  0  0  0  0
  1 17  1  0  0  0  0
  2 10  2  0  0  0  0
  3  7  1  0  0  0  0
  3  8  1  0  0  0  0
  3 11  1  0  0  0  0
  4  5  1  0  0  0  0
  4  6  1  0  0  0  0
  4  9  1  0  0  0  0
  4 10  1  0  0  0  0
  5  7  1  0  0  0  0
  5 19  1  0  0  0  0
  5 20  1  0  0  0  0
  6  8  1  0  0  0  0
  6 21  1  0  0  0  0
  6 22  1  0  0  0  0
  7 23  1  0  0  0  0
  7 24  1  0  0  0  0
  8 25  1  0  0  0  0
  8 26  1  0  0  0  0
  9 12  2  0  0  0  0
  9 13  1  0  0  0  0
 11 27  1  0  0  0  0
 11 28  1  0  0  0  0
 11 29  1  0  0  0  0
 12 14  1  0  0  0  0
 12 30  1  0  0  0  0
 13 15  2  0  0  0  0
 13 31  1  0  0  0  0
 14 16  2  0  0  0  0
 14 32  1  0  0  0  0
 15 16  1  0  0  0  0
 15 33  1  0  0  0  0
 16 34  1  0  0  0  0
 17 18  1  0  0  0  0
 17 35  1  0  0  0  0
 17 36  1  0  0  0  0
 18 37  1  0  0  0  0
 18 38  1  0  0  0  0
 18 39  1  0  0  0  0
M  CHG  1   3   1
M  END
