# Supplementary material for: Virtual screening of GPCRs: An in silico chemogenomics approach
Source: BMC Bioinformatics. 2008 Sep 6;9:363. doi: 10.1186/1471-2105-9-363 (PMC2553090; doi:10.1186/1471-2105-9-363)
Supplement: Additional file 2 — Source and data. Source code (under GPL license) and benchmark used in the experiments in a compressed archive checker.tgz. [file 1471-2105-9-363-S2.tgz › chemker/data/chemogenomics/glida/compfiles/mol/L000910.mol]

L000910.mol


 53 55  0     1  0  0  0  0  0999 V2000
    0.0000    0.0000    0.0000 O   0  0  0  0  0  0  0  0  0  0  0  0
    2.0625   -0.7145    0.0000 O   0  0  0  0  0  0  0  0  0  0  0  0
    2.0625    0.7145    0.0000 O   0  0  0  0  0  0  0  0  0  0  0  0
    4.1251   -1.4290    0.0000 N   0  0  0  0  0  0  0  0  0  0  0  0
    2.8876   -2.1435    0.0000 N   0  3  0  0  0  0  0  0  0  0  0  0
    0.8250    0.8250    0.0000 C   0  0  0  0  0  0  0  0  0  0  0  0
    0.1106    1.2375    0.0000 C   0  0  0  0  0  0  0  0  0  0  0  0
    1.5395    1.2375    0.0000 C   0  0  0  0  0  0  0  0  0  0  0  0
    0.8250    0.0000    0.0000 C   0  0  3  0  0  0  0  0  0  0  0  0
    0.1106    2.0625    0.0000 C   0  0  0  0  0  0  0  0  0  0  0  0
    1.5395    2.0625    0.0000 C   0  0  0  0  0  0  0  0  0  0  0  0
    0.8250    2.4751    0.0000 C   0  0  0  0  0  0  0  0  0  0  0  0
    0.8250   -0.8250    0.0000 C   0  0  0  0  0  0  0  0  0  0  0  0
    1.6500    0.0000    0.0000 C   0  0  0  0  0  0  0  0  0  0  0  0
    1.5395   -1.2375    0.0000 C   0  0  0  0  0  0  0  0  0  0  0  0
    0.1106   -1.2375    0.0000 C   0  0  0  0  0  0  0  0  0  0  0  0
    2.8876   -0.7145    0.0000 C   0  0  0  0  0  0  0  0  0  0  0  0
    1.5395   -2.0625    0.0000 C   0  0  0  0  0  0  0  0  0  0  0  0
    0.1106   -2.0625    0.0000 C   0  0  0  0  0  0  0  0  0  0  0  0
    3.3001   -1.4290    0.0000 C   0  0  0  0  0  0  0  0  0  0  0  0
    4.5376   -2.1435    0.0000 C   0  0  0  0  0  0  0  0  0  0  0  0
    4.1251   -2.8580    0.0000 C   0  0  0  0  0  0  0  0  0  0  0  0
    0.8250   -2.4751    0.0000 C   0  0  0  0  0  0  0  0  0  0  0  0
    3.3001   -2.8580    0.0000 C   0  0  0  0  0  0  0  0  0  0  0  0
    4.5376   -0.7145    0.0000 C   0  0  0  0  0  0  0  0  0  0  0  0
    1.2680    0.5693    0.0000 H   0  0  0  0  0  0  0  0  0  0  0  0
   -0.0644    0.7568    0.0000 H   0  0  0  0  0  0  0  0  0  0  0  0
   -0.3932    1.3263    0.0000 H   0  0  0  0  0  0  0  0  0  0  0  0
    2.0432    1.3263    0.0000 H   0  0  0  0  0  0  0  0  0  0  0  0
    1.7145    0.7568    0.0000 H   0  0  0  0  0  0  0  0  0  0  0  0
   -0.3932    1.9737    0.0000 H   0  0  0  0  0  0  0  0  0  0  0  0
   -0.0644    2.5432    0.0000 H   0  0  0  0  0  0  0  0  0  0  0  0
    1.7145    2.5432    0.0000 H   0  0  0  0  0  0  0  0  0  0  0  0
    2.0432    1.9737    0.0000 H   0  0  0  0  0  0  0  0  0  0  0  0
    0.4962    2.8669    0.0000 H   0  0  0  0  0  0  0  0  0  0  0  0
    1.1538    2.8669    0.0000 H   0  0  0  0  0  0  0  0  0  0  0  0
   -0.2558    0.4430    0.0000 H   0  0  0  0  0  0  0  0  0  0  0  0
    1.9825   -0.9818    0.0000 H   0  0  0  0  0  0  0  0  0  0  0  0
   -0.3325   -0.9818    0.0000 H   0  0  0  0  0  0  0  0  0  0  0  0
    2.7987   -0.2108    0.0000 H   0  0  0  0  0  0  0  0  0  0  0  0
    3.3682   -0.5396    0.0000 H   0  0  0  0  0  0  0  0  0  0  0  0
    1.9825   -2.3183    0.0000 H   0  0  0  0  0  0  0  0  0  0  0  0
   -0.3325   -2.3183    0.0000 H   0  0  0  0  0  0  0  0  0  0  0  0
    4.9294   -1.8147    0.0000 H   0  0  0  0  0  0  0  0  0  0  0  0
    4.9294   -2.4723    0.0000 H   0  0  0  0  0  0  0  0  0  0  0  0
    4.0362   -3.3617    0.0000 H   0  0  0  0  0  0  0  0  0  0  0  0
    4.6057   -3.0329    0.0000 H   0  0  0  0  0  0  0  0  0  0  0  0
    0.8250   -2.9866    0.0000 H   0  0  0  0  0  0  0  0  0  0  0  0
    3.3889   -3.3617    0.0000 H   0  0  0  0  0  0  0  0  0  0  0  0
    2.8194   -3.0329    0.0000 H   0  0  0  0  0  0  0  0  0  0  0  0
    4.9806   -0.9703    0.0000 H   0  0  0  0  0  0  0  0  0  0  0  0
    4.7934   -0.2715    0.0000 H   0  0  0  0  0  0  0  0  0  0  0  0
    4.0946   -0.4588    0.0000 H   0  0  0  0  0  0  0  0  0  0  0  0
  1  9  1  0  0  0  0
  1 37  1  0  0  0  0
  2 14  1  0  0  0  0
  2 17  1  0  0  0  0
  3 14  2  0  0  0  0
  4 20  1  0  0  0  0
  4 21  1  0  0  0  0
  4 25  1  0  0  0  0
  5 20  2  0  0  0  0
  5 24  1  0  0  0  0
  6  7  1  0  0  0  0
  6  8  1  0  0  0  0
  6  9  1  0  0  0  0
  6 26  1  0  0  0  0
  7 10  1  0  0  0  0
  7 27  1  0  0  0  0
  7 28  1  0  0  0  0
  8 11  1  0  0  0  0
  8 29  1  0  0  0  0
  8 30  1  0  0  0  0
  9 13  1  0  0  0  0
  9 14  1  0  0  0  0
 10 12  1  0  0  0  0
 10 31  1  0  0  0  0
 10 32  1  0  0  0  0
 11 12  1  0  0  0  0
 11 33  1  0  0  0  0
 11 34  1  0  0  0  0
 12 35  1  0  0  0  0
 12 36  1  0  0  0  0
 13 15  2  0  0  0  0
 13 16  1  0  0  0  0
 15 18  1  0  0  0  0
 15 38  1  0  0  0  0
 16 19  2  0  0  0  0
 16 39  1  0  0  0  0
 17 20  1  0  0  0  0
 17 40  1  0  0  0  0
 17 41  1  0  0  0  0
 18 23  2  0  0  0  0
 18 42  1  0  0  0  0
 19 23  1  0  0  0  0
 19 43  1  0  0  0  0
 21 22  1  0  0  0  0
 21 44  1  0  0  0  0
 21 45  1  0  0  0  0
 22 24  1  0  0  0  0
 22 46  1  0  0  0  0
 22 47  1  0  0  0  0
 23 48  1  0  0  0  0
 24 49  1  0  0  0  0
 24 50  1  0  0  0  0
 25 51  1  0  0  0  0
 25 52  1  0  0  0  0
 25 53  1  0  0  0  0
M  CHG  1   5   1
M  END
