# Supplementary material for: Virtual screening of GPCRs: An in silico chemogenomics approach
Source: BMC Bioinformatics. 2008 Sep 6;9:363. doi: 10.1186/1471-2105-9-363 (PMC2553090; doi:10.1186/1471-2105-9-363)
Supplement: Additional file 2 — Source and data. Source code (under GPL license) and benchmark used in the experiments in a compressed archive checker.tgz. [file 1471-2105-9-363-S2.tgz › chemker/data/chemogenomics/glida/compfiles/mol/L000915.mol]

L000915.mol


 54 54  0     1  0  0  0  0  0999 V2000
    0.0000    0.0000    0.0000 O   0  0  0  0  0  0  0  0  0  0  0  0
   -1.4289   -0.8250    0.0000 O   0  0  0  0  0  0  0  0  0  0  0  0
    2.1435   -2.0625    0.0000 O   0  0  0  0  0  0  0  0  0  0  0  0
    1.4290    0.0000    0.0000 O   0  0  0  0  0  0  0  0  0  0  0  0
   -2.1434   -2.0625    0.0000 O   0  0  0  0  0  0  0  0  0  0  0  0
    2.1435   -3.7126    0.0000 N   0  3  0  0  0  0  0  0  0  0  0  0
    0.7145    1.2375    0.0000 C   0  0  0  0  0  0  0  0  0  0  0  0
   -2.8579   -0.8250    0.0000 C   0  0  0  0  0  0  0  0  0  0  0  0
    0.7145   -2.0625    0.0000 C   0  0  0  0  0  0  0  0  0  0  0  0
    1.4290   -2.4751    0.0000 C   0  0  3  0  0  0  0  0  0  0  0  0
   -0.1105    1.2375    0.0000 C   0  0  0  0  0  0  0  0  0  0  0  0
    1.5396    1.2375    0.0000 C   0  0  0  0  0  0  0  0  0  0  0  0
    0.7145    2.0625    0.0000 C   0  0  0  0  0  0  0  0  0  0  0  0
    0.7145    0.4125    0.0000 C   0  0  0  0  0  0  0  0  0  0  0  0
   -2.4454   -0.1106    0.0000 C   0  0  0  0  0  0  0  0  0  0  0  0
   -3.2705   -1.5395    0.0000 C   0  0  0  0  0  0  0  0  0  0  0  0
   -3.5724   -0.4125    0.0000 C   0  0  0  0  0  0  0  0  0  0  0  0
   -2.1434   -1.2375    0.0000 C   0  0  0  0  0  0  0  0  0  0  0  0
    0.0000   -0.8250    0.0000 C   0  0  0  0  0  0  0  0  0  0  0  0
   -0.7145   -1.2375    0.0000 C   0  0  0  0  0  0  0  0  0  0  0  0
    0.7145   -1.2375    0.0000 C   0  0  0  0  0  0  0  0  0  0  0  0
    1.4290   -3.3001    0.0000 C   0  0  0  0  0  0  0  0  0  0  0  0
    0.0000   -2.4751    0.0000 C   0  0  0  0  0  0  0  0  0  0  0  0
   -0.7145   -2.0625    0.0000 C   0  0  0  0  0  0  0  0  0  0  0  0
    2.1435   -4.5376    0.0000 C   0  0  0  0  0  0  0  0  0  0  0  0
    1.4290   -1.9635    0.0000 H   0  0  0  0  0  0  0  0  0  0  0  0
   -0.1105    0.7260    0.0000 H   0  0  0  0  0  0  0  0  0  0  0  0
   -0.6220    1.2375    0.0000 H   0  0  0  0  0  0  0  0  0  0  0  0
   -0.1105    1.7490    0.0000 H   0  0  0  0  0  0  0  0  0  0  0  0
    1.5396    1.7490    0.0000 H   0  0  0  0  0  0  0  0  0  0  0  0
    2.0511    1.2375    0.0000 H   0  0  0  0  0  0  0  0  0  0  0  0
    1.5396    0.7260    0.0000 H   0  0  0  0  0  0  0  0  0  0  0  0
    0.2030    2.0625    0.0000 H   0  0  0  0  0  0  0  0  0  0  0  0
    0.7145    2.5741    0.0000 H   0  0  0  0  0  0  0  0  0  0  0  0
    1.2261    2.0625    0.0000 H   0  0  0  0  0  0  0  0  0  0  0  0
   -2.8884    0.1452    0.0000 H   0  0  0  0  0  0  0  0  0  0  0  0
   -2.1897    0.3325    0.0000 H   0  0  0  0  0  0  0  0  0  0  0  0
   -2.0024   -0.3663    0.0000 H   0  0  0  0  0  0  0  0  0  0  0  0
   -2.8274   -1.7952    0.0000 H   0  0  0  0  0  0  0  0  0  0  0  0
   -3.5262   -1.9825    0.0000 H   0  0  0  0  0  0  0  0  0  0  0  0
   -3.7134   -1.2837    0.0000 H   0  0  0  0  0  0  0  0  0  0  0  0
   -3.3167    0.0304    0.0000 H   0  0  0  0  0  0  0  0  0  0  0  0
   -3.8282   -0.8555    0.0000 H   0  0  0  0  0  0  0  0  0  0  0  0
   -4.0154   -0.1568    0.0000 H   0  0  0  0  0  0  0  0  0  0  0  0
    1.1575   -0.9818    0.0000 H   0  0  0  0  0  0  0  0  0  0  0  0
    1.2540   -3.7807    0.0000 H   0  0  0  0  0  0  0  0  0  0  0  0
    0.9253   -3.2112    0.0000 H   0  0  0  0  0  0  0  0  0  0  0  0
    0.0000   -2.9866    0.0000 H   0  0  0  0  0  0  0  0  0  0  0  0
   -1.1574   -2.3183    0.0000 H   0  0  0  0  0  0  0  0  0  0  0  0
    2.5864   -3.4568    0.0000 H   0  0  0  0  0  0  0  0  0  0  0  0
    2.5864   -2.3183    0.0000 H   0  0  0  0  0  0  0  0  0  0  0  0
    2.6550   -4.5376    0.0000 H   0  0  0  0  0  0  0  0  0  0  0  0
    2.1435   -5.0491    0.0000 H   0  0  0  0  0  0  0  0  0  0  0  0
    1.6320   -4.5376    0.0000 H   0  0  0  0  0  0  0  0  0  0  0  0
  1 14  1  0  0  0  0
  1 19  1  0  0  0  0
  2 18  1  0  0  0  0
  2 20  1  0  0  0  0
  3 10  1  0  0  0  0
  3 51  1  0  0  0  0
  4 14  2  0  0  0  0
  5 18  2  0  0  0  0
  6 22  1  0  0  0  0
  6 25  1  0  0  0  0
  6 50  1  0  0  0  0
  7 11  1  0  0  0  0
  7 12  1  0  0  0  0
  7 13  1  0  0  0  0
  7 14  1  0  0  0  0
  8 15  1  0  0  0  0
  8 16  1  0  0  0  0
  8 17  1  0  0  0  0
  8 18  1  0  0  0  0
  9 10  1  0  0  0  0
  9 21  2  0  0  0  0
  9 23  1  0  0  0  0
 10 22  1  0  0  0  0
 10 26  1  0  0  0  0
 11 27  1  0  0  0  0
 11 28  1  0  0  0  0
 11 29  1  0  0  0  0
 12 30  1  0  0  0  0
 12 31  1  0  0  0  0
 12 32  1  0  0  0  0
 13 33  1  0  0  0  0
 13 34  1  0  0  0  0
 13 35  1  0  0  0  0
 15 36  1  0  0  0  0
 15 37  1  0  0  0  0
 15 38  1  0  0  0  0
 16 39  1  0  0  0  0
 16 40  1  0  0  0  0
 16 41  1  0  0  0  0
 17 42  1  0  0  0  0
 17 43  1  0  0  0  0
 17 44  1  0  0  0  0
 19 20  2  0  0  0  0
 19 21  1  0  0  0  0
 20 24  1  0  0  0  0
 21 45  1  0  0  0  0
 22 46  1  0  0  0  0
 22 47  1  0  0  0  0
 23 24  2  0  0  0  0
 23 48  1  0  0  0  0
 24 49  1  0  0  0  0
 25 52  1  0  0  0  0
 25 53  1  0  0  0  0
 25 54  1  0  0  0  0
M  CHG  1   6   1
M  END
