# Supplementary material for: Virtual screening of GPCRs: An in silico chemogenomics approach
Source: BMC Bioinformatics. 2008 Sep 6;9:363. doi: 10.1186/1471-2105-9-363 (PMC2553090; doi:10.1186/1471-2105-9-363)
Supplement: Additional file 2 — Source and data. Source code (under GPL license) and benchmark used in the experiments in a compressed archive checker.tgz. [file 1471-2105-9-363-S2.tgz › chemker/data/chemogenomics/glida/compfiles/mol/L000916.mol]

L000916.mol


 45 46  0     1  0  0  0  0  0999 V2000
    0.0000    0.0000    0.0000 S   0  0  0  0  0  0  0  0  0  0  0  0
    0.4125    3.7446    0.0000 O   0  0  0  0  0  0  0  0  0  0  0  0
    1.8646    1.0396    0.0000 O   0  0  0  0  0  0  0  0  0  0  0  0
    3.4339    1.5495    0.0000 O   0  0  0  0  0  0  0  0  0  0  0  0
    4.6602    0.4454    0.0000 N   0  3  0  0  0  0  0  0  0  0  0  0
    0.4125    2.0946    0.0000 N   0  0  0  0  0  0  0  0  0  0  0  0
   -0.2549    0.7847    0.0000 N   0  0  0  0  0  0  0  0  0  0  0  0
    0.8250    0.0000    0.0000 N   0  0  0  0  0  0  0  0  0  0  0  0
    5.2733   -0.1067    0.0000 C   0  0  0  0  0  0  0  0  0  0  0  0
    3.8755    0.1904    0.0000 C   0  0  0  0  0  0  0  0  0  0  0  0
    3.2624    0.7425    0.0000 C   0  0  3  0  0  0  0  0  0  0  0  0
    1.1271    2.5071    0.0000 C   0  0  0  0  0  0  0  0  0  0  0  0
   -0.3020    2.5071    0.0000 C   0  0  0  0  0  0  0  0  0  0  0  0
    4.7212   -0.7198    0.0000 C   0  0  0  0  0  0  0  0  0  0  0  0
    5.8254    0.5065    0.0000 C   0  0  0  0  0  0  0  0  0  0  0  0
    5.8864   -0.6587    0.0000 C   0  0  0  0  0  0  0  0  0  0  0  0
    1.1271    3.3321    0.0000 C   0  0  0  0  0  0  0  0  0  0  0  0
   -0.3020    3.3321    0.0000 C   0  0  0  0  0  0  0  0  0  0  0  0
    2.4777    0.4875    0.0000 C   0  0  0  0  0  0  0  0  0  0  0  0
    0.4125    1.2696    0.0000 C   0  0  0  0  0  0  0  0  0  0  0  0
    1.0800    0.7847    0.0000 C   0  0  0  0  0  0  0  0  0  0  0  0
    4.7665    0.9457    0.0000 H   0  0  0  0  0  0  0  0  0  0  0  0
    4.1157   -0.2612    0.0000 H   0  0  0  0  0  0  0  0  0  0  0  0
    3.4725   -0.1245    0.0000 H   0  0  0  0  0  0  0  0  0  0  0  0
    2.8823    1.0847    0.0000 H   0  0  0  0  0  0  0  0  0  0  0  0
    1.3020    2.0264    0.0000 H   0  0  0  0  0  0  0  0  0  0  0  0
    1.6308    2.5960    0.0000 H   0  0  0  0  0  0  0  0  0  0  0  0
   -0.8057    2.5960    0.0000 H   0  0  0  0  0  0  0  0  0  0  0  0
   -0.4769    2.0264    0.0000 H   0  0  0  0  0  0  0  0  0  0  0  0
    5.1014   -1.0621    0.0000 H   0  0  0  0  0  0  0  0  0  0  0  0
    4.3790   -1.0999    0.0000 H   0  0  0  0  0  0  0  0  0  0  0  0
    4.3411   -0.3775    0.0000 H   0  0  0  0  0  0  0  0  0  0  0  0
    5.4452    0.8487    0.0000 H   0  0  0  0  0  0  0  0  0  0  0  0
    6.1676    0.8866    0.0000 H   0  0  0  0  0  0  0  0  0  0  0  0
    6.2055    0.1642    0.0000 H   0  0  0  0  0  0  0  0  0  0  0  0
    5.5441   -1.0389    0.0000 H   0  0  0  0  0  0  0  0  0  0  0  0
    6.2287   -0.2786    0.0000 H   0  0  0  0  0  0  0  0  0  0  0  0
    6.2665   -1.0010    0.0000 H   0  0  0  0  0  0  0  0  0  0  0  0
    1.6308    3.2434    0.0000 H   0  0  0  0  0  0  0  0  0  0  0  0
    1.3020    3.8128    0.0000 H   0  0  0  0  0  0  0  0  0  0  0  0
   -0.4769    3.8128    0.0000 H   0  0  0  0  0  0  0  0  0  0  0  0
   -0.8057    3.2434    0.0000 H   0  0  0  0  0  0  0  0  0  0  0  0
    2.7179    0.0359    0.0000 H   0  0  0  0  0  0  0  0  0  0  0  0
    2.0747    0.1726    0.0000 H   0  0  0  0  0  0  0  0  0  0  0  0
    3.9205    1.7076    0.0000 H   0  0  0  0  0  0  0  0  0  0  0  0
  1  7  1  0  0  0  0
  1  8  1  0  0  0  0
  2 17  1  0  0  0  0
  2 18  1  0  0  0  0
  3 19  1  0  0  0  0
  3 21  1  0  0  0  0
  4 11  1  0  0  0  0
  4 45  1  0  0  0  0
  5  9  1  0  0  0  0
  5 10  1  0  0  0  0
  5 22  1  0  0  0  0
  6 12  1  0  0  0  0
  6 13  1  0  0  0  0
  6 20  1  0  0  0  0
  7 20  2  0  0  0  0
  8 21  2  0  0  0  0
  9 14  1  0  0  0  0
  9 15  1  0  0  0  0
  9 16  1  0  0  0  0
 10 11  1  0  0  0  0
 10 23  1  0  0  0  0
 10 24  1  0  0  0  0
 11 19  1  0  0  0  0
 11 25  1  0  0  0  0
 12 17  1  0  0  0  0
 12 26  1  0  0  0  0
 12 27  1  0  0  0  0
 13 18  1  0  0  0  0
 13 28  1  0  0  0  0
 13 29  1  0  0  0  0
 14 30  1  0  0  0  0
 14 31  1  0  0  0  0
 14 32  1  0  0  0  0
 15 33  1  0  0  0  0
 15 34  1  0  0  0  0
 15 35  1  0  0  0  0
 16 36  1  0  0  0  0
 16 37  1  0  0  0  0
 16 38  1  0  0  0  0
 17 39  1  0  0  0  0
 17 40  1  0  0  0  0
 18 41  1  0  0  0  0
 18 42  1  0  0  0  0
 19 43  1  0  0  0  0
 19 44  1  0  0  0  0
 20 21  1  0  0  0  0
M  CHG  1   5   1
M  END
