# Supplementary material for: Virtual screening of GPCRs: An in silico chemogenomics approach
Source: BMC Bioinformatics. 2008 Sep 6;9:363. doi: 10.1186/1471-2105-9-363 (PMC2553090; doi:10.1186/1471-2105-9-363)
Supplement: Additional file 2 — Source and data. Source code (under GPL license) and benchmark used in the experiments in a compressed archive checker.tgz. [file 1471-2105-9-363-S2.tgz › chemker/data/chemogenomics/glida/compfiles/mol/L000924.mol]

L000924.mol


 39 40  0     1  0  0  0  0  0999 V2000
    0.0000    0.0000    0.0000 Cl  0  0  0  0  0  0  0  0  0  0  0  0
   -0.7145    3.7126    0.0000 O   0  0  0  0  0  0  0  0  0  0  0  0
   -1.4290    5.7751    0.0000 N   0  3  0  0  0  0  0  0  0  0  0  0
    0.7145    4.5376    0.0000 N   0  0  0  0  0  0  0  0  0  0  0  0
    0.0000    3.3001    0.0000 C   0  0  3  0  0  0  0  0  0  0  0  0
   -0.7145    4.5376    0.0000 C   0  0  0  0  0  0  0  0  0  0  0  0
   -1.4290    4.9501    0.0000 C   0  0  0  0  0  0  0  0  0  0  0  0
    0.0000    2.4751    0.0000 C   0  0  0  0  0  0  0  0  0  0  0  0
    0.7145    3.7126    0.0000 C   0  0  0  0  0  0  0  0  0  0  0  0
    0.7145    2.0625    0.0000 C   0  0  0  0  0  0  0  0  0  0  0  0
   -0.7145    2.0625    0.0000 C   0  0  0  0  0  0  0  0  0  0  0  0
    1.4289    3.3001    0.0000 C   0  0  0  0  0  0  0  0  0  0  0  0
   -0.7145    6.1876    0.0000 C   0  0  0  0  0  0  0  0  0  0  0  0
   -2.1435    6.1876    0.0000 C   0  0  0  0  0  0  0  0  0  0  0  0
    0.7145    1.2375    0.0000 C   0  0  0  0  0  0  0  0  0  0  0  0
   -0.7145    1.2375    0.0000 C   0  0  0  0  0  0  0  0  0  0  0  0
    0.0000    0.8250    0.0000 C   0  0  0  0  0  0  0  0  0  0  0  0
    2.1435    3.7126    0.0000 C   0  0  0  0  0  0  0  0  0  0  0  0
    1.4289    4.9501    0.0000 C   0  0  0  0  0  0  0  0  0  0  0  0
    2.1435    4.5376    0.0000 C   0  0  0  0  0  0  0  0  0  0  0  0
    0.0000    3.8116    0.0000 H   0  0  0  0  0  0  0  0  0  0  0  0
   -0.5396    5.0183    0.0000 H   0  0  0  0  0  0  0  0  0  0  0  0
   -0.2108    4.4487    0.0000 H   0  0  0  0  0  0  0  0  0  0  0  0
   -1.6039    4.4695    0.0000 H   0  0  0  0  0  0  0  0  0  0  0  0
   -1.9328    5.0390    0.0000 H   0  0  0  0  0  0  0  0  0  0  0  0
    1.1574    2.3183    0.0000 H   0  0  0  0  0  0  0  0  0  0  0  0
   -1.1575    2.3183    0.0000 H   0  0  0  0  0  0  0  0  0  0  0  0
    1.4289    2.7886    0.0000 H   0  0  0  0  0  0  0  0  0  0  0  0
   -0.9702    6.6306    0.0000 H   0  0  0  0  0  0  0  0  0  0  0  0
   -0.2715    6.4434    0.0000 H   0  0  0  0  0  0  0  0  0  0  0  0
   -0.4587    5.7447    0.0000 H   0  0  0  0  0  0  0  0  0  0  0  0
   -1.8877    6.6306    0.0000 H   0  0  0  0  0  0  0  0  0  0  0  0
   -2.3992    5.7447    0.0000 H   0  0  0  0  0  0  0  0  0  0  0  0
   -2.5864    6.4434    0.0000 H   0  0  0  0  0  0  0  0  0  0  0  0
    1.1574    0.9818    0.0000 H   0  0  0  0  0  0  0  0  0  0  0  0
   -1.1575    0.9818    0.0000 H   0  0  0  0  0  0  0  0  0  0  0  0
    2.5864    3.4568    0.0000 H   0  0  0  0  0  0  0  0  0  0  0  0
    1.4289    5.4616    0.0000 H   0  0  0  0  0  0  0  0  0  0  0  0
    2.5864    4.7934    0.0000 H   0  0  0  0  0  0  0  0  0  0  0  0
  1 17  1  0  0  0  0
  2  5  1  0  0  0  0
  2  6  1  0  0  0  0
  3  7  1  0  0  0  0
  3 13  1  0  0  0  0
  3 14  1  0  0  0  0
  4  9  1  0  0  0  0
  4 19  2  0  0  0  0
  5  8  1  0  0  0  0
  5  9  1  0  0  0  0
  5 21  1  0  0  0  0
  6  7  1  0  0  0  0
  6 22  1  0  0  0  0
  6 23  1  0  0  0  0
  7 24  1  0  0  0  0
  7 25  1  0  0  0  0
  8 10  2  0  0  0  0
  8 11  1  0  0  0  0
  9 12  2  0  0  0  0
 10 15  1  0  0  0  0
 10 26  1  0  0  0  0
 11 16  2  0  0  0  0
 11 27  1  0  0  0  0
 12 18  1  0  0  0  0
 12 28  1  0  0  0  0
 13 29  1  0  0  0  0
 13 30  1  0  0  0  0
 13 31  1  0  0  0  0
 14 32  1  0  0  0  0
 14 33  1  0  0  0  0
 14 34  1  0  0  0  0
 15 17  2  0  0  0  0
 15 35  1  0  0  0  0
 16 17  1  0  0  0  0
 16 36  1  0  0  0  0
 18 20  2  0  0  0  0
 18 37  1  0  0  0  0
 19 20  1  0  0  0  0
 19 38  1  0  0  0  0
 20 39  1  0  0  0  0
M  CHG  1   3   1
M  END
