# Supplementary material for: Virtual screening of GPCRs: An in silico chemogenomics approach
Source: BMC Bioinformatics. 2008 Sep 6;9:363. doi: 10.1186/1471-2105-9-363 (PMC2553090; doi:10.1186/1471-2105-9-363)
Supplement: Additional file 2 — Source and data. Source code (under GPL license) and benchmark used in the experiments in a compressed archive checker.tgz. [file 1471-2105-9-363-S2.tgz › chemker/data/chemogenomics/glida/compfiles/mol/L000925.mol]

L000925.mol


 52 55  0     1  0  0  0  0  0999 V2000
    0.0000    0.0000    0.0000 O   0  0  0  0  0  0  0  0  0  0  0  0
   -5.2395   -4.9772    0.0000 O   0  0  0  0  0  0  0  0  0  0  0  0
   -1.7224   -1.3405    0.0000 N   0  3  3  0  0  0  0  0  0  0  0  0
   -3.8684   -0.1606    0.0000 C   0  0  0  0  0  0  0  0  0  0  0  0
   -3.4742   -1.7680    0.0000 C   0  0  3  0  0  0  0  0  0  0  0  0
   -3.2606   -0.9712    0.0000 C   0  0  3  0  0  0  0  0  0  0  0  0
   -2.0679   -2.6299    0.0000 C   0  0  0  0  0  0  0  0  0  0  0  0
   -1.4268   -2.1107    0.0000 C   0  0  0  0  0  0  0  0  0  0  0  0
   -0.4493   -0.6918    0.0000 C   0  0  0  0  0  0  0  0  0  0  0  0
   -5.4080   -1.6376    0.0000 C   0  0  0  0  0  0  0  0  0  0  0  0
   -4.7406   -2.7936    0.0000 C   0  0  0  0  0  0  0  0  0  0  0  0
   -1.2731   -0.6487    0.0000 C   0  0  0  0  0  0  0  0  0  0  0  0
   -3.6877   -2.5649    0.0000 C   0  0  0  0  0  0  0  0  0  0  0  0
   -3.8684    0.6643    0.0000 C   0  0  0  0  0  0  0  0  0  0  0  0
   -4.5828    0.2519    0.0000 C   0  0  0  0  0  0  0  0  0  0  0  0
   -0.4925   -1.5157    0.0000 C   0  0  0  0  0  0  0  0  0  0  0  0
    0.2426   -1.1412    0.0000 C   0  0  0  0  0  0  0  0  0  0  0  0
   -5.4943   -2.4580    0.0000 C   0  0  0  0  0  0  0  0  0  0  0  0
   -4.6376   -3.6467    0.0000 C   0  0  0  0  0  0  0  0  0  0  0  0
   -3.1044   -3.1483    0.0000 C   0  0  0  0  0  0  0  0  0  0  0  0
   -6.1971   -2.9523    0.0000 C   0  0  0  0  0  0  0  0  0  0  0  0
   -5.3289   -4.1571    0.0000 C   0  0  0  0  0  0  0  0  0  0  0  0
   -6.1139   -3.8076    0.0000 C   0  0  0  0  0  0  0  0  0  0  0  0
   -3.2440   -1.4824    0.0000 H   0  0  0  0  0  0  0  0  0  0  0  0
   -2.3828   -3.0329    0.0000 H   0  0  0  0  0  0  0  0  0  0  0  0
   -1.7031   -2.9883    0.0000 H   0  0  0  0  0  0  0  0  0  0  0  0
   -1.1482   -2.5396    0.0000 H   0  0  0  0  0  0  0  0  0  0  0  0
   -0.9711   -1.8785    0.0000 H   0  0  0  0  0  0  0  0  0  0  0  0
   -5.4924   -1.1332    0.0000 H   0  0  0  0  0  0  0  0  0  0  0  0
   -5.9192   -1.6532    0.0000 H   0  0  0  0  0  0  0  0  0  0  0  0
   -1.7439   -0.4488    0.0000 H   0  0  0  0  0  0  0  0  0  0  0  0
   -1.1581   -0.1503    0.0000 H   0  0  0  0  0  0  0  0  0  0  0  0
   -3.9811   -2.9839    0.0000 H   0  0  0  0  0  0  0  0  0  0  0  0
   -4.1512   -2.3487    0.0000 H   0  0  0  0  0  0  0  0  0  0  0  0
   -3.3569    0.6643    0.0000 H   0  0  0  0  0  0  0  0  0  0  0  0
   -3.8684    1.1758    0.0000 H   0  0  0  0  0  0  0  0  0  0  0  0
   -4.3798    0.6643    0.0000 H   0  0  0  0  0  0  0  0  0  0  0  0
   -4.3270    0.6948    0.0000 H   0  0  0  0  0  0  0  0  0  0  0  0
   -4.8385   -0.1911    0.0000 H   0  0  0  0  0  0  0  0  0  0  0  0
   -5.0257    0.5076    0.0000 H   0  0  0  0  0  0  0  0  0  0  0  0
   -0.3429   -2.0048    0.0000 H   0  0  0  0  0  0  0  0  0  0  0  0
   -1.0001   -1.5780    0.0000 H   0  0  0  0  0  0  0  0  0  0  0  0
    0.5504   -1.5496    0.0000 H   0  0  0  0  0  0  0  0  0  0  0  0
    0.5914   -0.7670    0.0000 H   0  0  0  0  0  0  0  0  0  0  0  0
   -4.1680   -3.8493    0.0000 H   0  0  0  0  0  0  0  0  0  0  0  0
   -3.4660   -3.5099    0.0000 H   0  0  0  0  0  0  0  0  0  0  0  0
   -2.7427   -3.5099    0.0000 H   0  0  0  0  0  0  0  0  0  0  0  0
   -2.7427   -2.7866    0.0000 H   0  0  0  0  0  0  0  0  0  0  0  0
   -6.6619   -2.7389    0.0000 H   0  0  0  0  0  0  0  0  0  0  0  0
   -0.2322    0.4558    0.0000 H   0  0  0  0  0  0  0  0  0  0  0  0
   -6.5288   -4.1067    0.0000 H   0  0  0  0  0  0  0  0  0  0  0  0
   -5.6522   -5.2794    0.0000 H   0  0  0  0  0  0  0  0  0  0  0  0
  1  9  1  0  0  0  0
  1 50  1  0  0  0  0
  2 22  1  0  0  0  0
  2 52  1  0  0  0  0
  3  6  1  0  0  0  0
  3  8  1  0  0  0  0
  3 12  1  0  0  0  0
  4  5  1  0  0  0  0
  4  6  1  0  0  0  0
  4 14  1  0  0  0  0
  4 15  1  0  0  0  0
  5  7  1  0  0  0  0
  5 11  1  0  0  0  0
  5 13  1  0  0  0  0
  6 10  1  0  0  0  0
  6 24  1  0  0  0  0
  7  8  1  0  0  0  0
  7 25  1  0  0  0  0
  7 26  1  0  0  0  0
  8 27  1  0  0  0  0
  8 28  1  0  0  0  0
  9 12  1  0  0  0  0
  9 16  1  0  0  0  0
  9 17  1  0  0  0  0
 10 18  1  0  0  0  0
 10 29  1  0  0  0  0
 10 30  1  0  0  0  0
 11 18  2  0  0  0  0
 11 19  1  0  0  0  0
 12 31  1  0  0  0  0
 12 32  1  0  0  0  0
 13 20  1  0  0  0  0
 13 33  1  0  0  0  0
 13 34  1  0  0  0  0
 14 35  1  0  0  0  0
 14 36  1  0  0  0  0
 14 37  1  0  0  0  0
 15 38  1  0  0  0  0
 15 39  1  0  0  0  0
 15 40  1  0  0  0  0
 16 17  1  0  0  0  0
 16 41  1  0  0  0  0
 16 42  1  0  0  0  0
 17 43  1  0  0  0  0
 17 44  1  0  0  0  0
 18 21  1  0  0  0  0
 19 22  2  0  0  0  0
 19 45  1  0  0  0  0
 20 46  1  0  0  0  0
 20 47  1  0  0  0  0
 20 48  1  0  0  0  0
 21 23  2  0  0  0  0
 21 49  1  0  0  0  0
 22 23  1  0  0  0  0
 23 51  1  0  0  0  0
M  CHG  1   3   1
M  END
