# Supplementary material for: Virtual screening of GPCRs: An in silico chemogenomics approach
Source: BMC Bioinformatics. 2008 Sep 6;9:363. doi: 10.1186/1471-2105-9-363 (PMC2553090; doi:10.1186/1471-2105-9-363)
Supplement: Additional file 2 — Source and data. Source code (under GPL license) and benchmark used in the experiments in a compressed archive checker.tgz. [file 1471-2105-9-363-S2.tgz › chemker/data/chemogenomics/glida/compfiles/mol/L000935.mol]

L000935.mol


 42 44  0     1  0  0  0  0  0999 V2000
    0.0000    0.0000    0.0000 O   0  0  0  0  0  0  0  0  0  0  0  0
   -1.2330    0.8008    0.0000 O   0  0  0  0  0  0  0  0  0  0  0  0
    0.1396    1.3276    0.0000 N   0  0  0  0  0  0  0  0  0  0  0  0
    4.5318   -0.0844    0.0000 N   0  0  0  0  0  0  0  0  0  0  0  0
    5.8517    2.9820    0.0000 N   0  3  0  0  0  0  0  0  0  0  0  0
    0.8932    0.9921    0.0000 C   0  0  3  0  0  0  0  0  0  0  0  0
    1.6077    1.4046    0.0000 C   0  0  0  0  0  0  0  0  0  0  0  0
    2.3222    0.9921    0.0000 C   0  0  0  0  0  0  0  0  0  0  0  0
    3.7512    0.9921    0.0000 C   0  0  0  0  0  0  0  0  0  0  0  0
    4.5318    1.2435    0.0000 C   0  0  0  0  0  0  0  0  0  0  0  0
    0.8070    0.1716    0.0000 C   0  0  0  0  0  0  0  0  0  0  0  0
    3.7512    0.1671    0.0000 C   0  0  0  0  0  0  0  0  0  0  0  0
    3.0367    1.4046    0.0000 C   0  0  0  0  0  0  0  0  0  0  0  0
    4.7882    2.0276    0.0000 C   0  0  0  0  0  0  0  0  0  0  0  0
    2.3222    0.1671    0.0000 C   0  0  0  0  0  0  0  0  0  0  0  0
    5.5954    2.1978    0.0000 C   0  0  0  0  0  0  0  0  0  0  0  0
    5.0133    0.5796    0.0000 C   0  0  0  0  0  0  0  0  0  0  0  0
    3.0367   -0.2454    0.0000 C   0  0  0  0  0  0  0  0  0  0  0  0
   -0.4125    0.7145    0.0000 C   0  0  0  0  0  0  0  0  0  0  0  0
    6.6591    3.1521    0.0000 C   0  0  0  0  0  0  0  0  0  0  0  0
    5.3007    3.5961    0.0000 C   0  0  0  0  0  0  0  0  0  0  0  0
    0.8664    1.5029    0.0000 H   0  0  0  0  0  0  0  0  0  0  0  0
    1.2789    1.7964    0.0000 H   0  0  0  0  0  0  0  0  0  0  0  0
    1.9366    1.7964    0.0000 H   0  0  0  0  0  0  0  0  0  0  0  0
    0.8605   -0.3371    0.0000 H   0  0  0  0  0  0  0  0  0  0  0  0
    1.3185    0.1716    0.0000 H   0  0  0  0  0  0  0  0  0  0  0  0
    3.0367    1.9161    0.0000 H   0  0  0  0  0  0  0  0  0  0  0  0
    4.2818    2.0998    0.0000 H   0  0  0  0  0  0  0  0  0  0  0  0
    4.7712    2.5389    0.0000 H   0  0  0  0  0  0  0  0  0  0  0  0
    0.0332    1.8280    0.0000 H   0  0  0  0  0  0  0  0  0  0  0  0
    1.8792   -0.0887    0.0000 H   0  0  0  0  0  0  0  0  0  0  0  0
    6.1018    2.1257    0.0000 H   0  0  0  0  0  0  0  0  0  0  0  0
    5.6124    1.6866    0.0000 H   0  0  0  0  0  0  0  0  0  0  0  0
    5.5248    0.5796    0.0000 H   0  0  0  0  0  0  0  0  0  0  0  0
    3.0367   -0.7570    0.0000 H   0  0  0  0  0  0  0  0  0  0  0  0
    4.6907   -0.5706    0.0000 H   0  0  0  0  0  0  0  0  0  0  0  0
    6.7645    2.6516    0.0000 H   0  0  0  0  0  0  0  0  0  0  0  0
    6.5535    3.6527    0.0000 H   0  0  0  0  0  0  0  0  0  0  0  0
    7.1595    3.2576    0.0000 H   0  0  0  0  0  0  0  0  0  0  0  0
    4.9200    3.2544    0.0000 H   0  0  0  0  0  0  0  0  0  0  0  0
    4.9591    3.9768    0.0000 H   0  0  0  0  0  0  0  0  0  0  0  0
    5.6815    3.9376    0.0000 H   0  0  0  0  0  0  0  0  0  0  0  0
  1 11  1  0  0  0  0
  1 19  1  0  0  0  0
  2 19  2  0  0  0  0
  3  6  1  0  0  0  0
  3 19  1  0  0  0  0
  3 30  1  0  0  0  0
  4 12  1  0  0  0  0
  4 17  1  0  0  0  0
  4 36  1  0  0  0  0
  5 16  1  0  0  0  0
  5 20  1  0  0  0  0
  5 21  1  0  0  0  0
  6  7  1  0  0  0  0
  6 11  1  0  0  0  0
  6 22  1  0  0  0  0
  7  8  1  0  0  0  0
  7 23  1  0  0  0  0
  7 24  1  0  0  0  0
  8 13  2  0  0  0  0
  8 15  1  0  0  0  0
  9 10  1  0  0  0  0
  9 12  2  0  0  0  0
  9 13  1  0  0  0  0
 10 14  1  0  0  0  0
 10 17  2  0  0  0  0
 11 25  1  0  0  0  0
 11 26  1  0  0  0  0
 12 18  1  0  0  0  0
 13 27  1  0  0  0  0
 14 16  1  0  0  0  0
 14 28  1  0  0  0  0
 14 29  1  0  0  0  0
 15 18  2  0  0  0  0
 15 31  1  0  0  0  0
 16 32  1  0  0  0  0
 16 33  1  0  0  0  0
 17 34  1  0  0  0  0
 18 35  1  0  0  0  0
 20 37  1  0  0  0  0
 20 38  1  0  0  0  0
 20 39  1  0  0  0  0
 21 40  1  0  0  0  0
 21 41  1  0  0  0  0
 21 42  1  0  0  0  0
M  CHG  1   5   1
M  END
