# Supplementary material for: Virtual screening of GPCRs: An in silico chemogenomics approach
Source: BMC Bioinformatics. 2008 Sep 6;9:363. doi: 10.1186/1471-2105-9-363 (PMC2553090; doi:10.1186/1471-2105-9-363)
Supplement: Additional file 2 — Source and data. Source code (under GPL license) and benchmark used in the experiments in a compressed archive checker.tgz. [file 1471-2105-9-363-S2.tgz › chemker/data/chemogenomics/glida/compfiles/mol/L000940.mol]

L000940.mol


 46 47  0     0  0  0  0  0  0999 V2000
    0.0000    0.0000    0.0000 O   0  0  0  0  0  0  0  0  0  0  0  0
    4.2440    0.7524    0.0000 N   0  3  0  0  0  0  0  0  0  0  0  0
    2.9241   -2.3140    0.0000 N   0  0  0  0  0  0  0  0  0  0  0  0
   -0.7145   -1.2375    0.0000 N   0  0  0  0  0  0  0  0  0  0  0  0
    3.9876   -0.0318    0.0000 C   0  0  0  0  0  0  0  0  0  0  0  0
    3.1804   -0.2020    0.0000 C   0  0  0  0  0  0  0  0  0  0  0  0
    5.0513    0.9225    0.0000 C   0  0  0  0  0  0  0  0  0  0  0  0
    3.6929    1.3665    0.0000 C   0  0  0  0  0  0  0  0  0  0  0  0
    2.9241   -0.9861    0.0000 C   0  0  0  0  0  0  0  0  0  0  0  0
    2.1434   -1.2375    0.0000 C   0  0  0  0  0  0  0  0  0  0  0  0
    5.3076    1.7067    0.0000 C   0  0  0  0  0  0  0  0  0  0  0  0
    3.9493    2.1507    0.0000 C   0  0  0  0  0  0  0  0  0  0  0  0
    2.1434   -2.0625    0.0000 C   0  0  0  0  0  0  0  0  0  0  0  0
    3.4056   -1.6500    0.0000 C   0  0  0  0  0  0  0  0  0  0  0  0
    1.4289   -0.8250    0.0000 C   0  0  0  0  0  0  0  0  0  0  0  0
    6.1149    1.8768    0.0000 C   0  0  0  0  0  0  0  0  0  0  0  0
    3.3983    2.7647    0.0000 C   0  0  0  0  0  0  0  0  0  0  0  0
    1.4289   -2.4751    0.0000 C   0  0  0  0  0  0  0  0  0  0  0  0
    0.7145   -1.2375    0.0000 C   0  0  0  0  0  0  0  0  0  0  0  0
    0.7145   -2.0625    0.0000 C   0  0  0  0  0  0  0  0  0  0  0  0
    0.0000   -0.8250    0.0000 C   0  0  0  0  0  0  0  0  0  0  0  0
    4.4940   -0.1039    0.0000 H   0  0  0  0  0  0  0  0  0  0  0  0
    4.0046   -0.5430    0.0000 H   0  0  0  0  0  0  0  0  0  0  0  0
    3.1634    0.3093    0.0000 H   0  0  0  0  0  0  0  0  0  0  0  0
    2.6740   -0.1299    0.0000 H   0  0  0  0  0  0  0  0  0  0  0  0
    5.0683    0.4113    0.0000 H   0  0  0  0  0  0  0  0  0  0  0  0
    5.5577    0.8504    0.0000 H   0  0  0  0  0  0  0  0  0  0  0  0
    3.3774    0.9640    0.0000 H   0  0  0  0  0  0  0  0  0  0  0  0
    3.2417    1.6074    0.0000 H   0  0  0  0  0  0  0  0  0  0  0  0
    5.2906    2.2180    0.0000 H   0  0  0  0  0  0  0  0  0  0  0  0
    4.8011    1.7788    0.0000 H   0  0  0  0  0  0  0  0  0  0  0  0
    4.4005    1.9098    0.0000 H   0  0  0  0  0  0  0  0  0  0  0  0
    4.2649    2.5532    0.0000 H   0  0  0  0  0  0  0  0  0  0  0  0
    3.9171   -1.6500    0.0000 H   0  0  0  0  0  0  0  0  0  0  0  0
    3.0830   -2.8002    0.0000 H   0  0  0  0  0  0  0  0  0  0  0  0
    1.4289   -0.3135    0.0000 H   0  0  0  0  0  0  0  0  0  0  0  0
    6.2203    1.3763    0.0000 H   0  0  0  0  0  0  0  0  0  0  0  0
    6.6153    1.9824    0.0000 H   0  0  0  0  0  0  0  0  0  0  0  0
    6.0093    2.3774    0.0000 H   0  0  0  0  0  0  0  0  0  0  0  0
    3.0176    2.4231    0.0000 H   0  0  0  0  0  0  0  0  0  0  0  0
    3.0567    3.1455    0.0000 H   0  0  0  0  0  0  0  0  0  0  0  0
    3.7790    3.1063    0.0000 H   0  0  0  0  0  0  0  0  0  0  0  0
    1.4289   -2.9866    0.0000 H   0  0  0  0  0  0  0  0  0  0  0  0
    0.2715   -2.3183    0.0000 H   0  0  0  0  0  0  0  0  0  0  0  0
   -0.7145   -1.7490    0.0000 H   0  0  0  0  0  0  0  0  0  0  0  0
   -1.1575   -0.9818    0.0000 H   0  0  0  0  0  0  0  0  0  0  0  0
  1 21  2  0  0  0  0
  2  5  1  0  0  0  0
  2  7  1  0  0  0  0
  2  8  1  0  0  0  0
  3 13  1  0  0  0  0
  3 14  1  0  0  0  0
  3 35  1  0  0  0  0
  4 21  1  0  0  0  0
  4 45  1  0  0  0  0
  4 46  1  0  0  0  0
  5  6  1  0  0  0  0
  5 22  1  0  0  0  0
  5 23  1  0  0  0  0
  6  9  1  0  0  0  0
  6 24  1  0  0  0  0
  6 25  1  0  0  0  0
  7 11  1  0  0  0  0
  7 26  1  0  0  0  0
  7 27  1  0  0  0  0
  8 12  1  0  0  0  0
  8 28  1  0  0  0  0
  8 29  1  0  0  0  0
  9 10  1  0  0  0  0
  9 14  2  0  0  0  0
 10 13  2  0  0  0  0
 10 15  1  0  0  0  0
 11 16  1  0  0  0  0
 11 30  1  0  0  0  0
 11 31  1  0  0  0  0
 12 17  1  0  0  0  0
 12 32  1  0  0  0  0
 12 33  1  0  0  0  0
 13 18  1  0  0  0  0
 14 34  1  0  0  0  0
 15 19  2  0  0  0  0
 15 36  1  0  0  0  0
 16 37  1  0  0  0  0
 16 38  1  0  0  0  0
 16 39  1  0  0  0  0
 17 40  1  0  0  0  0
 17 41  1  0  0  0  0
 17 42  1  0  0  0  0
 18 20  2  0  0  0  0
 18 43  1  0  0  0  0
 19 20  1  0  0  0  0
 19 21  1  0  0  0  0
 20 44  1  0  0  0  0
M  CHG  1   2   1
M  END
