# Supplementary material for: Virtual screening of GPCRs: An in silico chemogenomics approach
Source: BMC Bioinformatics. 2008 Sep 6;9:363. doi: 10.1186/1471-2105-9-363 (PMC2553090; doi:10.1186/1471-2105-9-363)
Supplement: Additional file 2 — Source and data. Source code (under GPL license) and benchmark used in the experiments in a compressed archive checker.tgz. [file 1471-2105-9-363-S2.tgz › chemker/data/chemogenomics/glida/compfiles/mol/L000945.mol]

L000945.mol


 44 46  0     1  0  0  0  0  0999 V2000
    0.0000    0.0000    0.0000 Cl  0  0  0  0  0  0  0  0  0  0  0  0
    1.9894    2.9957    0.0000 O   0  0  0  0  0  0  0  0  0  0  0  0
    2.7676    1.7973    0.0000 O   0  0  0  0  0  0  0  0  0  0  0  0
   -0.6736    5.4035    0.0000 N   0  3  3  0  0  0  0  0  0  0  0  0
    0.5624    2.9209    0.0000 N   0  0  0  0  0  0  0  0  0  0  0  0
    1.4702   -0.7491    0.0000 N   0  0  0  0  0  0  0  0  0  0  0  0
   -0.8871    4.6066    0.0000 C   0  0  3  0  0  0  0  0  0  0  0  0
    0.5192    3.7448    0.0000 C   0  0  3  0  0  0  0  0  0  0  0  0
   -1.2813    6.2142    0.0000 C   0  0  0  0  0  0  0  0  0  0  0  0
   -2.1537    3.5810    0.0000 C   0  0  0  0  0  0  0  0  0  0  0  0
    1.1604    4.2639    0.0000 C   0  0  0  0  0  0  0  0  0  0  0  0
    0.8647    5.0342    0.0000 C   0  0  0  0  0  0  0  0  0  0  0  0
   -2.9073    3.9165    0.0000 C   0  0  0  0  0  0  0  0  0  0  0  0
   -2.8211    4.7371    0.0000 C   0  0  0  0  0  0  0  0  0  0  0  0
    1.2975    2.5464    0.0000 C   0  0  0  0  0  0  0  0  0  0  0  0
    1.3406    1.7225    0.0000 C   0  0  0  0  0  0  0  0  0  0  0  0
    2.0757    1.3480    0.0000 C   0  0  0  0  0  0  0  0  0  0  0  0
    0.6488    1.2731    0.0000 C   0  0  0  0  0  0  0  0  0  0  0  0
    2.1189    0.5240    0.0000 C   0  0  0  0  0  0  0  0  0  0  0  0
    0.6919    0.4493    0.0000 C   0  0  0  0  0  0  0  0  0  0  0  0
    1.4270    0.0747    0.0000 C   0  0  0  0  0  0  0  0  0  0  0  0
    3.5027    1.4227    0.0000 C   0  0  0  0  0  0  0  0  0  0  0  0
   -0.8537    4.0962    0.0000 H   0  0  0  0  0  0  0  0  0  0  0  0
    0.9865    3.5367    0.0000 H   0  0  0  0  0  0  0  0  0  0  0  0
   -1.7872    6.2900    0.0000 H   0  0  0  0  0  0  0  0  0  0  0  0
   -1.0191    6.6533    0.0000 H   0  0  0  0  0  0  0  0  0  0  0  0
   -1.7736    3.2387    0.0000 H   0  0  0  0  0  0  0  0  0  0  0  0
   -2.4323    3.1520    0.0000 H   0  0  0  0  0  0  0  0  0  0  0  0
    1.6161    4.4962    0.0000 H   0  0  0  0  0  0  0  0  0  0  0  0
    1.4390    3.8350    0.0000 H   0  0  0  0  0  0  0  0  0  0  0  0
    0.8826    5.5453    0.0000 H   0  0  0  0  0  0  0  0  0  0  0  0
    1.3692    5.1186    0.0000 H   0  0  0  0  0  0  0  0  0  0  0  0
   -3.0654    3.4301    0.0000 H   0  0  0  0  0  0  0  0  0  0  0  0
   -3.4077    4.0230    0.0000 H   0  0  0  0  0  0  0  0  0  0  0  0
   -3.3323    4.7215    0.0000 H   0  0  0  0  0  0  0  0  0  0  0  0
   -2.9055    5.2416    0.0000 H   0  0  0  0  0  0  0  0  0  0  0  0
    0.1334    2.6423    0.0000 H   0  0  0  0  0  0  0  0  0  0  0  0
    0.1930    1.5054    0.0000 H   0  0  0  0  0  0  0  0  0  0  0  0
    2.5747    0.2919    0.0000 H   0  0  0  0  0  0  0  0  0  0  0  0
    1.0412   -1.0277    0.0000 H   0  0  0  0  0  0  0  0  0  0  0  0
    1.9260   -0.9813    0.0000 H   0  0  0  0  0  0  0  0  0  0  0  0
    3.2705    0.9670    0.0000 H   0  0  0  0  0  0  0  0  0  0  0  0
    3.9584    1.1905    0.0000 H   0  0  0  0  0  0  0  0  0  0  0  0
    3.7349    1.8784    0.0000 H   0  0  0  0  0  0  0  0  0  0  0  0
  1 20  1  0  0  0  0
  2 15  2  0  0  0  0
  3 17  1  0  0  0  0
  3 22  1  0  0  0  0
  4  9  1  0  0  0  0
  4 12  1  0  0  0  0
  4 14  1  0  0  0  0
  5  8  1  0  0  0  0
  5 15  1  0  0  0  0
  5 37  1  0  0  0  0
  6 21  1  0  0  0  0
  6 40  1  0  0  0  0
  6 41  1  0  0  0  0
  7  8  1  0  0  0  0
  7  9  1  0  0  0  0
  7 10  1  0  0  0  0
  7 23  1  0  0  0  0
  8 11  1  0  0  0  0
  8 24  1  0  0  0  0
  9 25  1  0  0  0  0
  9 26  1  0  0  0  0
 10 13  1  0  0  0  0
 10 27  1  0  0  0  0
 10 28  1  0  0  0  0
 11 12  1  0  0  0  0
 11 29  1  0  0  0  0
 11 30  1  0  0  0  0
 12 31  1  0  0  0  0
 12 32  1  0  0  0  0
 13 14  1  0  0  0  0
 13 33  1  0  0  0  0
 13 34  1  0  0  0  0
 14 35  1  0  0  0  0
 14 36  1  0  0  0  0
 15 16  1  0  0  0  0
 16 17  1  0  0  0  0
 16 18  2  0  0  0  0
 17 19  2  0  0  0  0
 18 20  1  0  0  0  0
 18 38  1  0  0  0  0
 19 21  1  0  0  0  0
 19 39  1  0  0  0  0
 20 21  2  0  0  0  0
 22 42  1  0  0  0  0
 22 43  1  0  0  0  0
 22 44  1  0  0  0  0
M  CHG  1   4   1
M  END
