# Supplementary material for: Virtual screening of GPCRs: An in silico chemogenomics approach
Source: BMC Bioinformatics. 2008 Sep 6;9:363. doi: 10.1186/1471-2105-9-363 (PMC2553090; doi:10.1186/1471-2105-9-363)
Supplement: Additional file 2 — Source and data. Source code (under GPL license) and benchmark used in the experiments in a compressed archive checker.tgz. [file 1471-2105-9-363-S2.tgz › chemker/data/chemogenomics/glida/compfiles/mol/L000946.mol]

L000946.mol


 24 25  0     0  0  0  0  0  0999 V2000
    0.0000    0.0000    0.0000 N   0  0  0  0  0  0  0  0  0  0  0  0
    1.3199    3.0663    0.0000 N   0  3  0  0  0  0  0  0  0  0  0  0
    0.0000    1.3278    0.0000 C   0  0  0  0  0  0  0  0  0  0  0  0
   -0.7806    1.0764    0.0000 C   0  0  0  0  0  0  0  0  0  0  0  0
    0.2563    2.1120    0.0000 C   0  0  0  0  0  0  0  0  0  0  0  0
   -0.7806    0.2514    0.0000 C   0  0  0  0  0  0  0  0  0  0  0  0
    0.4815    0.6639    0.0000 C   0  0  0  0  0  0  0  0  0  0  0  0
    1.0635    2.2822    0.0000 C   0  0  0  0  0  0  0  0  0  0  0  0
   -1.4952    1.4889    0.0000 C   0  0  0  0  0  0  0  0  0  0  0  0
   -1.4952   -0.1611    0.0000 C   0  0  0  0  0  0  0  0  0  0  0  0
   -2.2096    1.0764    0.0000 C   0  0  0  0  0  0  0  0  0  0  0  0
   -2.2096    0.2514    0.0000 C   0  0  0  0  0  0  0  0  0  0  0  0
    0.2393    2.6232    0.0000 H   0  0  0  0  0  0  0  0  0  0  0  0
   -0.2501    2.1841    0.0000 H   0  0  0  0  0  0  0  0  0  0  0  0
    0.9930    0.6639    0.0000 H   0  0  0  0  0  0  0  0  0  0  0  0
    0.1589   -0.4863    0.0000 H   0  0  0  0  0  0  0  0  0  0  0  0
    1.0805    1.7709    0.0000 H   0  0  0  0  0  0  0  0  0  0  0  0
    1.5700    2.2101    0.0000 H   0  0  0  0  0  0  0  0  0  0  0  0
   -1.4952    2.0004    0.0000 H   0  0  0  0  0  0  0  0  0  0  0  0
   -1.4952   -0.6726    0.0000 H   0  0  0  0  0  0  0  0  0  0  0  0
   -2.6526    1.3322    0.0000 H   0  0  0  0  0  0  0  0  0  0  0  0
   -2.6526   -0.0044    0.0000 H   0  0  0  0  0  0  0  0  0  0  0  0
    0.9782    3.4471    0.0000 H   0  0  0  0  0  0  0  0  0  0  0  0
    1.8204    3.1718    0.0000 H   0  0  0  0  0  0  0  0  0  0  0  0
  1  6  1  0  0  0  0
  1  7  1  0  0  0  0
  1 16  1  0  0  0  0
  2  8  1  0  0  0  0
  2 23  1  0  0  0  0
  2 24  1  0  0  0  0
  3  4  1  0  0  0  0
  3  5  1  0  0  0  0
  3  7  2  0  0  0  0
  4  6  1  0  0  0  0
  4  9  2  0  0  0  0
  5  8  1  0  0  0  0
  5 13  1  0  0  0  0
  5 14  1  0  0  0  0
  6 10  2  0  0  0  0
  7 15  1  0  0  0  0
  8 17  1  0  0  0  0
  8 18  1  0  0  0  0
  9 11  1  0  0  0  0
  9 19  1  0  0  0  0
 10 12  1  0  0  0  0
 10 20  1  0  0  0  0
 11 12  2  0  0  0  0
 11 21  1  0  0  0  0
 12 22  1  0  0  0  0
M  CHG  1   2   1
M  END
