# Supplementary material for: Virtual screening of GPCRs: An in silico chemogenomics approach
Source: BMC Bioinformatics. 2008 Sep 6;9:363. doi: 10.1186/1471-2105-9-363 (PMC2553090; doi:10.1186/1471-2105-9-363)
Supplement: Additional file 2 — Source and data. Source code (under GPL license) and benchmark used in the experiments in a compressed archive checker.tgz. [file 1471-2105-9-363-S2.tgz › chemker/data/chemogenomics/glida/compfiles/mol/L000958.mol]

L000958.mol


 31 33  0     0  0  0  0  0  0999 V2000
    0.0000    0.0000    0.0000 N   0  0  0  0  0  0  0  0  0  0  0  0
   -1.4290   -0.8250    0.0000 N   0  3  0  0  0  0  0  0  0  0  0  0
    1.4289    0.0000    0.0000 N   0  0  0  0  0  0  0  0  0  0  0  0
    0.0000   -0.8250    0.0000 C   0  0  0  0  0  0  0  0  0  0  0  0
   -0.7144    0.4125    0.0000 C   0  0  0  0  0  0  0  0  0  0  0  0
   -0.7144   -1.2375    0.0000 C   0  0  0  0  0  0  0  0  0  0  0  0
   -1.4290    0.0000    0.0000 C   0  0  0  0  0  0  0  0  0  0  0  0
    0.7144    0.4125    0.0000 C   0  0  0  0  0  0  0  0  0  0  0  0
    0.7144    1.2375    0.0000 C   0  0  0  0  0  0  0  0  0  0  0  0
    2.1434    0.4125    0.0000 C   0  0  0  0  0  0  0  0  0  0  0  0
    2.1434    1.2375    0.0000 C   0  0  0  0  0  0  0  0  0  0  0  0
    1.4289    1.6500    0.0000 C   0  0  0  0  0  0  0  0  0  0  0  0
    2.8809   -0.0286    0.0000 C   0  0  0  0  0  0  0  0  0  0  0  0
    2.8809    1.6785    0.0000 C   0  0  0  0  0  0  0  0  0  0  0  0
    3.6284    0.3953    0.0000 C   0  0  0  0  0  0  0  0  0  0  0  0
    3.6284    1.2547    0.0000 C   0  0  0  0  0  0  0  0  0  0  0  0
    0.1749   -1.3056    0.0000 H   0  0  0  0  0  0  0  0  0  0  0  0
    0.5037   -0.7362    0.0000 H   0  0  0  0  0  0  0  0  0  0  0  0
   -0.3857    0.8043    0.0000 H   0  0  0  0  0  0  0  0  0  0  0  0
   -1.0433    0.8043    0.0000 H   0  0  0  0  0  0  0  0  0  0  0  0
   -1.0433   -1.6294    0.0000 H   0  0  0  0  0  0  0  0  0  0  0  0
   -0.3857   -1.6294    0.0000 H   0  0  0  0  0  0  0  0  0  0  0  0
   -1.6039    0.4806    0.0000 H   0  0  0  0  0  0  0  0  0  0  0  0
   -1.9326   -0.0889    0.0000 H   0  0  0  0  0  0  0  0  0  0  0  0
   -1.8719   -1.0808    0.0000 H   0  0  0  0  0  0  0  0  0  0  0  0
    0.2715    1.4933    0.0000 H   0  0  0  0  0  0  0  0  0  0  0  0
    1.4289    2.1615    0.0000 H   0  0  0  0  0  0  0  0  0  0  0  0
    2.8750   -0.5401    0.0000 H   0  0  0  0  0  0  0  0  0  0  0  0
    2.8750    2.1900    0.0000 H   0  0  0  0  0  0  0  0  0  0  0  0
    4.0704    0.1379    0.0000 H   0  0  0  0  0  0  0  0  0  0  0  0
    4.0704    1.5121    0.0000 H   0  0  0  0  0  0  0  0  0  0  0  0
  1  4  1  0  0  0  0
  1  5  1  0  0  0  0
  1  8  1  0  0  0  0
  2  6  1  0  0  0  0
  2  7  1  0  0  0  0
  2 25  1  0  0  0  0
  3  8  2  0  0  0  0
  3 10  1  0  0  0  0
  4  6  1  0  0  0  0
  4 17  1  0  0  0  0
  4 18  1  0  0  0  0
  5  7  1  0  0  0  0
  5 19  1  0  0  0  0
  5 20  1  0  0  0  0
  6 21  1  0  0  0  0
  6 22  1  0  0  0  0
  7 23  1  0  0  0  0
  7 24  1  0  0  0  0
  8  9  1  0  0  0  0
  9 12  2  0  0  0  0
  9 26  1  0  0  0  0
 10 11  1  0  0  0  0
 10 13  2  0  0  0  0
 11 12  1  0  0  0  0
 11 14  2  0  0  0  0
 12 27  1  0  0  0  0
 13 15  1  0  0  0  0
 13 28  1  0  0  0  0
 14 16  1  0  0  0  0
 14 29  1  0  0  0  0
 15 16  2  0  0  0  0
 15 30  1  0  0  0  0
 16 31  1  0  0  0  0
M  CHG  1   2   1
M  END
