# Supplementary material for: Virtual screening of GPCRs: An in silico chemogenomics approach
Source: BMC Bioinformatics. 2008 Sep 6;9:363. doi: 10.1186/1471-2105-9-363 (PMC2553090; doi:10.1186/1471-2105-9-363)
Supplement: Additional file 2 — Source and data. Source code (under GPL license) and benchmark used in the experiments in a compressed archive checker.tgz. [file 1471-2105-9-363-S2.tgz › chemker/data/chemogenomics/glida/compfiles/mol/L000960.mol]

L000960.mol


 24 25  0     0  0  0  0  0  0999 V2000
    0.0000    0.0000    0.0000 N   0  0  0  0  0  0  0  0  0  0  0  0
    0.6674   -1.1560    0.0000 N   0  3  0  0  0  0  0  0  0  0  0  0
   -0.0862   -0.8205    0.0000 C   0  0  0  0  0  0  0  0  0  0  0  0
    0.8070    0.1715    0.0000 C   0  0  0  0  0  0  0  0  0  0  0  0
   -0.8008   -1.2330    0.0000 C   0  0  0  0  0  0  0  0  0  0  0  0
    1.2195   -0.5429    0.0000 C   0  0  0  0  0  0  0  0  0  0  0  0
   -0.8008   -2.0580    0.0000 C   0  0  0  0  0  0  0  0  0  0  0  0
   -0.0862   -2.4705    0.0000 C   0  0  0  0  0  0  0  0  0  0  0  0
   -1.5152   -2.4705    0.0000 C   0  0  0  0  0  0  0  0  0  0  0  0
   -0.0862   -3.2955    0.0000 C   0  0  0  0  0  0  0  0  0  0  0  0
   -1.5152   -3.2955    0.0000 C   0  0  0  0  0  0  0  0  0  0  0  0
   -0.8008   -3.7080    0.0000 C   0  0  0  0  0  0  0  0  0  0  0  0
    1.2742    0.3796    0.0000 H   0  0  0  0  0  0  0  0  0  0  0  0
    0.6489    0.6580    0.0000 H   0  0  0  0  0  0  0  0  0  0  0  0
   -0.9757   -0.7523    0.0000 H   0  0  0  0  0  0  0  0  0  0  0  0
   -1.3045   -1.3218    0.0000 H   0  0  0  0  0  0  0  0  0  0  0  0
    1.5618   -0.9230    0.0000 H   0  0  0  0  0  0  0  0  0  0  0  0
    1.6333   -0.2423    0.0000 H   0  0  0  0  0  0  0  0  0  0  0  0
   -0.3802    0.3423    0.0000 H   0  0  0  0  0  0  0  0  0  0  0  0
    0.3567   -2.2148    0.0000 H   0  0  0  0  0  0  0  0  0  0  0  0
   -1.9582   -2.2148    0.0000 H   0  0  0  0  0  0  0  0  0  0  0  0
    0.3567   -3.5513    0.0000 H   0  0  0  0  0  0  0  0  0  0  0  0
   -1.9582   -3.5513    0.0000 H   0  0  0  0  0  0  0  0  0  0  0  0
   -0.8008   -4.2196    0.0000 H   0  0  0  0  0  0  0  0  0  0  0  0
  1  3  1  0  0  0  0
  1  4  1  0  0  0  0
  1 19  1  0  0  0  0
  2  3  2  0  0  0  0
  2  6  1  0  0  0  0
  3  5  1  0  0  0  0
  4  6  1  0  0  0  0
  4 13  1  0  0  0  0
  4 14  1  0  0  0  0
  5  7  1  0  0  0  0
  5 15  1  0  0  0  0
  5 16  1  0  0  0  0
  6 17  1  0  0  0  0
  6 18  1  0  0  0  0
  7  8  2  0  0  0  0
  7  9  1  0  0  0  0
  8 10  1  0  0  0  0
  8 20  1  0  0  0  0
  9 11  2  0  0  0  0
  9 21  1  0  0  0  0
 10 12  2  0  0  0  0
 10 22  1  0  0  0  0
 11 12  1  0  0  0  0
 11 23  1  0  0  0  0
 12 24  1  0  0  0  0
M  CHG  1   2   1
M  END
