# Supplementary material for: Virtual screening of GPCRs: An in silico chemogenomics approach
Source: BMC Bioinformatics. 2008 Sep 6;9:363. doi: 10.1186/1471-2105-9-363 (PMC2553090; doi:10.1186/1471-2105-9-363)
Supplement: Additional file 2 — Source and data. Source code (under GPL license) and benchmark used in the experiments in a compressed archive checker.tgz. [file 1471-2105-9-363-S2.tgz › chemker/data/chemogenomics/glida/compfiles/mol/L000978.mol]

L000978.mol


 24 26  0     0  0  0  0  0  0999 V2000
    0.9021    0.5476    0.0000 O   0  0  0  0  0  0  0  0  0  0  0  0
    1.6166    1.7851    0.0000 N   0  0  0  0  0  0  0  0  0  0  0  0
    0.9021    3.0226    0.0000 N   0  0  0  0  0  0  0  0  0  0  0  0
   -0.6131    0.5520    0.0000 N   0  5  0  0  0  0  0  0  0  0  0  0
   -1.2806    1.7081    0.0000 N   0  0  0  0  0  0  0  0  0  0  0  0
   -1.4201    0.3805    0.0000 N   0  0  0  0  0  0  0  0  0  0  0  0
   -1.8326    1.0949    0.0000 N   0  0  0  0  0  0  0  0  0  0  0  0
    1.6166    2.6101    0.0000 C   0  0  0  0  0  0  0  0  0  0  0  0
    2.3541    3.0511    0.0000 C   0  0  0  0  0  0  0  0  0  0  0  0
    0.9021    1.3726    0.0000 C   0  0  0  0  0  0  0  0  0  0  0  0
    0.1876    1.7851    0.0000 C   0  0  0  0  0  0  0  0  0  0  0  0
    2.3541    1.3439    0.0000 C   0  0  0  0  0  0  0  0  0  0  0  0
    3.1016    2.6272    0.0000 C   0  0  0  0  0  0  0  0  0  0  0  0
    3.1016    1.7678    0.0000 C   0  0  0  0  0  0  0  0  0  0  0  0
    0.1876    2.6101    0.0000 C   0  0  0  0  0  0  0  0  0  0  0  0
    2.3445    3.8760    0.0000 C   0  0  0  0  0  0  0  0  0  0  0  0
   -0.5268    1.3726    0.0000 C   0  0  0  0  0  0  0  0  0  0  0  0
    2.3481    0.8324    0.0000 H   0  0  0  0  0  0  0  0  0  0  0  0
    3.5435    2.8846    0.0000 H   0  0  0  0  0  0  0  0  0  0  0  0
    3.5435    1.5104    0.0000 H   0  0  0  0  0  0  0  0  0  0  0  0
   -0.2553    2.8658    0.0000 H   0  0  0  0  0  0  0  0  0  0  0  0
    2.8560    3.8820    0.0000 H   0  0  0  0  0  0  0  0  0  0  0  0
    2.3386    4.3875    0.0000 H   0  0  0  0  0  0  0  0  0  0  0  0
    1.8331    3.8702    0.0000 H   0  0  0  0  0  0  0  0  0  0  0  0
  1 10  2  0  0  0  0
  2  8  1  0  0  0  0
  2 10  1  0  0  0  0
  2 12  1  0  0  0  0
  3  8  2  0  0  0  0
  3 15  1  0  0  0  0
  4  6  1  0  0  0  0
  4 17  1  0  0  0  0
  5  7  1  0  0  0  0
  5 17  2  0  0  0  0
  6  7  2  0  0  0  0
  8  9  1  0  0  0  0
  9 13  2  0  0  0  0
  9 16  1  0  0  0  0
 10 11  1  0  0  0  0
 11 15  2  0  0  0  0
 11 17  1  0  0  0  0
 12 14  2  0  0  0  0
 12 18  1  0  0  0  0
 13 14  1  0  0  0  0
 13 19  1  0  0  0  0
 14 20  1  0  0  0  0
 15 21  1  0  0  0  0
 16 22  1  0  0  0  0
 16 23  1  0  0  0  0
 16 24  1  0  0  0  0
M  CHG  1   4  -1
M  END
