# Supplementary material for: Virtual screening of GPCRs: An in silico chemogenomics approach
Source: BMC Bioinformatics. 2008 Sep 6;9:363. doi: 10.1186/1471-2105-9-363 (PMC2553090; doi:10.1186/1471-2105-9-363)
Supplement: Additional file 2 — Source and data. Source code (under GPL license) and benchmark used in the experiments in a compressed archive checker.tgz. [file 1471-2105-9-363-S2.tgz › chemker/data/chemogenomics/glida/compfiles/mol/L000985.mol]

L000985.mol


 44 45  0     1  0  0  0  0  0999 V2000
    0.0000    0.0000    0.0000 O   0  0  0  0  0  0  0  0  0  0  0  0
    2.8876    0.7145    0.0000 O   0  0  0  0  0  0  0  0  0  0  0  0
   -1.7310   -1.1270    0.0000 N   0  3  0  0  0  0  0  0  0  0  0  0
   -0.3020   -1.1270    0.0000 C   0  0  3  0  0  0  0  0  0  0  0  0
    0.4125   -0.7145    0.0000 C   0  0  3  0  0  0  0  0  0  0  0  0
   -0.3020   -1.9520    0.0000 C   0  0  0  0  0  0  0  0  0  0  0  0
    1.1270   -1.1270    0.0000 C   0  0  0  0  0  0  0  0  0  0  0  0
    0.4125   -2.3645    0.0000 C   0  0  0  0  0  0  0  0  0  0  0  0
    1.1270   -1.9520    0.0000 C   0  0  0  0  0  0  0  0  0  0  0  0
   -1.0164   -0.7145    0.0000 C   0  0  0  0  0  0  0  0  0  0  0  0
    0.8250    0.0000    0.0000 C   0  0  0  0  0  0  0  0  0  0  0  0
    1.6500    0.0000    0.0000 C   0  0  0  0  0  0  0  0  0  0  0  0
    0.4125    0.7145    0.0000 C   0  0  0  0  0  0  0  0  0  0  0  0
   -2.4454   -0.7145    0.0000 C   0  0  0  0  0  0  0  0  0  0  0  0
   -1.7310   -1.9520    0.0000 C   0  0  0  0  0  0  0  0  0  0  0  0
    2.0625    0.7145    0.0000 C   0  0  0  0  0  0  0  0  0  0  0  0
    0.8250    1.4289    0.0000 C   0  0  0  0  0  0  0  0  0  0  0  0
    1.6500    1.4289    0.0000 C   0  0  0  0  0  0  0  0  0  0  0  0
    3.3001    1.4289    0.0000 C   0  0  0  0  0  0  0  0  0  0  0  0
   -0.3020   -0.6155    0.0000 H   0  0  0  0  0  0  0  0  0  0  0  0
   -0.8057   -1.8632    0.0000 H   0  0  0  0  0  0  0  0  0  0  0  0
   -0.4769   -2.4326    0.0000 H   0  0  0  0  0  0  0  0  0  0  0  0
    1.6307   -1.2158    0.0000 H   0  0  0  0  0  0  0  0  0  0  0  0
    1.3020   -0.6463    0.0000 H   0  0  0  0  0  0  0  0  0  0  0  0
    0.0837   -2.7564    0.0000 H   0  0  0  0  0  0  0  0  0  0  0  0
    0.7413   -2.7564    0.0000 H   0  0  0  0  0  0  0  0  0  0  0  0
    1.3020   -2.4326    0.0000 H   0  0  0  0  0  0  0  0  0  0  0  0
    1.6307   -1.8632    0.0000 H   0  0  0  0  0  0  0  0  0  0  0  0
   -1.3453   -0.3227    0.0000 H   0  0  0  0  0  0  0  0  0  0  0  0
   -0.6877   -0.3227    0.0000 H   0  0  0  0  0  0  0  0  0  0  0  0
   -0.5115    0.0000    0.0000 H   0  0  0  0  0  0  0  0  0  0  0  0
    1.9058   -0.4430    0.0000 H   0  0  0  0  0  0  0  0  0  0  0  0
   -0.0990    0.7145    0.0000 H   0  0  0  0  0  0  0  0  0  0  0  0
   -2.1897   -0.2715    0.0000 H   0  0  0  0  0  0  0  0  0  0  0  0
   -2.8884   -0.4587    0.0000 H   0  0  0  0  0  0  0  0  0  0  0  0
   -2.7012   -1.1575    0.0000 H   0  0  0  0  0  0  0  0  0  0  0  0
   -2.2425   -1.9520    0.0000 H   0  0  0  0  0  0  0  0  0  0  0  0
   -1.7310   -2.4635    0.0000 H   0  0  0  0  0  0  0  0  0  0  0  0
   -1.2195   -1.9520    0.0000 H   0  0  0  0  0  0  0  0  0  0  0  0
    0.5693    1.8720    0.0000 H   0  0  0  0  0  0  0  0  0  0  0  0
    1.9058    1.8720    0.0000 H   0  0  0  0  0  0  0  0  0  0  0  0
    2.8571    1.6847    0.0000 H   0  0  0  0  0  0  0  0  0  0  0  0
    3.5558    1.8720    0.0000 H   0  0  0  0  0  0  0  0  0  0  0  0
    3.7430    1.1732    0.0000 H   0  0  0  0  0  0  0  0  0  0  0  0
  1  5  1  0  0  0  0
  1 31  1  0  0  0  0
  2 16  1  0  0  0  0
  2 19  1  0  0  0  0
  3 10  1  0  0  0  0
  3 14  1  0  0  0  0
  3 15  1  0  0  0  0
  4  5  1  0  0  0  0
  4  6  1  0  0  0  0
  4 10  1  0  0  0  0
  4 20  1  0  0  0  0
  5  7  1  0  0  0  0
  5 11  1  0  0  0  0
  6  8  1  0  0  0  0
  6 21  1  0  0  0  0
  6 22  1  0  0  0  0
  7  9  1  0  0  0  0
  7 23  1  0  0  0  0
  7 24  1  0  0  0  0
  8  9  1  0  0  0  0
  8 25  1  0  0  0  0
  8 26  1  0  0  0  0
  9 27  1  0  0  0  0
  9 28  1  0  0  0  0
 10 29  1  0  0  0  0
 10 30  1  0  0  0  0
 11 12  2  0  0  0  0
 11 13  1  0  0  0  0
 12 16  1  0  0  0  0
 12 32  1  0  0  0  0
 13 17  2  0  0  0  0
 13 33  1  0  0  0  0
 14 34  1  0  0  0  0
 14 35  1  0  0  0  0
 14 36  1  0  0  0  0
 15 37  1  0  0  0  0
 15 38  1  0  0  0  0
 15 39  1  0  0  0  0
 16 18  2  0  0  0  0
 17 18  1  0  0  0  0
 17 40  1  0  0  0  0
 18 41  1  0  0  0  0
 19 42  1  0  0  0  0
 19 43  1  0  0  0  0
 19 44  1  0  0  0  0
M  CHG  1   3   1
M  END
