# Supplementary material for: Virtual screening of GPCRs: An in silico chemogenomics approach
Source: BMC Bioinformatics. 2008 Sep 6;9:363. doi: 10.1186/1471-2105-9-363 (PMC2553090; doi:10.1186/1471-2105-9-363)
Supplement: Additional file 2 — Source and data. Source code (under GPL license) and benchmark used in the experiments in a compressed archive checker.tgz. [file 1471-2105-9-363-S2.tgz › chemker/data/chemogenomics/glida/compfiles/mol/L000990.mol]

L000990.mol


 45 47  0     1  0  0  0  0  0999 V2000
    4.4637    0.3515    0.0000 O   0  0  0  0  0  0  0  0  0  0  0  0
    5.1781   -0.8860    0.0000 O   0  0  0  0  0  0  0  0  0  0  0  0
    3.0347   -0.4735    0.0000 O   0  0  0  0  0  0  0  0  0  0  0  0
    6.8042    3.0616    0.0000 N   0  3  0  0  0  0  0  0  0  0  0  0
    7.4119    2.2510    0.0000 C   0  0  3  0  0  0  0  0  0  0  0  0
    7.1983    1.4541    0.0000 C   0  0  3  0  0  0  0  0  0  0  0  0
    8.9233    1.6250    0.0000 C   0  0  0  0  0  0  0  0  0  0  0  0
    8.7098    0.8281    0.0000 C   0  0  0  0  0  0  0  0  0  0  0  0
    5.2643    1.5845    0.0000 C   0  0  0  0  0  0  0  0  0  0  0  0
    5.9319    0.4285    0.0000 C   0  0  0  0  0  0  0  0  0  0  0  0
    5.1781    0.7640    0.0000 C   0  0  0  0  0  0  0  0  0  0  0  0
    6.8904    3.8822    0.0000 C   0  0  0  0  0  0  0  0  0  0  0  0
    6.0505    3.3972    0.0000 C   0  0  0  0  0  0  0  0  0  0  0  0
    4.4637   -0.4735    0.0000 C   0  0  0  0  0  0  0  0  0  0  0  0
    3.7492   -0.8860    0.0000 C   0  0  3  0  0  0  0  0  0  0  0  0
    3.7492   -1.7110    0.0000 C   0  0  0  0  0  0  0  0  0  0  0  0
    3.0347   -2.1235    0.0000 C   0  0  0  0  0  0  0  0  0  0  0  0
    4.4637   -2.1235    0.0000 C   0  0  0  0  0  0  0  0  0  0  0  0
    3.0347   -2.9485    0.0000 C   0  0  0  0  0  0  0  0  0  0  0  0
    4.4637   -2.9485    0.0000 C   0  0  0  0  0  0  0  0  0  0  0  0
    3.7492   -3.3610    0.0000 C   0  0  0  0  0  0  0  0  0  0  0  0
    7.3884    1.7400    0.0000 H   0  0  0  0  0  0  0  0  0  0  0  0
    7.2718    0.9479    0.0000 H   0  0  0  0  0  0  0  0  0  0  0  0
    9.0982    2.1056    0.0000 H   0  0  0  0  0  0  0  0  0  0  0  0
    9.4111    1.4712    0.0000 H   0  0  0  0  0  0  0  0  0  0  0  0
    9.1976    0.6743    0.0000 H   0  0  0  0  0  0  0  0  0  0  0  0
    8.5348    0.3474    0.0000 H   0  0  0  0  0  0  0  0  0  0  0  0
    4.7531    1.5689    0.0000 H   0  0  0  0  0  0  0  0  0  0  0  0
    5.1800    2.0890    0.0000 H   0  0  0  0  0  0  0  0  0  0  0  0
    6.3119    0.0862    0.0000 H   0  0  0  0  0  0  0  0  0  0  0  0
    5.6533   -0.0005    0.0000 H   0  0  0  0  0  0  0  0  0  0  0  0
    4.7491    1.0427    0.0000 H   0  0  0  0  0  0  0  0  0  0  0  0
    7.3992    3.8287    0.0000 H   0  0  0  0  0  0  0  0  0  0  0  0
    6.9439    4.3909    0.0000 H   0  0  0  0  0  0  0  0  0  0  0  0
    6.3817    3.9357    0.0000 H   0  0  0  0  0  0  0  0  0  0  0  0
    5.8424    2.9300    0.0000 H   0  0  0  0  0  0  0  0  0  0  0  0
    5.5832    3.6053    0.0000 H   0  0  0  0  0  0  0  0  0  0  0  0
    6.2586    3.8645    0.0000 H   0  0  0  0  0  0  0  0  0  0  0  0
    3.7492   -0.3745    0.0000 H   0  0  0  0  0  0  0  0  0  0  0  0
    2.5917   -0.7292    0.0000 H   0  0  0  0  0  0  0  0  0  0  0  0
    2.5917   -1.8678    0.0000 H   0  0  0  0  0  0  0  0  0  0  0  0
    4.9066   -1.8678    0.0000 H   0  0  0  0  0  0  0  0  0  0  0  0
    2.5917   -3.2043    0.0000 H   0  0  0  0  0  0  0  0  0  0  0  0
    4.9066   -3.2043    0.0000 H   0  0  0  0  0  0  0  0  0  0  0  0
    3.7492   -3.8725    0.0000 H   0  0  0  0  0  0  0  0  0  0  0  0
  1 11  1  0  0  0  0
  1 14  1  0  0  0  0
  2 14  2  0  0  0  0
  3 15  1  0  0  0  0
  3 40  1  0  0  0  0
  4  5  1  0  0  0  0
  4  6  1  0  0  0  0
  4 12  1  0  0  0  0
  4 13  1  0  0  0  0
  5  7  1  0  0  0  0
  5  9  1  0  0  0  0
  5 22  1  0  0  0  0
  6  8  1  0  0  0  0
  6 10  1  0  0  0  0
  6 23  1  0  0  0  0
  7  8  1  0  0  0  0
  7 24  1  0  0  0  0
  7 25  1  0  0  0  0
  8 26  1  0  0  0  0
  8 27  1  0  0  0  0
  9 11  1  0  0  0  0
  9 28  1  0  0  0  0
  9 29  1  0  0  0  0
 10 11  1  0  0  0  0
 10 30  1  0  0  0  0
 10 31  1  0  0  0  0
 11 32  1  0  0  0  0
 12 33  1  0  0  0  0
 12 34  1  0  0  0  0
 12 35  1  0  0  0  0
 13 36  1  0  0  0  0
 13 37  1  0  0  0  0
 13 38  1  0  0  0  0
 14 15  1  0  0  0  0
 15 16  1  0  0  0  0
 15 39  1  0  0  0  0
 16 17  2  0  0  0  0
 16 18  1  0  0  0  0
 17 19  1  0  0  0  0
 17 41  1  0  0  0  0
 18 20  2  0  0  0  0
 18 42  1  0  0  0  0
 19 21  2  0  0  0  0
 19 43  1  0  0  0  0
 20 21  1  0  0  0  0
 20 44  1  0  0  0  0
 21 45  1  0  0  0  0
M  CHG  1   4   1
M  END
