# Supplementary material for: Virtual screening of GPCRs: An in silico chemogenomics approach
Source: BMC Bioinformatics. 2008 Sep 6;9:363. doi: 10.1186/1471-2105-9-363 (PMC2553090; doi:10.1186/1471-2105-9-363)
Supplement: Additional file 2 — Source and data. Source code (under GPL license) and benchmark used in the experiments in a compressed archive checker.tgz. [file 1471-2105-9-363-S2.tgz › chemker/data/chemogenomics/glida/compfiles/mol/L000995.mol]

L000995.mol


 43 45  0     1  0  0  0  0  0999 V2000
    0.0000    0.0000    0.0000 Cl  0  0  0  0  0  0  0  0  0  0  0  0
    1.6358   -2.4193    0.0000 O   0  0  0  0  0  0  0  0  0  0  0  0
    0.1133   -1.6861    0.0000 O   0  0  0  0  0  0  0  0  0  0  0  0
    2.6123    1.5559    0.0000 N   0  3  3  0  0  0  0  0  0  0  0  0
    2.9431    0.1065    0.0000 C   0  0  3  0  0  0  0  0  0  0  0  0
    3.1267    0.9109    0.0000 C   0  0  0  0  0  0  0  0  0  0  0  0
    2.1998   -0.2514    0.0000 C   0  0  0  0  0  0  0  0  0  0  0  0
    1.7873    1.5559    0.0000 C   0  0  0  0  0  0  0  0  0  0  0  0
    1.2730    0.9109    0.0000 C   0  0  0  0  0  0  0  0  0  0  0  0
    1.4565    0.1065    0.0000 C   0  0  0  0  0  0  0  0  0  0  0  0
    3.5881   -0.4078    0.0000 C   0  0  0  0  0  0  0  0  0  0  0  0
    2.9703    2.2992    0.0000 C   0  0  0  0  0  0  0  0  0  0  0  0
    2.2773   -1.1072    0.0000 C   0  0  0  0  0  0  0  0  0  0  0  0
    0.7391   -0.3666    0.0000 C   0  0  0  0  0  0  0  0  0  0  0  0
    1.5710   -1.5968    0.0000 C   0  0  0  0  0  0  0  0  0  0  0  0
    4.3561   -0.1064    0.0000 C   0  0  0  0  0  0  0  0  0  0  0  0
    3.4652   -1.2237    0.0000 C   0  0  0  0  0  0  0  0  0  0  0  0
    0.7967   -1.2240    0.0000 C   0  0  0  0  0  0  0  0  0  0  0  0
    2.5055    2.9808    0.0000 C   0  0  0  0  0  0  0  0  0  0  0  0
    5.0011   -0.6208    0.0000 C   0  0  0  0  0  0  0  0  0  0  0  0
    4.1102   -1.7380    0.0000 C   0  0  0  0  0  0  0  0  0  0  0  0
    4.8782   -1.4366    0.0000 C   0  0  0  0  0  0  0  0  0  0  0  0
    2.8635    3.7242    0.0000 C   0  0  0  0  0  0  0  0  0  0  0  0
    3.4259    0.2755    0.0000 H   0  0  0  0  0  0  0  0  0  0  0  0
    3.4456    1.3108    0.0000 H   0  0  0  0  0  0  0  0  0  0  0  0
    3.5875    0.6890    0.0000 H   0  0  0  0  0  0  0  0  0  0  0  0
    1.9011    2.0546    0.0000 H   0  0  0  0  0  0  0  0  0  0  0  0
    1.3264    1.7778    0.0000 H   0  0  0  0  0  0  0  0  0  0  0  0
    0.9540    1.3108    0.0000 H   0  0  0  0  0  0  0  0  0  0  0  0
    0.8121    0.6890    0.0000 H   0  0  0  0  0  0  0  0  0  0  0  0
    3.3365    2.6564    0.0000 H   0  0  0  0  0  0  0  0  0  0  0  0
    3.3856    2.0006    0.0000 H   0  0  0  0  0  0  0  0  0  0  0  0
    2.7407   -1.3239    0.0000 H   0  0  0  0  0  0  0  0  0  0  0  0
    4.4323    0.3994    0.0000 H   0  0  0  0  0  0  0  0  0  0  0  0
    2.9891   -1.4105    0.0000 H   0  0  0  0  0  0  0  0  0  0  0  0
    1.9954    2.9426    0.0000 H   0  0  0  0  0  0  0  0  0  0  0  0
    5.4773   -0.4340    0.0000 H   0  0  0  0  0  0  0  0  0  0  0  0
    4.0340   -2.2438    0.0000 H   0  0  0  0  0  0  0  0  0  0  0  0
    5.2781   -1.7555    0.0000 H   0  0  0  0  0  0  0  0  0  0  0  0
    2.0975   -2.6394    0.0000 H   0  0  0  0  0  0  0  0  0  0  0  0
    0.1496   -2.1963    0.0000 H   0  0  0  0  0  0  0  0  0  0  0  0
    3.3736    3.7624    0.0000 H   0  0  0  0  0  0  0  0  0  0  0  0
    2.5753    4.1467    0.0000 H   0  0  0  0  0  0  0  0  0  0  0  0
  1 14  1  0  0  0  0
  2 15  1  0  0  0  0
  2 40  1  0  0  0  0
  3 18  1  0  0  0  0
  3 41  1  0  0  0  0
  4  6  1  0  0  0  0
  4  8  1  0  0  0  0
  4 12  1  0  0  0  0
  5  6  1  0  0  0  0
  5  7  1  0  0  0  0
  5 11  1  0  0  0  0
  5 24  1  0  0  0  0
  6 25  1  0  0  0  0
  6 26  1  0  0  0  0
  7 10  1  0  0  0  0
  7 13  2  0  0  0  0
  8  9  1  0  0  0  0
  8 27  1  0  0  0  0
  8 28  1  0  0  0  0
  9 10  1  0  0  0  0
  9 29  1  0  0  0  0
  9 30  1  0  0  0  0
 10 14  2  0  0  0  0
 11 16  2  0  0  0  0
 11 17  1  0  0  0  0
 12 19  1  0  0  0  0
 12 31  1  0  0  0  0
 12 32  1  0  0  0  0
 13 15  1  0  0  0  0
 13 33  1  0  0  0  0
 14 18  1  0  0  0  0
 15 18  2  0  0  0  0
 16 20  1  0  0  0  0
 16 34  1  0  0  0  0
 17 21  2  0  0  0  0
 17 35  1  0  0  0  0
 19 23  2  0  0  0  0
 19 36  1  0  0  0  0
 20 22  2  0  0  0  0
 20 37  1  0  0  0  0
 21 22  1  0  0  0  0
 21 38  1  0  0  0  0
 22 39  1  0  0  0  0
 23 42  1  0  0  0  0
 23 43  1  0  0  0  0
M  CHG  1   4   1
M  END
