# Supplementary material for: Virtual screening of GPCRs: An in silico chemogenomics approach
Source: BMC Bioinformatics. 2008 Sep 6;9:363. doi: 10.1186/1471-2105-9-363 (PMC2553090; doi:10.1186/1471-2105-9-363)
Supplement: Additional file 2 — Source and data. Source code (under GPL license) and benchmark used in the experiments in a compressed archive checker.tgz. [file 1471-2105-9-363-S2.tgz › chemker/data/chemogenomics/glida/compfiles/mol/L001002.mol]

L001002.mol


 36 38  0     1  0  0  0  0  0999 V2000
    0.0000    0.0000    0.0000 O   0  0  0  0  0  0  0  0  0  0  0  0
    0.0000    1.6500    0.0000 O   0  0  0  0  0  0  0  0  0  0  0  0
   -2.1433    0.4125    0.0000 N   0  3  0  0  0  0  0  0  0  0  0  0
   -2.1433    1.2375    0.0000 C   0  0  0  0  0  0  0  0  0  0  0  0
   -2.8579    0.0000    0.0000 C   0  0  0  0  0  0  0  0  0  0  0  0
   -2.8579    1.6500    0.0000 C   0  0  0  0  0  0  0  0  0  0  0  0
   -3.5723    0.4125    0.0000 C   0  0  0  0  0  0  0  0  0  0  0  0
   -1.4289    0.0000    0.0000 C   0  0  0  0  0  0  0  0  0  0  0  0
   -3.5723    1.2375    0.0000 C   0  0  0  0  0  0  0  0  0  0  0  0
   -0.7144    0.4125    0.0000 C   0  0  3  0  0  0  0  0  0  0  0  0
   -0.7144    1.2375    0.0000 C   0  0  0  0  0  0  0  0  0  0  0  0
    0.7145    0.4125    0.0000 C   0  0  0  0  0  0  0  0  0  0  0  0
    0.7145    1.2375    0.0000 C   0  0  0  0  0  0  0  0  0  0  0  0
    1.4520   -0.0286    0.0000 C   0  0  0  0  0  0  0  0  0  0  0  0
    1.4520    1.6786    0.0000 C   0  0  0  0  0  0  0  0  0  0  0  0
    2.1995    0.3953    0.0000 C   0  0  0  0  0  0  0  0  0  0  0  0
    2.1995    1.2547    0.0000 C   0  0  0  0  0  0  0  0  0  0  0  0
   -1.6397    1.1486    0.0000 H   0  0  0  0  0  0  0  0  0  0  0  0
   -1.9685    1.7181    0.0000 H   0  0  0  0  0  0  0  0  0  0  0  0
   -3.1866   -0.3918    0.0000 H   0  0  0  0  0  0  0  0  0  0  0  0
   -2.5290   -0.3918    0.0000 H   0  0  0  0  0  0  0  0  0  0  0  0
   -1.1001   -0.3918    0.0000 H   0  0  0  0  0  0  0  0  0  0  0  0
   -1.7577   -0.3918    0.0000 H   0  0  0  0  0  0  0  0  0  0  0  0
   -2.5290    2.0418    0.0000 H   0  0  0  0  0  0  0  0  0  0  0  0
   -3.1866    2.0418    0.0000 H   0  0  0  0  0  0  0  0  0  0  0  0
   -4.0761    0.5014    0.0000 H   0  0  0  0  0  0  0  0  0  0  0  0
   -3.7473   -0.0681    0.0000 H   0  0  0  0  0  0  0  0  0  0  0  0
   -3.7473    1.7181    0.0000 H   0  0  0  0  0  0  0  0  0  0  0  0
   -4.0761    1.1486    0.0000 H   0  0  0  0  0  0  0  0  0  0  0  0
   -0.7144   -0.0990    0.0000 H   0  0  0  0  0  0  0  0  0  0  0  0
   -0.8894    1.7181    0.0000 H   0  0  0  0  0  0  0  0  0  0  0  0
   -1.2182    1.1486    0.0000 H   0  0  0  0  0  0  0  0  0  0  0  0
    1.4461   -0.5400    0.0000 H   0  0  0  0  0  0  0  0  0  0  0  0
    1.4461    2.1900    0.0000 H   0  0  0  0  0  0  0  0  0  0  0  0
    2.6415    0.1379    0.0000 H   0  0  0  0  0  0  0  0  0  0  0  0
    2.6415    1.5121    0.0000 H   0  0  0  0  0  0  0  0  0  0  0  0
  1 10  1  0  0  0  0
  1 12  1  0  0  0  0
  2 11  1  0  0  0  0
  2 13  1  0  0  0  0
  3  4  1  0  0  0  0
  3  5  1  0  0  0  0
  3  8  1  0  0  0  0
  4  6  1  0  0  0  0
  4 18  1  0  0  0  0
  4 19  1  0  0  0  0
  5  7  1  0  0  0  0
  5 20  1  0  0  0  0
  5 21  1  0  0  0  0
  6  9  1  0  0  0  0
  6 24  1  0  0  0  0
  6 25  1  0  0  0  0
  7  9  1  0  0  0  0
  7 26  1  0  0  0  0
  7 27  1  0  0  0  0
  8 10  1  0  0  0  0
  8 22  1  0  0  0  0
  8 23  1  0  0  0  0
  9 28  1  0  0  0  0
  9 29  1  0  0  0  0
 10 11  1  0  0  0  0
 10 30  1  0  0  0  0
 11 31  1  0  0  0  0
 11 32  1  0  0  0  0
 12 13  1  0  0  0  0
 12 14  2  0  0  0  0
 13 15  2  0  0  0  0
 14 16  1  0  0  0  0
 14 33  1  0  0  0  0
 15 17  1  0  0  0  0
 15 34  1  0  0  0  0
 16 17  2  0  0  0  0
 16 35  1  0  0  0  0
 17 36  1  0  0  0  0
M  CHG  1   3   1
M  END
