# Supplementary material for: Virtual screening of GPCRs: An in silico chemogenomics approach
Source: BMC Bioinformatics. 2008 Sep 6;9:363. doi: 10.1186/1471-2105-9-363 (PMC2553090; doi:10.1186/1471-2105-9-363)
Supplement: Additional file 2 — Source and data. Source code (under GPL license) and benchmark used in the experiments in a compressed archive checker.tgz. [file 1471-2105-9-363-S2.tgz › chemker/data/chemogenomics/glida/compfiles/mol/L001007.mol]

L001007.mol


 31 33  0     1  0  0  0  0  0999 V2000
    0.0000    0.0000    0.0000 O   0  0  0  0  0  0  0  0  0  0  0  0
   -1.1270   -0.3020    0.0000 O   0  0  0  0  0  0  0  0  0  0  0  0
    0.0000    1.6500    0.0000 O   0  0  0  0  0  0  0  0  0  0  0  0
   -2.0244   -0.2549    0.0000 N   0  0  0  0  0  0  0  0  0  0  0  0
   -2.0244    1.0799    0.0000 N   0  3  0  0  0  0  0  0  0  0  0  0
   -0.7145    0.4125    0.0000 C   0  0  3  0  0  0  0  0  0  0  0  0
   -1.5395    0.4125    0.0000 C   0  0  0  0  0  0  0  0  0  0  0  0
   -0.7145    1.2375    0.0000 C   0  0  0  0  0  0  0  0  0  0  0  0
   -2.8090    0.0000    0.0000 C   0  0  0  0  0  0  0  0  0  0  0  0
   -2.8090    0.8250    0.0000 C   0  0  0  0  0  0  0  0  0  0  0  0
    0.7144    0.4125    0.0000 C   0  0  0  0  0  0  0  0  0  0  0  0
    0.7144    1.2375    0.0000 C   0  0  0  0  0  0  0  0  0  0  0  0
    1.4519   -0.0286    0.0000 C   0  0  0  0  0  0  0  0  0  0  0  0
    1.4519    1.6786    0.0000 C   0  0  0  0  0  0  0  0  0  0  0  0
   -0.7145   -1.0165    0.0000 C   0  0  0  0  0  0  0  0  0  0  0  0
    2.1995    0.3953    0.0000 C   0  0  0  0  0  0  0  0  0  0  0  0
    2.1995    1.2547    0.0000 C   0  0  0  0  0  0  0  0  0  0  0  0
   -0.8894    1.7181    0.0000 H   0  0  0  0  0  0  0  0  0  0  0  0
   -1.2182    1.1486    0.0000 H   0  0  0  0  0  0  0  0  0  0  0  0
   -3.3177    0.0535    0.0000 H   0  0  0  0  0  0  0  0  0  0  0  0
   -2.9154   -0.5004    0.0000 H   0  0  0  0  0  0  0  0  0  0  0  0
   -1.8664   -0.7414    0.0000 H   0  0  0  0  0  0  0  0  0  0  0  0
   -2.9154    1.3253    0.0000 H   0  0  0  0  0  0  0  0  0  0  0  0
   -3.3177    0.7715    0.0000 H   0  0  0  0  0  0  0  0  0  0  0  0
    1.4461   -0.5400    0.0000 H   0  0  0  0  0  0  0  0  0  0  0  0
    1.4461    2.1900    0.0000 H   0  0  0  0  0  0  0  0  0  0  0  0
   -0.4588   -1.4594    0.0000 H   0  0  0  0  0  0  0  0  0  0  0  0
   -0.2715   -0.7607    0.0000 H   0  0  0  0  0  0  0  0  0  0  0  0
   -1.1575   -1.2722    0.0000 H   0  0  0  0  0  0  0  0  0  0  0  0
    2.6414    0.1379    0.0000 H   0  0  0  0  0  0  0  0  0  0  0  0
    2.6414    1.5121    0.0000 H   0  0  0  0  0  0  0  0  0  0  0  0
  1  6  1  0  0  0  0
  1 11  1  0  0  0  0
  2  6  1  0  0  0  0
  2 15  1  0  0  0  0
  3  8  1  0  0  0  0
  3 12  1  0  0  0  0
  4  7  1  0  0  0  0
  4  9  1  0  0  0  0
  4 22  1  0  0  0  0
  5  7  2  0  0  0  0
  5 10  1  0  0  0  0
  6  7  1  0  0  0  0
  6  8  1  0  0  0  0
  8 18  1  0  0  0  0
  8 19  1  0  0  0  0
  9 10  1  0  0  0  0
  9 20  1  0  0  0  0
  9 21  1  0  0  0  0
 10 23  1  0  0  0  0
 10 24  1  0  0  0  0
 11 12  1  0  0  0  0
 11 13  2  0  0  0  0
 12 14  2  0  0  0  0
 13 16  1  0  0  0  0
 13 25  1  0  0  0  0
 14 17  1  0  0  0  0
 14 26  1  0  0  0  0
 15 27  1  0  0  0  0
 15 28  1  0  0  0  0
 15 29  1  0  0  0  0
 16 17  2  0  0  0  0
 16 30  1  0  0  0  0
 17 31  1  0  0  0  0
M  CHG  1   5   1
M  END
