# Supplementary material for: Virtual screening of GPCRs: An in silico chemogenomics approach
Source: BMC Bioinformatics. 2008 Sep 6;9:363. doi: 10.1186/1471-2105-9-363 (PMC2553090; doi:10.1186/1471-2105-9-363)
Supplement: Additional file 2 — Source and data. Source code (under GPL license) and benchmark used in the experiments in a compressed archive checker.tgz. [file 1471-2105-9-363-S2.tgz › chemker/data/chemogenomics/glida/compfiles/mol/L001017.mol]

L001017.mol


 48 50  0     1  0  0  0  0  0999 V2000
    0.0000    0.0000    0.0000 O   0  0  0  0  0  0  0  0  0  0  0  0
    3.5172    3.6368    0.0000 N   0  3  3  0  0  0  0  0  0  0  0  0
    1.7654    3.2092    0.0000 C   0  0  3  0  0  0  0  0  0  0  0  0
    1.3712    4.8167    0.0000 C   0  0  3  0  0  0  0  0  0  0  0  0
    1.9790    4.0061    0.0000 C   0  0  3  0  0  0  0  0  0  0  0  0
    3.1717    2.3475    0.0000 C   0  0  0  0  0  0  0  0  0  0  0  0
   -0.1685    3.3397    0.0000 C   0  0  0  0  0  0  0  0  0  0  0  0
    0.4989    2.1837    0.0000 C   0  0  0  0  0  0  0  0  0  0  0  0
    3.8129    2.8666    0.0000 C   0  0  0  0  0  0  0  0  0  0  0  0
   -0.2548    2.5192    0.0000 C   0  0  0  0  0  0  0  0  0  0  0  0
    1.5519    2.4124    0.0000 C   0  0  0  0  0  0  0  0  0  0  0  0
    0.9587    5.5312    0.0000 C   0  0  0  0  0  0  0  0  0  0  0  0
    3.9666    4.3286    0.0000 C   0  0  0  0  0  0  0  0  0  0  0  0
    0.6019    1.3305    0.0000 C   0  0  0  0  0  0  0  0  0  0  0  0
   -0.9576    2.0249    0.0000 C   0  0  0  0  0  0  0  0  0  0  0  0
   -0.0893    0.8201    0.0000 C   0  0  0  0  0  0  0  0  0  0  0  0
   -0.8744    1.1697    0.0000 C   0  0  0  0  0  0  0  0  0  0  0  0
    4.7904    4.2855    0.0000 C   0  0  0  0  0  0  0  0  0  0  0  0
    5.2397    4.9774    0.0000 C   0  0  0  0  0  0  0  0  0  0  0  0
    4.8651    5.7125    0.0000 C   0  0  0  0  0  0  0  0  0  0  0  0
    6.0635    4.9342    0.0000 C   0  0  0  0  0  0  0  0  0  0  0  0
    1.7981    5.0985    0.0000 H   0  0  0  0  0  0  0  0  0  0  0  0
    2.1497    4.6436    0.0000 H   0  0  0  0  0  0  0  0  0  0  0  0
    2.8568    1.9444    0.0000 H   0  0  0  0  0  0  0  0  0  0  0  0
    3.5365    1.9889    0.0000 H   0  0  0  0  0  0  0  0  0  0  0  0
   -0.2529    3.8441    0.0000 H   0  0  0  0  0  0  0  0  0  0  0  0
   -0.6797    3.3241    0.0000 H   0  0  0  0  0  0  0  0  0  0  0  0
    4.0915    2.4376    0.0000 H   0  0  0  0  0  0  0  0  0  0  0  0
    4.2686    3.0989    0.0000 H   0  0  0  0  0  0  0  0  0  0  0  0
    2.0459    2.2800    0.0000 H   0  0  0  0  0  0  0  0  0  0  0  0
    1.4195    1.9183    0.0000 H   0  0  0  0  0  0  0  0  0  0  0  0
    1.0578    2.5447    0.0000 H   0  0  0  0  0  0  0  0  0  0  0  0
    0.5158    5.2755    0.0000 H   0  0  0  0  0  0  0  0  0  0  0  0
    1.4017    5.7870    0.0000 H   0  0  0  0  0  0  0  0  0  0  0  0
    0.7030    5.9741    0.0000 H   0  0  0  0  0  0  0  0  0  0  0  0
    3.4957    4.5285    0.0000 H   0  0  0  0  0  0  0  0  0  0  0  0
    4.0816    4.8270    0.0000 H   0  0  0  0  0  0  0  0  0  0  0  0
    1.0716    1.1279    0.0000 H   0  0  0  0  0  0  0  0  0  0  0  0
   -1.4224    2.2383    0.0000 H   0  0  0  0  0  0  0  0  0  0  0  0
   -1.2894    0.8706    0.0000 H   0  0  0  0  0  0  0  0  0  0  0  0
    5.0226    3.8298    0.0000 H   0  0  0  0  0  0  0  0  0  0  0  0
   -0.4127   -0.3023    0.0000 H   0  0  0  0  0  0  0  0  0  0  0  0
    5.3209    5.9446    0.0000 H   0  0  0  0  0  0  0  0  0  0  0  0
    4.6330    6.1682    0.0000 H   0  0  0  0  0  0  0  0  0  0  0  0
    4.4094    5.4802    0.0000 H   0  0  0  0  0  0  0  0  0  0  0  0
    6.0903    5.4450    0.0000 H   0  0  0  0  0  0  0  0  0  0  0  0
    6.5743    4.9075    0.0000 H   0  0  0  0  0  0  0  0  0  0  0  0
    6.0368    4.4234    0.0000 H   0  0  0  0  0  0  0  0  0  0  0  0
  1 16  1  0  0  0  0
  1 42  1  0  0  0  0
  2  5  1  0  0  0  0
  2  9  1  0  0  0  0
  2 13  1  0  0  0  0
  3  4  1  0  0  0  0
  3  6  1  0  0  0  0
  3  8  1  0  0  0  0
  3 11  1  0  0  0  0
  4  5  1  0  0  0  0
  4 12  1  0  0  0  0
  4 22  1  0  0  0  0
  5  7  1  0  0  0  0
  5 23  1  0  0  0  0
  6  9  1  0  0  0  0
  6 24  1  0  0  0  0
  6 25  1  0  0  0  0
  7 10  1  0  0  0  0
  7 26  1  0  0  0  0
  7 27  1  0  0  0  0
  8 10  2  0  0  0  0
  8 14  1  0  0  0  0
  9 28  1  0  0  0  0
  9 29  1  0  0  0  0
 10 15  1  0  0  0  0
 11 30  1  0  0  0  0
 11 31  1  0  0  0  0
 11 32  1  0  0  0  0
 12 33  1  0  0  0  0
 12 34  1  0  0  0  0
 12 35  1  0  0  0  0
 13 18  1  0  0  0  0
 13 36  1  0  0  0  0
 13 37  1  0  0  0  0
 14 16  2  0  0  0  0
 14 38  1  0  0  0  0
 15 17  2  0  0  0  0
 15 39  1  0  0  0  0
 16 17  1  0  0  0  0
 17 40  1  0  0  0  0
 18 19  2  0  0  0  0
 18 41  1  0  0  0  0
 19 20  1  0  0  0  0
 19 21  1  0  0  0  0
 20 43  1  0  0  0  0
 20 44  1  0  0  0  0
 20 45  1  0  0  0  0
 21 46  1  0  0  0  0
 21 47  1  0  0  0  0
 21 48  1  0  0  0  0
M  CHG  1   2   1
M  END
