# Supplementary material for: Virtual screening of GPCRs: An in silico chemogenomics approach
Source: BMC Bioinformatics. 2008 Sep 6;9:363. doi: 10.1186/1471-2105-9-363 (PMC2553090; doi:10.1186/1471-2105-9-363)
Supplement: Additional file 2 — Source and data. Source code (under GPL license) and benchmark used in the experiments in a compressed archive checker.tgz. [file 1471-2105-9-363-S2.tgz › chemker/data/chemogenomics/glida/compfiles/mol/L001022.mol]

L001022.mol


 28 28  0     0  0  0  0  0  0999 V2000
    0.0000    0.0000    0.0000 N   0  0  0  0  0  0  0  0  0  0  0  0
    0.7144    1.2375    0.0000 N   0  0  0  0  0  0  0  0  0  0  0  0
   -0.7145    1.2375    0.0000 N   0  3  0  0  0  0  0  0  0  0  0  0
   -0.7145   -0.4125    0.0000 C   0  0  0  0  0  0  0  0  0  0  0  0
   -0.7145   -1.2375    0.0000 C   0  0  0  0  0  0  0  0  0  0  0  0
    0.0000   -1.6500    0.0000 C   0  0  0  0  0  0  0  0  0  0  0  0
   -1.4290   -1.6500    0.0000 C   0  0  0  0  0  0  0  0  0  0  0  0
    0.0000    0.8250    0.0000 C   0  0  0  0  0  0  0  0  0  0  0  0
    0.0000   -2.4750    0.0000 C   0  0  0  0  0  0  0  0  0  0  0  0
   -1.4290   -2.4750    0.0000 C   0  0  0  0  0  0  0  0  0  0  0  0
   -0.7145   -2.8875    0.0000 C   0  0  0  0  0  0  0  0  0  0  0  0
    0.7144    2.0625    0.0000 C   0  0  0  0  0  0  0  0  0  0  0  0
   -0.7145    2.0625    0.0000 C   0  0  0  0  0  0  0  0  0  0  0  0
   -0.8894    0.0681    0.0000 H   0  0  0  0  0  0  0  0  0  0  0  0
   -1.2183   -0.5014    0.0000 H   0  0  0  0  0  0  0  0  0  0  0  0
    0.4429   -0.2558    0.0000 H   0  0  0  0  0  0  0  0  0  0  0  0
    0.4429   -1.3942    0.0000 H   0  0  0  0  0  0  0  0  0  0  0  0
   -1.8719   -1.3942    0.0000 H   0  0  0  0  0  0  0  0  0  0  0  0
    0.4429   -2.7308    0.0000 H   0  0  0  0  0  0  0  0  0  0  0  0
   -1.8719   -2.7308    0.0000 H   0  0  0  0  0  0  0  0  0  0  0  0
   -0.7145   -3.3990    0.0000 H   0  0  0  0  0  0  0  0  0  0  0  0
    1.1574    0.9818    0.0000 H   0  0  0  0  0  0  0  0  0  0  0  0
    0.7144    2.5740    0.0000 H   0  0  0  0  0  0  0  0  0  0  0  0
    0.2030    2.0625    0.0000 H   0  0  0  0  0  0  0  0  0  0  0  0
    1.2259    2.0625    0.0000 H   0  0  0  0  0  0  0  0  0  0  0  0
   -0.2030    2.0625    0.0000 H   0  0  0  0  0  0  0  0  0  0  0  0
   -0.7145    2.5740    0.0000 H   0  0  0  0  0  0  0  0  0  0  0  0
   -1.2260    2.0625    0.0000 H   0  0  0  0  0  0  0  0  0  0  0  0
  1  4  1  0  0  0  0
  1  8  1  0  0  0  0
  1 16  1  0  0  0  0
  2  8  1  0  0  0  0
  2 12  1  0  0  0  0
  2 22  1  0  0  0  0
  3  8  2  0  0  0  0
  3 13  1  0  0  0  0
  4  5  1  0  0  0  0
  4 14  1  0  0  0  0
  4 15  1  0  0  0  0
  5  6  2  0  0  0  0
  5  7  1  0  0  0  0
  6  9  1  0  0  0  0
  6 17  1  0  0  0  0
  7 10  2  0  0  0  0
  7 18  1  0  0  0  0
  9 11  2  0  0  0  0
  9 19  1  0  0  0  0
 10 11  1  0  0  0  0
 10 20  1  0  0  0  0
 11 21  1  0  0  0  0
 12 23  1  0  0  0  0
 12 24  1  0  0  0  0
 12 25  1  0  0  0  0
 13 26  1  0  0  0  0
 13 27  1  0  0  0  0
 13 28  1  0  0  0  0
M  CHG  1   3   1
M  END
