# Supplementary material for: Virtual screening of GPCRs: An in silico chemogenomics approach
Source: BMC Bioinformatics. 2008 Sep 6;9:363. doi: 10.1186/1471-2105-9-363 (PMC2553090; doi:10.1186/1471-2105-9-363)
Supplement: Additional file 2 — Source and data. Source code (under GPL license) and benchmark used in the experiments in a compressed archive checker.tgz. [file 1471-2105-9-363-S2.tgz › chemker/data/chemogenomics/glida/compfiles/mol/L001033.mol]

L001033.mol


 31 32  0     0  0  0  0  0  0999 V2000
    0.0000    0.0000    0.0000 S   0  0  0  0  0  0  0  0  0  0  0  0
   -1.4289    0.0000    0.0000 N   0  0  0  0  0  0  0  0  0  0  0  0
   -0.7145    1.2375    0.0000 N   0  3  0  0  0  0  0  0  0  0  0  0
    0.7145    1.2375    0.0000 C   0  0  0  0  0  0  0  0  0  0  0  0
   -1.4289   -0.8250    0.0000 C   0  0  0  0  0  0  0  0  0  0  0  0
    0.7145    0.4125    0.0000 C   0  0  0  0  0  0  0  0  0  0  0  0
    0.0000    1.6500    0.0000 C   0  0  0  0  0  0  0  0  0  0  0  0
   -0.7145   -1.2375    0.0000 C   0  0  0  0  0  0  0  0  0  0  0  0
   -2.1435   -1.2375    0.0000 C   0  0  0  0  0  0  0  0  0  0  0  0
   -0.7145    0.4125    0.0000 C   0  0  0  0  0  0  0  0  0  0  0  0
   -0.7145   -2.0625    0.0000 C   0  0  0  0  0  0  0  0  0  0  0  0
   -2.1435   -2.0625    0.0000 C   0  0  0  0  0  0  0  0  0  0  0  0
    0.0000   -0.8250    0.0000 C   0  0  0  0  0  0  0  0  0  0  0  0
   -2.8579   -0.8250    0.0000 C   0  0  0  0  0  0  0  0  0  0  0  0
   -1.4289   -2.4751    0.0000 C   0  0  0  0  0  0  0  0  0  0  0  0
    1.2182    1.1487    0.0000 H   0  0  0  0  0  0  0  0  0  0  0  0
    0.8895    1.7182    0.0000 H   0  0  0  0  0  0  0  0  0  0  0  0
    0.8895   -0.0681    0.0000 H   0  0  0  0  0  0  0  0  0  0  0  0
    1.2182    0.5014    0.0000 H   0  0  0  0  0  0  0  0  0  0  0  0
    0.3288    2.0418    0.0000 H   0  0  0  0  0  0  0  0  0  0  0  0
   -0.3288    2.0418    0.0000 H   0  0  0  0  0  0  0  0  0  0  0  0
   -1.8720    0.2558    0.0000 H   0  0  0  0  0  0  0  0  0  0  0  0
   -0.2715   -2.3183    0.0000 H   0  0  0  0  0  0  0  0  0  0  0  0
   -2.5864   -2.3183    0.0000 H   0  0  0  0  0  0  0  0  0  0  0  0
    0.4430   -0.5693    0.0000 H   0  0  0  0  0  0  0  0  0  0  0  0
   -0.2558   -0.3821    0.0000 H   0  0  0  0  0  0  0  0  0  0  0  0
    0.2558   -1.2680    0.0000 H   0  0  0  0  0  0  0  0  0  0  0  0
   -2.6022   -0.3821    0.0000 H   0  0  0  0  0  0  0  0  0  0  0  0
   -3.3009   -0.5693    0.0000 H   0  0  0  0  0  0  0  0  0  0  0  0
   -3.1137   -1.2680    0.0000 H   0  0  0  0  0  0  0  0  0  0  0  0
   -1.4289   -2.9866    0.0000 H   0  0  0  0  0  0  0  0  0  0  0  0
  1  6  1  0  0  0  0
  1 10  1  0  0  0  0
  2  5  1  0  0  0  0
  2 10  1  0  0  0  0
  2 22  1  0  0  0  0
  3  7  1  0  0  0  0
  3 10  2  0  0  0  0
  4  6  1  0  0  0  0
  4  7  1  0  0  0  0
  4 16  1  0  0  0  0
  4 17  1  0  0  0  0
  5  8  2  0  0  0  0
  5  9  1  0  0  0  0
  6 18  1  0  0  0  0
  6 19  1  0  0  0  0
  7 20  1  0  0  0  0
  7 21  1  0  0  0  0
  8 11  1  0  0  0  0
  8 13  1  0  0  0  0
  9 12  2  0  0  0  0
  9 14  1  0  0  0  0
 11 15  2  0  0  0  0
 11 23  1  0  0  0  0
 12 15  1  0  0  0  0
 12 24  1  0  0  0  0
 13 25  1  0  0  0  0
 13 26  1  0  0  0  0
 13 27  1  0  0  0  0
 14 28  1  0  0  0  0
 14 29  1  0  0  0  0
 14 30  1  0  0  0  0
 15 31  1  0  0  0  0
M  CHG  1   3   1
M  END
