# Supplementary material for: Virtual screening of GPCRs: An in silico chemogenomics approach
Source: BMC Bioinformatics. 2008 Sep 6;9:363. doi: 10.1186/1471-2105-9-363 (PMC2553090; doi:10.1186/1471-2105-9-363)
Supplement: Additional file 2 — Source and data. Source code (under GPL license) and benchmark used in the experiments in a compressed archive checker.tgz. [file 1471-2105-9-363-S2.tgz › chemker/data/chemogenomics/glida/compfiles/mol/L001037.mol]

L001037.mol


 35 37  0     0  0  0  0  0  0999 V2000
    0.0000    0.0000    0.0000 O   0  0  0  0  0  0  0  0  0  0  0  0
    0.0000    2.4750    0.0000 O   0  0  0  0  0  0  0  0  0  0  0  0
    2.9091    2.4949    0.0000 O   0  5  0  0  0  0  0  0  0  0  0  0
    3.6283    1.2602    0.0000 O   0  0  0  0  0  0  0  0  0  0  0  0
    1.4519   -0.0286    0.0000 N   0  0  0  0  0  0  0  0  0  0  0  0
    2.9123   -0.0200    0.0000 N   0  0  0  0  0  0  0  0  0  0  0  0
   -2.9124    1.6699    0.0000 C   0  0  0  0  0  0  0  0  0  0  0  0
   -2.1995    1.2547    0.0000 C   0  0  0  0  0  0  0  0  0  0  0  0
   -0.7145    1.2375    0.0000 C   0  0  0  0  0  0  0  0  0  0  0  0
   -1.4520    1.6785    0.0000 C   0  0  0  0  0  0  0  0  0  0  0  0
   -0.7145    0.4125    0.0000 C   0  0  0  0  0  0  0  0  0  0  0  0
   -2.1995    0.3953    0.0000 C   0  0  0  0  0  0  0  0  0  0  0  0
    0.7144    1.2375    0.0000 C   0  0  0  0  0  0  0  0  0  0  0  0
    0.0000    1.6500    0.0000 C   0  0  0  0  0  0  0  0  0  0  0  0
   -3.6284    1.2602    0.0000 C   0  0  0  0  0  0  0  0  0  0  0  0
   -2.9092    2.4949    0.0000 C   0  0  0  0  0  0  0  0  0  0  0  0
   -1.4520   -0.0286    0.0000 C   0  0  0  0  0  0  0  0  0  0  0  0
    0.7144    0.4125    0.0000 C   0  0  0  0  0  0  0  0  0  0  0  0
    1.4519    1.6785    0.0000 C   0  0  0  0  0  0  0  0  0  0  0  0
    2.1994    1.2547    0.0000 C   0  0  0  0  0  0  0  0  0  0  0  0
    2.1994    0.3953    0.0000 C   0  0  0  0  0  0  0  0  0  0  0  0
    2.9123    1.6699    0.0000 C   0  0  0  0  0  0  0  0  0  0  0  0
   -3.3543    1.9274    0.0000 H   0  0  0  0  0  0  0  0  0  0  0  0
   -1.4460    2.1900    0.0000 H   0  0  0  0  0  0  0  0  0  0  0  0
   -2.6415    0.1379    0.0000 H   0  0  0  0  0  0  0  0  0  0  0  0
   -4.0723    1.0061    0.0000 H   0  0  0  0  0  0  0  0  0  0  0  0
   -3.3744    0.8162    0.0000 H   0  0  0  0  0  0  0  0  0  0  0  0
   -3.8824    1.7041    0.0000 H   0  0  0  0  0  0  0  0  0  0  0  0
   -2.3977    2.4929    0.0000 H   0  0  0  0  0  0  0  0  0  0  0  0
   -2.9072    3.0064    0.0000 H   0  0  0  0  0  0  0  0  0  0  0  0
   -3.4207    2.4968    0.0000 H   0  0  0  0  0  0  0  0  0  0  0  0
   -1.4460   -0.5401    0.0000 H   0  0  0  0  0  0  0  0  0  0  0  0
    1.4460    2.1900    0.0000 H   0  0  0  0  0  0  0  0  0  0  0  0
    2.9103   -0.5315    0.0000 H   0  0  0  0  0  0  0  0  0  0  0  0
    3.3562    0.2341    0.0000 H   0  0  0  0  0  0  0  0  0  0  0  0
  1 11  1  0  0  0  0
  1 18  1  0  0  0  0
  2 14  2  0  0  0  0
  3 22  1  0  0  0  0
  4 22  2  0  0  0  0
  5 18  2  0  0  0  0
  5 21  1  0  0  0  0
  6 21  1  0  0  0  0
  6 34  1  0  0  0  0
  6 35  1  0  0  0  0
  7  8  1  0  0  0  0
  7 15  1  0  0  0  0
  7 16  1  0  0  0  0
  7 23  1  0  0  0  0
  8 10  2  0  0  0  0
  8 12  1  0  0  0  0
  9 10  1  0  0  0  0
  9 11  2  0  0  0  0
  9 14  1  0  0  0  0
 10 24  1  0  0  0  0
 11 17  1  0  0  0  0
 12 17  2  0  0  0  0
 12 25  1  0  0  0  0
 13 14  1  0  0  0  0
 13 18  1  0  0  0  0
 13 19  2  0  0  0  0
 15 26  1  0  0  0  0
 15 27  1  0  0  0  0
 15 28  1  0  0  0  0
 16 29  1  0  0  0  0
 16 30  1  0  0  0  0
 16 31  1  0  0  0  0
 17 32  1  0  0  0  0
 19 20  1  0  0  0  0
 19 33  1  0  0  0  0
 20 21  2  0  0  0  0
 20 22  1  0  0  0  0
M  CHG  1   3  -1
M  END
