# Supplementary material for: Virtual screening of GPCRs: An in silico chemogenomics approach
Source: BMC Bioinformatics. 2008 Sep 6;9:363. doi: 10.1186/1471-2105-9-363 (PMC2553090; doi:10.1186/1471-2105-9-363)
Supplement: Additional file 2 — Source and data. Source code (under GPL license) and benchmark used in the experiments in a compressed archive checker.tgz. [file 1471-2105-9-363-S2.tgz › chemker/data/chemogenomics/glida/compfiles/mol/L001045.mol]

L001045.mol


 51 53  0     1  0  0  0  0  0999 V2000
    0.0000    0.0000    0.0000 O   0  0  0  0  0  0  0  0  0  0  0  0
   -2.0625   -0.7145    0.0000 O   0  0  0  0  0  0  0  0  0  0  0  0
    0.0000   -1.4289    0.0000 O   0  0  0  0  0  0  0  0  0  0  0  0
    2.0946    0.4125    0.0000 N   0  3  0  0  0  0  0  0  0  0  0  0
    1.3100    0.6674    0.0000 C   0  0  0  0  0  0  0  0  0  0  0  0
    0.8250    0.0000    0.0000 C   0  0  3  0  0  0  0  0  0  0  0  0
    2.0946   -0.4125    0.0000 C   0  0  0  0  0  0  0  0  0  0  0  0
   -1.2375    0.1106    0.0000 C   0  0  0  0  0  0  0  0  0  0  0  0
    1.3100   -0.6674    0.0000 C   0  0  0  0  0  0  0  0  0  0  0  0
   -1.2375   -0.7145    0.0000 C   0  0  3  0  0  0  0  0  0  0  0  0
   -1.9050    0.5955    0.0000 C   0  0  0  0  0  0  0  0  0  0  0  0
   -0.5701    0.5955    0.0000 C   0  0  0  0  0  0  0  0  0  0  0  0
   -1.6500    1.3801    0.0000 C   0  0  0  0  0  0  0  0  0  0  0  0
   -0.8250    1.3801    0.0000 C   0  0  0  0  0  0  0  0  0  0  0  0
    2.9196    0.4125    0.0000 C   0  0  0  0  0  0  0  0  0  0  0  0
    2.3496    1.1972    0.0000 C   0  0  0  0  0  0  0  0  0  0  0  0
   -0.4125   -0.7145    0.0000 C   0  0  0  0  0  0  0  0  0  0  0  0
   -1.2375   -1.5395    0.0000 C   0  0  0  0  0  0  0  0  0  0  0  0
   -0.5231   -1.9520    0.0000 C   0  0  0  0  0  0  0  0  0  0  0  0
   -1.9520   -1.9520    0.0000 C   0  0  0  0  0  0  0  0  0  0  0  0
   -0.5231   -2.7770    0.0000 C   0  0  0  0  0  0  0  0  0  0  0  0
   -1.9520   -2.7770    0.0000 C   0  0  0  0  0  0  0  0  0  0  0  0
   -1.2375   -3.1895    0.0000 C   0  0  0  0  0  0  0  0  0  0  0  0
    0.8669    0.9232    0.0000 H   0  0  0  0  0  0  0  0  0  0  0  0
    1.5180    1.1347    0.0000 H   0  0  0  0  0  0  0  0  0  0  0  0
    0.5928   -0.4557    0.0000 H   0  0  0  0  0  0  0  0  0  0  0  0
    2.6033   -0.3590    0.0000 H   0  0  0  0  0  0  0  0  0  0  0  0
    2.2009   -0.9128    0.0000 H   0  0  0  0  0  0  0  0  0  0  0  0
   -1.6933   -0.1217    0.0000 H   0  0  0  0  0  0  0  0  0  0  0  0
    1.5180   -1.1347    0.0000 H   0  0  0  0  0  0  0  0  0  0  0  0
    0.8669   -0.9232    0.0000 H   0  0  0  0  0  0  0  0  0  0  0  0
   -2.1607    0.1525    0.0000 H   0  0  0  0  0  0  0  0  0  0  0  0
   -2.3723    0.8035    0.0000 H   0  0  0  0  0  0  0  0  0  0  0  0
   -0.1028    0.8035    0.0000 H   0  0  0  0  0  0  0  0  0  0  0  0
   -0.3143    0.1525    0.0000 H   0  0  0  0  0  0  0  0  0  0  0  0
   -2.1504    1.4864    0.0000 H   0  0  0  0  0  0  0  0  0  0  0  0
   -1.5966    1.8888    0.0000 H   0  0  0  0  0  0  0  0  0  0  0  0
   -0.8785    1.8888    0.0000 H   0  0  0  0  0  0  0  0  0  0  0  0
   -0.3246    1.4864    0.0000 H   0  0  0  0  0  0  0  0  0  0  0  0
    2.9196   -0.0990    0.0000 H   0  0  0  0  0  0  0  0  0  0  0  0
    3.4311    0.4125    0.0000 H   0  0  0  0  0  0  0  0  0  0  0  0
    2.9196    0.9240    0.0000 H   0  0  0  0  0  0  0  0  0  0  0  0
    1.8631    1.3553    0.0000 H   0  0  0  0  0  0  0  0  0  0  0  0
    2.5076    1.6836    0.0000 H   0  0  0  0  0  0  0  0  0  0  0  0
    2.8360    1.0391    0.0000 H   0  0  0  0  0  0  0  0  0  0  0  0
   -2.3183   -0.2715    0.0000 H   0  0  0  0  0  0  0  0  0  0  0  0
   -0.0800   -1.6962    0.0000 H   0  0  0  0  0  0  0  0  0  0  0  0
   -2.3950   -1.6962    0.0000 H   0  0  0  0  0  0  0  0  0  0  0  0
   -0.0800   -3.0328    0.0000 H   0  0  0  0  0  0  0  0  0  0  0  0
   -2.3950   -3.0328    0.0000 H   0  0  0  0  0  0  0  0  0  0  0  0
   -1.2375   -3.7010    0.0000 H   0  0  0  0  0  0  0  0  0  0  0  0
  1  6  1  0  0  0  0
  1 17  1  0  0  0  0
  2 10  1  0  0  0  0
  2 46  1  0  0  0  0
  3 17  2  0  0  0  0
  4  5  1  0  0  0  0
  4  7  1  0  0  0  0
  4 15  1  0  0  0  0
  4 16  1  0  0  0  0
  5  6  1  0  0  0  0
  5 24  1  0  0  0  0
  5 25  1  0  0  0  0
  6  9  1  0  0  0  0
  6 26  1  0  0  0  0
  7  9  1  0  0  0  0
  7 27  1  0  0  0  0
  7 28  1  0  0  0  0
  8 10  1  0  0  0  0
  8 11  1  0  0  0  0
  8 12  1  0  0  0  0
  8 29  1  0  0  0  0
  9 30  1  0  0  0  0
  9 31  1  0  0  0  0
 10 17  1  0  0  0  0
 10 18  1  0  0  0  0
 11 13  1  0  0  0  0
 11 32  1  0  0  0  0
 11 33  1  0  0  0  0
 12 14  1  0  0  0  0
 12 34  1  0  0  0  0
 12 35  1  0  0  0  0
 13 14  1  0  0  0  0
 13 36  1  0  0  0  0
 13 37  1  0  0  0  0
 14 38  1  0  0  0  0
 14 39  1  0  0  0  0
 15 40  1  0  0  0  0
 15 41  1  0  0  0  0
 15 42  1  0  0  0  0
 16 43  1  0  0  0  0
 16 44  1  0  0  0  0
 16 45  1  0  0  0  0
 18 19  2  0  0  0  0
 18 20  1  0  0  0  0
 19 21  1  0  0  0  0
 19 47  1  0  0  0  0
 20 22  2  0  0  0  0
 20 48  1  0  0  0  0
 21 23  2  0  0  0  0
 21 49  1  0  0  0  0
 22 23  1  0  0  0  0
 22 50  1  0  0  0  0
 23 51  1  0  0  0  0
M  CHG  1   4   1
M  END
