# Supplementary material for: Virtual screening of GPCRs: An in silico chemogenomics approach
Source: BMC Bioinformatics. 2008 Sep 6;9:363. doi: 10.1186/1471-2105-9-363 (PMC2553090; doi:10.1186/1471-2105-9-363)
Supplement: Additional file 2 — Source and data. Source code (under GPL license) and benchmark used in the experiments in a compressed archive checker.tgz. [file 1471-2105-9-363-S2.tgz › chemker/data/chemogenomics/glida/compfiles/mol/L001052.mol]

L001052.mol


 38 38  0     0  0  0  0  0  0999 V2000
    0.0000    0.0000    0.0000 O   0  0  0  0  0  0  0  0  0  0  0  0
    2.1435    2.0625    0.0000 N   0  3  0  0  0  0  0  0  0  0  0  0
    1.4290    0.0000    0.0000 N   0  0  0  0  0  0  0  0  0  0  0  0
    0.7145   -3.7126    0.0000 N   0  0  0  0  0  0  0  0  0  0  0  0
    2.1435    1.2375    0.0000 C   0  0  0  0  0  0  0  0  0  0  0  0
    2.8579    2.4751    0.0000 C   0  0  0  0  0  0  0  0  0  0  0  0
    1.4290    2.4751    0.0000 C   0  0  0  0  0  0  0  0  0  0  0  0
    1.4290    0.8250    0.0000 C   0  0  0  0  0  0  0  0  0  0  0  0
    2.8579    3.3001    0.0000 C   0  0  0  0  0  0  0  0  0  0  0  0
    1.4290    3.3001    0.0000 C   0  0  0  0  0  0  0  0  0  0  0  0
    0.7145   -0.4125    0.0000 C   0  0  0  0  0  0  0  0  0  0  0  0
    0.7145   -1.2375    0.0000 C   0  0  0  0  0  0  0  0  0  0  0  0
    1.4290   -1.6500    0.0000 C   0  0  0  0  0  0  0  0  0  0  0  0
    0.0000   -1.6500    0.0000 C   0  0  0  0  0  0  0  0  0  0  0  0
    1.4290   -2.4751    0.0000 C   0  0  0  0  0  0  0  0  0  0  0  0
    0.0000   -2.4751    0.0000 C   0  0  0  0  0  0  0  0  0  0  0  0
    0.7145   -2.8876    0.0000 C   0  0  0  0  0  0  0  0  0  0  0  0
    2.6472    1.3264    0.0000 H   0  0  0  0  0  0  0  0  0  0  0  0
    2.3184    0.7569    0.0000 H   0  0  0  0  0  0  0  0  0  0  0  0
    3.0329    1.9944    0.0000 H   0  0  0  0  0  0  0  0  0  0  0  0
    3.3617    2.5639    0.0000 H   0  0  0  0  0  0  0  0  0  0  0  0
    1.2540    1.9944    0.0000 H   0  0  0  0  0  0  0  0  0  0  0  0
    0.9253    2.5639    0.0000 H   0  0  0  0  0  0  0  0  0  0  0  0
    0.9253    0.7362    0.0000 H   0  0  0  0  0  0  0  0  0  0  0  0
    1.2540    1.3057    0.0000 H   0  0  0  0  0  0  0  0  0  0  0  0
    3.3695    3.3001    0.0000 H   0  0  0  0  0  0  0  0  0  0  0  0
    2.3464    3.3001    0.0000 H   0  0  0  0  0  0  0  0  0  0  0  0
    2.8579    3.8116    0.0000 H   0  0  0  0  0  0  0  0  0  0  0  0
    0.9175    3.3001    0.0000 H   0  0  0  0  0  0  0  0  0  0  0  0
    1.4290    3.8116    0.0000 H   0  0  0  0  0  0  0  0  0  0  0  0
    1.9405    3.3001    0.0000 H   0  0  0  0  0  0  0  0  0  0  0  0
    1.8720   -0.2558    0.0000 H   0  0  0  0  0  0  0  0  0  0  0  0
    1.8720   -1.3943    0.0000 H   0  0  0  0  0  0  0  0  0  0  0  0
   -0.4430   -1.3943    0.0000 H   0  0  0  0  0  0  0  0  0  0  0  0
    1.8720   -2.7308    0.0000 H   0  0  0  0  0  0  0  0  0  0  0  0
   -0.4430   -2.7308    0.0000 H   0  0  0  0  0  0  0  0  0  0  0  0
    1.1575   -3.9683    0.0000 H   0  0  0  0  0  0  0  0  0  0  0  0
    0.2715   -3.9683    0.0000 H   0  0  0  0  0  0  0  0  0  0  0  0
  1 11  2  0  0  0  0
  2  5  1  0  0  0  0
  2  6  1  0  0  0  0
  2  7  1  0  0  0  0
  3  8  1  0  0  0  0
  3 11  1  0  0  0  0
  3 32  1  0  0  0  0
  4 17  1  0  0  0  0
  4 37  1  0  0  0  0
  4 38  1  0  0  0  0
  5  8  1  0  0  0  0
  5 18  1  0  0  0  0
  5 19  1  0  0  0  0
  6  9  1  0  0  0  0
  6 20  1  0  0  0  0
  6 21  1  0  0  0  0
  7 10  1  0  0  0  0
  7 22  1  0  0  0  0
  7 23  1  0  0  0  0
  8 24  1  0  0  0  0
  8 25  1  0  0  0  0
  9 26  1  0  0  0  0
  9 27  1  0  0  0  0
  9 28  1  0  0  0  0
 10 29  1  0  0  0  0
 10 30  1  0  0  0  0
 10 31  1  0  0  0  0
 11 12  1  0  0  0  0
 12 13  2  0  0  0  0
 12 14  1  0  0  0  0
 13 15  1  0  0  0  0
 13 33  1  0  0  0  0
 14 16  2  0  0  0  0
 14 34  1  0  0  0  0
 15 17  2  0  0  0  0
 15 35  1  0  0  0  0
 16 17  1  0  0  0  0
 16 36  1  0  0  0  0
M  CHG  1   2   1
M  END
