# Supplementary material for: Virtual screening of GPCRs: An in silico chemogenomics approach
Source: BMC Bioinformatics. 2008 Sep 6;9:363. doi: 10.1186/1471-2105-9-363 (PMC2553090; doi:10.1186/1471-2105-9-363)
Supplement: Additional file 2 — Source and data. Source code (under GPL license) and benchmark used in the experiments in a compressed archive checker.tgz. [file 1471-2105-9-363-S2.tgz › chemker/data/chemogenomics/glida/compfiles/mol/L001055.mol]

L001055.mol


 24 25  0     0  0  0  0  0  0999 V2000
    0.0000    0.0000    0.0000 Cl  0  0  0  0  0  0  0  0  0  0  0  0
    1.4290    2.4751    0.0000 N   0  0  0  0  0  0  0  0  0  0  0  0
    1.4290    4.1251    0.0000 N   0  3  0  0  0  0  0  0  0  0  0  0
    0.7145    1.2375    0.0000 N   0  0  0  0  0  0  0  0  0  0  0  0
    2.1435    0.4125    0.0000 N   0  0  0  0  0  0  0  0  0  0  0  0
    2.1435    2.8876    0.0000 C   0  0  0  0  0  0  0  0  0  0  0  0
    0.7145    2.8876    0.0000 C   0  0  0  0  0  0  0  0  0  0  0  0
    2.1435    3.7126    0.0000 C   0  0  0  0  0  0  0  0  0  0  0  0
    0.7145    3.7126    0.0000 C   0  0  0  0  0  0  0  0  0  0  0  0
    1.4290    1.6500    0.0000 C   0  0  0  0  0  0  0  0  0  0  0  0
    2.1435    1.2375    0.0000 C   0  0  0  0  0  0  0  0  0  0  0  0
    0.7145    0.4125    0.0000 C   0  0  0  0  0  0  0  0  0  0  0  0
    1.4290    0.0000    0.0000 C   0  0  0  0  0  0  0  0  0  0  0  0
    2.3184    2.4069    0.0000 H   0  0  0  0  0  0  0  0  0  0  0  0
    2.6472    2.9764    0.0000 H   0  0  0  0  0  0  0  0  0  0  0  0
    0.2107    2.9764    0.0000 H   0  0  0  0  0  0  0  0  0  0  0  0
    0.5396    2.4069    0.0000 H   0  0  0  0  0  0  0  0  0  0  0  0
    2.6472    3.6237    0.0000 H   0  0  0  0  0  0  0  0  0  0  0  0
    2.3184    4.1932    0.0000 H   0  0  0  0  0  0  0  0  0  0  0  0
    0.5396    4.1932    0.0000 H   0  0  0  0  0  0  0  0  0  0  0  0
    0.2107    3.6237    0.0000 H   0  0  0  0  0  0  0  0  0  0  0  0
    1.4290    4.6366    0.0000 H   0  0  0  0  0  0  0  0  0  0  0  0
    2.5864    1.4933    0.0000 H   0  0  0  0  0  0  0  0  0  0  0  0
    1.4290   -0.5115    0.0000 H   0  0  0  0  0  0  0  0  0  0  0  0
  1 12  1  0  0  0  0
  2  6  1  0  0  0  0
  2  7  1  0  0  0  0
  2 10  1  0  0  0  0
  3  8  1  0  0  0  0
  3  9  1  0  0  0  0
  3 22  1  0  0  0  0
  4 10  1  0  0  0  0
  4 12  2  0  0  0  0
  5 11  1  0  0  0  0
  5 13  2  0  0  0  0
  6  8  1  0  0  0  0
  6 14  1  0  0  0  0
  6 15  1  0  0  0  0
  7  9  1  0  0  0  0
  7 16  1  0  0  0  0
  7 17  1  0  0  0  0
  8 18  1  0  0  0  0
  8 19  1  0  0  0  0
  9 20  1  0  0  0  0
  9 21  1  0  0  0  0
 10 11  2  0  0  0  0
 11 23  1  0  0  0  0
 12 13  1  0  0  0  0
 13 24  1  0  0  0  0
M  CHG  1   3   1
M  END
