# Supplementary material for: Virtual screening of GPCRs: An in silico chemogenomics approach
Source: BMC Bioinformatics. 2008 Sep 6;9:363. doi: 10.1186/1471-2105-9-363 (PMC2553090; doi:10.1186/1471-2105-9-363)
Supplement: Additional file 2 — Source and data. Source code (under GPL license) and benchmark used in the experiments in a compressed archive checker.tgz. [file 1471-2105-9-363-S2.tgz › chemker/data/chemogenomics/glida/compfiles/mol/L001076.mol]

L001076.mol


 42 43  0     1  0  0  0  0  0999 V2000
    0.0000    0.0000    0.0000 O   0  0  0  0  0  0  0  0  0  0  0  0
    1.6500   -1.4290    0.0000 N   0  3  0  0  0  0  0  0  0  0  0  0
   -1.5395    1.2375    0.0000 N   0  0  0  0  0  0  0  0  0  0  0  0
   -0.8250    0.0000    0.0000 C   0  0  3  0  0  0  0  0  0  0  0  0
   -0.8250   -0.8250    0.0000 C   0  0  0  0  0  0  0  0  0  0  0  0
   -0.8250    0.8250    0.0000 C   0  0  0  0  0  0  0  0  0  0  0  0
   -1.6500    0.0000    0.0000 C   0  0  0  0  0  0  0  0  0  0  0  0
    0.4125   -0.7145    0.0000 C   0  0  0  0  0  0  0  0  0  0  0  0
    1.2375   -0.7145    0.0000 C   0  0  0  0  0  0  0  0  0  0  0  0
   -0.1106   -1.2375    0.0000 C   0  0  0  0  0  0  0  0  0  0  0  0
   -1.5395   -1.2375    0.0000 C   0  0  0  0  0  0  0  0  0  0  0  0
   -0.1106    1.2375    0.0000 C   0  0  0  0  0  0  0  0  0  0  0  0
   -0.1106   -2.0625    0.0000 C   0  0  0  0  0  0  0  0  0  0  0  0
   -1.5395   -2.0625    0.0000 C   0  0  0  0  0  0  0  0  0  0  0  0
   -0.1106    2.0625    0.0000 C   0  0  0  0  0  0  0  0  0  0  0  0
   -0.8250   -2.4751    0.0000 C   0  0  0  0  0  0  0  0  0  0  0  0
    2.4751   -1.4290    0.0000 C   0  0  0  0  0  0  0  0  0  0  0  0
    1.2375   -2.1435    0.0000 C   0  0  0  0  0  0  0  0  0  0  0  0
   -1.5395    2.0625    0.0000 C   0  0  0  0  0  0  0  0  0  0  0  0
   -0.8250    2.4751    0.0000 C   0  0  0  0  0  0  0  0  0  0  0  0
   -1.6500    0.5115    0.0000 H   0  0  0  0  0  0  0  0  0  0  0  0
   -2.1615    0.0000    0.0000 H   0  0  0  0  0  0  0  0  0  0  0  0
   -1.6500   -0.5115    0.0000 H   0  0  0  0  0  0  0  0  0  0  0  0
    0.5014   -1.2182    0.0000 H   0  0  0  0  0  0  0  0  0  0  0  0
   -0.0681   -0.8895    0.0000 H   0  0  0  0  0  0  0  0  0  0  0  0
    1.1487   -0.2107    0.0000 H   0  0  0  0  0  0  0  0  0  0  0  0
    1.7182   -0.5396    0.0000 H   0  0  0  0  0  0  0  0  0  0  0  0
    0.3325   -0.9818    0.0000 H   0  0  0  0  0  0  0  0  0  0  0  0
   -1.9825   -0.9818    0.0000 H   0  0  0  0  0  0  0  0  0  0  0  0
    0.3325    0.9818    0.0000 H   0  0  0  0  0  0  0  0  0  0  0  0
    0.3325   -2.3183    0.0000 H   0  0  0  0  0  0  0  0  0  0  0  0
   -1.9825   -2.3183    0.0000 H   0  0  0  0  0  0  0  0  0  0  0  0
    0.3325    2.3183    0.0000 H   0  0  0  0  0  0  0  0  0  0  0  0
   -0.8250   -2.9866    0.0000 H   0  0  0  0  0  0  0  0  0  0  0  0
    2.4751   -1.9405    0.0000 H   0  0  0  0  0  0  0  0  0  0  0  0
    2.9866   -1.4290    0.0000 H   0  0  0  0  0  0  0  0  0  0  0  0
    2.4751   -0.9175    0.0000 H   0  0  0  0  0  0  0  0  0  0  0  0
    0.7946   -1.8877    0.0000 H   0  0  0  0  0  0  0  0  0  0  0  0
    0.9818   -2.5864    0.0000 H   0  0  0  0  0  0  0  0  0  0  0  0
    1.6805   -2.3992    0.0000 H   0  0  0  0  0  0  0  0  0  0  0  0
   -1.9825    2.3183    0.0000 H   0  0  0  0  0  0  0  0  0  0  0  0
   -0.8250    2.9866    0.0000 H   0  0  0  0  0  0  0  0  0  0  0  0
  1  4  1  0  0  0  0
  1  8  1  0  0  0  0
  2  9  1  0  0  0  0
  2 17  1  0  0  0  0
  2 18  1  0  0  0  0
  3  6  1  0  0  0  0
  3 19  2  0  0  0  0
  4  5  1  0  0  0  0
  4  6  1  0  0  0  0
  4  7  1  0  0  0  0
  5 10  2  0  0  0  0
  5 11  1  0  0  0  0
  6 12  2  0  0  0  0
  7 21  1  0  0  0  0
  7 22  1  0  0  0  0
  7 23  1  0  0  0  0
  8  9  1  0  0  0  0
  8 24  1  0  0  0  0
  8 25  1  0  0  0  0
  9 26  1  0  0  0  0
  9 27  1  0  0  0  0
 10 13  1  0  0  0  0
 10 28  1  0  0  0  0
 11 14  2  0  0  0  0
 11 29  1  0  0  0  0
 12 15  1  0  0  0  0
 12 30  1  0  0  0  0
 13 16  2  0  0  0  0
 13 31  1  0  0  0  0
 14 16  1  0  0  0  0
 14 32  1  0  0  0  0
 15 20  2  0  0  0  0
 15 33  1  0  0  0  0
 16 34  1  0  0  0  0
 17 35  1  0  0  0  0
 17 36  1  0  0  0  0
 17 37  1  0  0  0  0
 18 38  1  0  0  0  0
 18 39  1  0  0  0  0
 18 40  1  0  0  0  0
 19 20  1  0  0  0  0
 19 41  1  0  0  0  0
 20 42  1  0  0  0  0
M  CHG  1   2   1
M  END
