# Supplementary material for: Virtual screening of GPCRs: An in silico chemogenomics approach
Source: BMC Bioinformatics. 2008 Sep 6;9:363. doi: 10.1186/1471-2105-9-363 (PMC2553090; doi:10.1186/1471-2105-9-363)
Supplement: Additional file 2 — Source and data. Source code (under GPL license) and benchmark used in the experiments in a compressed archive checker.tgz. [file 1471-2105-9-363-S2.tgz › chemker/data/chemogenomics/glida/compfiles/mol/L001077.mol]

L001077.mol


 24 24  0     1  0  0  0  0  0999 V2000
    0.0000    0.0000    0.0000 O   0  0  0  0  0  0  0  0  0  0  0  0
    1.4290    0.8250    0.0000 N   0  3  0  0  0  0  0  0  0  0  0  0
    0.7145   -0.4125    0.0000 C   0  0  3  0  0  0  0  0  0  0  0  0
    1.4290    0.0000    0.0000 C   0  0  3  0  0  0  0  0  0  0  0  0
    0.7145   -1.2375    0.0000 C   0  0  0  0  0  0  0  0  0  0  0  0
    2.1435   -0.4125    0.0000 C   0  0  0  0  0  0  0  0  0  0  0  0
    1.4290   -1.6500    0.0000 C   0  0  0  0  0  0  0  0  0  0  0  0
    0.0000   -1.6500    0.0000 C   0  0  0  0  0  0  0  0  0  0  0  0
    1.4290   -2.4751    0.0000 C   0  0  0  0  0  0  0  0  0  0  0  0
    0.0000   -2.4751    0.0000 C   0  0  0  0  0  0  0  0  0  0  0  0
    0.7145   -2.8876    0.0000 C   0  0  0  0  0  0  0  0  0  0  0  0
    0.7145    0.0990    0.0000 H   0  0  0  0  0  0  0  0  0  0  0  0
    1.8720    0.2558    0.0000 H   0  0  0  0  0  0  0  0  0  0  0  0
    2.5864   -0.6683    0.0000 H   0  0  0  0  0  0  0  0  0  0  0  0
    2.3992    0.0304    0.0000 H   0  0  0  0  0  0  0  0  0  0  0  0
    1.8877   -0.8555    0.0000 H   0  0  0  0  0  0  0  0  0  0  0  0
    1.8720   -1.3943    0.0000 H   0  0  0  0  0  0  0  0  0  0  0  0
   -0.4430   -1.3943    0.0000 H   0  0  0  0  0  0  0  0  0  0  0  0
    1.8720    1.0808    0.0000 H   0  0  0  0  0  0  0  0  0  0  0  0
    0.9860    1.0808    0.0000 H   0  0  0  0  0  0  0  0  0  0  0  0
    0.0000    0.5115    0.0000 H   0  0  0  0  0  0  0  0  0  0  0  0
    1.8720   -2.7308    0.0000 H   0  0  0  0  0  0  0  0  0  0  0  0
   -0.4430   -2.7308    0.0000 H   0  0  0  0  0  0  0  0  0  0  0  0
    0.7145   -3.3991    0.0000 H   0  0  0  0  0  0  0  0  0  0  0  0
  1  3  1  0  0  0  0
  1 21  1  0  0  0  0
  2  4  1  0  0  0  0
  2 19  1  0  0  0  0
  2 20  1  0  0  0  0
  3  4  1  0  0  0  0
  3  5  1  0  0  0  0
  3 12  1  0  0  0  0
  4  6  1  0  0  0  0
  4 13  1  0  0  0  0
  5  7  2  0  0  0  0
  5  8  1  0  0  0  0
  6 14  1  0  0  0  0
  6 15  1  0  0  0  0
  6 16  1  0  0  0  0
  7  9  1  0  0  0  0
  7 17  1  0  0  0  0
  8 10  2  0  0  0  0
  8 18  1  0  0  0  0
  9 11  2  0  0  0  0
  9 22  1  0  0  0  0
 10 11  1  0  0  0  0
 10 23  1  0  0  0  0
 11 24  1  0  0  0  0
M  CHG  1   2   1
M  END
