# Supplementary material for: Virtual screening of GPCRs: An in silico chemogenomics approach
Source: BMC Bioinformatics. 2008 Sep 6;9:363. doi: 10.1186/1471-2105-9-363 (PMC2553090; doi:10.1186/1471-2105-9-363)
Supplement: Additional file 2 — Source and data. Source code (under GPL license) and benchmark used in the experiments in a compressed archive checker.tgz. [file 1471-2105-9-363-S2.tgz › chemker/data/chemogenomics/glida/compfiles/mol/L001078.mol]

L001078.mol


 42 42  0     0  0  0  0  0  0999 V2000
    0.0000    0.0000    0.0000 Cl  0  0  0  0  0  0  0  0  0  0  0  0
   -2.8579    1.6500    0.0000 O   0  0  0  0  0  0  0  0  0  0  0  0
   -2.1434    2.8876    0.0000 O   0  0  0  0  0  0  0  0  0  0  0  0
    0.0000    4.9501    0.0000 N   0  3  0  0  0  0  0  0  0  0  0  0
   -0.7145    2.8876    0.0000 N   0  0  0  0  0  0  0  0  0  0  0  0
   -1.4289   -0.8250    0.0000 N   0  0  0  0  0  0  0  0  0  0  0  0
    0.0000    4.1251    0.0000 C   0  0  0  0  0  0  0  0  0  0  0  0
    0.7145    5.3626    0.0000 C   0  0  0  0  0  0  0  0  0  0  0  0
   -0.7145    5.3626    0.0000 C   0  0  0  0  0  0  0  0  0  0  0  0
   -0.7145    3.7126    0.0000 C   0  0  0  0  0  0  0  0  0  0  0  0
    0.7145    6.1876    0.0000 C   0  0  0  0  0  0  0  0  0  0  0  0
   -0.7145    6.1876    0.0000 C   0  0  0  0  0  0  0  0  0  0  0  0
   -1.4289    2.4751    0.0000 C   0  0  0  0  0  0  0  0  0  0  0  0
   -1.4289    1.6500    0.0000 C   0  0  0  0  0  0  0  0  0  0  0  0
   -2.1434    1.2375    0.0000 C   0  0  0  0  0  0  0  0  0  0  0  0
   -0.7145    1.2375    0.0000 C   0  0  0  0  0  0  0  0  0  0  0  0
   -2.1434    0.4125    0.0000 C   0  0  0  0  0  0  0  0  0  0  0  0
   -1.4289    0.0000    0.0000 C   0  0  0  0  0  0  0  0  0  0  0  0
   -0.7145    0.4125    0.0000 C   0  0  0  0  0  0  0  0  0  0  0  0
   -3.5724    1.2375    0.0000 C   0  0  0  0  0  0  0  0  0  0  0  0
    0.5038    4.2139    0.0000 H   0  0  0  0  0  0  0  0  0  0  0  0
    0.1750    3.6444    0.0000 H   0  0  0  0  0  0  0  0  0  0  0  0
   -1.2182    3.6237    0.0000 H   0  0  0  0  0  0  0  0  0  0  0  0
   -0.8895    4.1932    0.0000 H   0  0  0  0  0  0  0  0  0  0  0  0
    0.8895    4.8820    0.0000 H   0  0  0  0  0  0  0  0  0  0  0  0
    1.2182    5.4515    0.0000 H   0  0  0  0  0  0  0  0  0  0  0  0
   -1.2182    5.4515    0.0000 H   0  0  0  0  0  0  0  0  0  0  0  0
   -0.8895    4.8820    0.0000 H   0  0  0  0  0  0  0  0  0  0  0  0
   -0.2715    2.6318    0.0000 H   0  0  0  0  0  0  0  0  0  0  0  0
    1.2261    6.1876    0.0000 H   0  0  0  0  0  0  0  0  0  0  0  0
    0.2030    6.1876    0.0000 H   0  0  0  0  0  0  0  0  0  0  0  0
    0.7145    6.6991    0.0000 H   0  0  0  0  0  0  0  0  0  0  0  0
   -1.2260    6.1876    0.0000 H   0  0  0  0  0  0  0  0  0  0  0  0
   -0.7145    6.6991    0.0000 H   0  0  0  0  0  0  0  0  0  0  0  0
   -0.2030    6.1876    0.0000 H   0  0  0  0  0  0  0  0  0  0  0  0
   -0.2715    1.4933    0.0000 H   0  0  0  0  0  0  0  0  0  0  0  0
   -2.5864    0.1568    0.0000 H   0  0  0  0  0  0  0  0  0  0  0  0
   -0.9860   -1.0808    0.0000 H   0  0  0  0  0  0  0  0  0  0  0  0
   -1.8720   -1.0808    0.0000 H   0  0  0  0  0  0  0  0  0  0  0  0
   -3.8282    1.6805    0.0000 H   0  0  0  0  0  0  0  0  0  0  0  0
   -4.0154    0.9818    0.0000 H   0  0  0  0  0  0  0  0  0  0  0  0
   -3.3167    0.7946    0.0000 H   0  0  0  0  0  0  0  0  0  0  0  0
  1 19  1  0  0  0  0
  2 15  1  0  0  0  0
  2 20  1  0  0  0  0
  3 13  2  0  0  0  0
  4  7  1  0  0  0  0
  4  8  1  0  0  0  0
  4  9  1  0  0  0  0
  5 10  1  0  0  0  0
  5 13  1  0  0  0  0
  5 29  1  0  0  0  0
  6 18  1  0  0  0  0
  6 38  1  0  0  0  0
  6 39  1  0  0  0  0
  7 10  1  0  0  0  0
  7 21  1  0  0  0  0
  7 22  1  0  0  0  0
  8 11  1  0  0  0  0
  8 25  1  0  0  0  0
  8 26  1  0  0  0  0
  9 12  1  0  0  0  0
  9 27  1  0  0  0  0
  9 28  1  0  0  0  0
 10 23  1  0  0  0  0
 10 24  1  0  0  0  0
 11 30  1  0  0  0  0
 11 31  1  0  0  0  0
 11 32  1  0  0  0  0
 12 33  1  0  0  0  0
 12 34  1  0  0  0  0
 12 35  1  0  0  0  0
 13 14  1  0  0  0  0
 14 15  1  0  0  0  0
 14 16  2  0  0  0  0
 15 17  2  0  0  0  0
 16 19  1  0  0  0  0
 16 36  1  0  0  0  0
 17 18  1  0  0  0  0
 17 37  1  0  0  0  0
 18 19  2  0  0  0  0
 20 40  1  0  0  0  0
 20 41  1  0  0  0  0
 20 42  1  0  0  0  0
M  CHG  1   4   1
M  END
