# Supplementary material for: Virtual screening of GPCRs: An in silico chemogenomics approach
Source: BMC Bioinformatics. 2008 Sep 6;9:363. doi: 10.1186/1471-2105-9-363 (PMC2553090; doi:10.1186/1471-2105-9-363)
Supplement: Additional file 2 — Source and data. Source code (under GPL license) and benchmark used in the experiments in a compressed archive checker.tgz. [file 1471-2105-9-363-S2.tgz › chemker/data/chemogenomics/glida/compfiles/mol/L001081.mol]

L001081.mol


 44 47  0     0  0  0  0  0  0999 V2000
    0.0000    0.0000    0.0000 N   0  3  0  0  0  0  0  0  0  0  0  0
   -1.3641    2.2388    0.0000 N   0  0  0  0  0  0  0  0  0  0  0  0
    0.0000    1.6500    0.0000 C   0  0  0  0  0  0  0  0  0  0  0  0
    0.7144    1.2375    0.0000 C   0  0  0  0  0  0  0  0  0  0  0  0
   -0.7144    1.2375    0.0000 C   0  0  0  0  0  0  0  0  0  0  0  0
    0.7144    0.4125    0.0000 C   0  0  0  0  0  0  0  0  0  0  0  0
   -0.7145    0.4125    0.0000 C   0  0  0  0  0  0  0  0  0  0  0  0
    0.0000    2.4750    0.0000 C   0  0  0  0  0  0  0  0  0  0  0  0
    0.7433    2.8330    0.0000 C   0  0  0  0  0  0  0  0  0  0  0  0
   -0.7433    2.8330    0.0000 C   0  0  0  0  0  0  0  0  0  0  0  0
    0.9269    3.6373    0.0000 C   0  0  0  0  0  0  0  0  0  0  0  0
    0.4125    4.2822    0.0000 C   0  0  0  0  0  0  0  0  0  0  0  0
   -0.4125    4.2822    0.0000 C   0  0  0  0  0  0  0  0  0  0  0  0
   -0.9269    3.6373    0.0000 C   0  0  0  0  0  0  0  0  0  0  0  0
    0.0000   -0.8250    0.0000 C   0  0  0  0  0  0  0  0  0  0  0  0
    1.3641    2.2388    0.0000 C   0  0  0  0  0  0  0  0  0  0  0  0
    1.7440    3.9032    0.0000 C   0  0  0  0  0  0  0  0  0  0  0  0
   -1.7440    3.9032    0.0000 C   0  0  0  0  0  0  0  0  0  0  0  0
    2.1872    2.4857    0.0000 C   0  0  0  0  0  0  0  0  0  0  0  0
    2.3785    3.3235    0.0000 C   0  0  0  0  0  0  0  0  0  0  0  0
   -2.3785    3.3236    0.0000 C   0  0  0  0  0  0  0  0  0  0  0  0
   -2.1872    2.4857    0.0000 C   0  0  0  0  0  0  0  0  0  0  0  0
    1.2182    1.1486    0.0000 H   0  0  0  0  0  0  0  0  0  0  0  0
    0.8894    1.7181    0.0000 H   0  0  0  0  0  0  0  0  0  0  0  0
   -0.8894    1.7181    0.0000 H   0  0  0  0  0  0  0  0  0  0  0  0
   -1.2182    1.1486    0.0000 H   0  0  0  0  0  0  0  0  0  0  0  0
    1.2182    0.5013    0.0000 H   0  0  0  0  0  0  0  0  0  0  0  0
    0.8894   -0.0681    0.0000 H   0  0  0  0  0  0  0  0  0  0  0  0
   -0.8894   -0.0681    0.0000 H   0  0  0  0  0  0  0  0  0  0  0  0
   -1.2182    0.5013    0.0000 H   0  0  0  0  0  0  0  0  0  0  0  0
    0.8733    4.5042    0.0000 H   0  0  0  0  0  0  0  0  0  0  0  0
    0.2987    4.7810    0.0000 H   0  0  0  0  0  0  0  0  0  0  0  0
   -0.2986    4.7810    0.0000 H   0  0  0  0  0  0  0  0  0  0  0  0
   -0.8733    4.5042    0.0000 H   0  0  0  0  0  0  0  0  0  0  0  0
    0.5115   -0.8250    0.0000 H   0  0  0  0  0  0  0  0  0  0  0  0
    0.0000   -1.3365    0.0000 H   0  0  0  0  0  0  0  0  0  0  0  0
   -0.5115   -0.8250    0.0000 H   0  0  0  0  0  0  0  0  0  0  0  0
    1.2446    1.7415    0.0000 H   0  0  0  0  0  0  0  0  0  0  0  0
    1.8521    4.4031    0.0000 H   0  0  0  0  0  0  0  0  0  0  0  0
   -1.8520    4.4032    0.0000 H   0  0  0  0  0  0  0  0  0  0  0  0
    2.5609    2.1363    0.0000 H   0  0  0  0  0  0  0  0  0  0  0  0
    2.8666    3.4761    0.0000 H   0  0  0  0  0  0  0  0  0  0  0  0
   -2.8666    3.4762    0.0000 H   0  0  0  0  0  0  0  0  0  0  0  0
   -2.5609    2.1364    0.0000 H   0  0  0  0  0  0  0  0  0  0  0  0
  1  6  1  0  0  0  0
  1  7  1  0  0  0  0
  1 15  1  0  0  0  0
  2 10  1  0  0  0  0
  2 22  2  0  0  0  0
  3  4  1  0  0  0  0
  3  5  1  0  0  0  0
  3  8  2  0  0  0  0
  4  6  1  0  0  0  0
  4 23  1  0  0  0  0
  4 24  1  0  0  0  0
  5  7  1  0  0  0  0
  5 25  1  0  0  0  0
  5 26  1  0  0  0  0
  6 27  1  0  0  0  0
  6 28  1  0  0  0  0
  7 29  1  0  0  0  0
  7 30  1  0  0  0  0
  8  9  1  0  0  0  0
  8 10  1  0  0  0  0
  9 11  1  0  0  0  0
  9 16  2  0  0  0  0
 10 14  2  0  0  0  0
 11 12  1  0  0  0  0
 11 17  2  0  0  0  0
 12 13  1  0  0  0  0
 12 31  1  0  0  0  0
 12 32  1  0  0  0  0
 13 14  1  0  0  0  0
 13 33  1  0  0  0  0
 13 34  1  0  0  0  0
 14 18  1  0  0  0  0
 15 35  1  0  0  0  0
 15 36  1  0  0  0  0
 15 37  1  0  0  0  0
 16 19  1  0  0  0  0
 16 38  1  0  0  0  0
 17 20  1  0  0  0  0
 17 39  1  0  0  0  0
 18 21  2  0  0  0  0
 18 40  1  0  0  0  0
 19 20  2  0  0  0  0
 19 41  1  0  0  0  0
 20 42  1  0  0  0  0
 21 22  1  0  0  0  0
 21 43  1  0  0  0  0
 22 44  1  0  0  0  0
M  CHG  1   1   1
M  END
