# Supplementary material for: Virtual screening of GPCRs: An in silico chemogenomics approach
Source: BMC Bioinformatics. 2008 Sep 6;9:363. doi: 10.1186/1471-2105-9-363 (PMC2553090; doi:10.1186/1471-2105-9-363)
Supplement: Additional file 2 — Source and data. Source code (under GPL license) and benchmark used in the experiments in a compressed archive checker.tgz. [file 1471-2105-9-363-S2.tgz › chemker/data/chemogenomics/glida/compfiles/mol/L001082.mol]

L001082.mol


 38 41  0     1  0  0  0  0  0999 V2000
    0.0000    0.0000    0.0000 Cl  0  0  0  0  0  0  0  0  0  0  0  0
    5.2326    3.5360    0.0000 S   0  0  0  0  0  0  0  0  0  0  0  0
    3.4829    1.4708    0.0000 O   0  0  0  0  0  0  0  0  0  0  0  0
    3.9705    3.9485    0.0000 N   0  0  0  0  0  0  0  0  0  0  0  0
    2.1239    1.9123    0.0000 N   0  0  0  0  0  0  0  0  0  0  0  0
    4.7128    6.3824    0.0000 N   0  0  0  0  0  0  0  0  0  0  0  0
    4.7512    4.2000    0.0000 C   0  0  3  0  0  0  0  0  0  0  0  0
    3.9705    3.1235    0.0000 C   0  0  0  0  0  0  0  0  0  0  0  0
    4.7512    2.8721    0.0000 C   0  0  0  0  0  0  0  0  0  0  0  0
    3.1858    2.8685    0.0000 C   0  0  0  0  0  0  0  0  0  0  0  0
    3.1858    4.2034    0.0000 C   0  0  0  0  0  0  0  0  0  0  0  0
    5.0074    4.9841    0.0000 C   0  0  0  0  0  0  0  0  0  0  0  0
    2.7009    3.5360    0.0000 C   0  0  0  0  0  0  0  0  0  0  0  0
    2.9309    2.0839    0.0000 C   0  0  0  0  0  0  0  0  0  0  0  0
    5.8147    5.1543    0.0000 C   0  0  0  0  0  0  0  0  0  0  0  0
    4.4565    5.5982    0.0000 C   0  0  0  0  0  0  0  0  0  0  0  0
    6.0710    5.9384    0.0000 C   0  0  0  0  0  0  0  0  0  0  0  0
    1.8689    1.1277    0.0000 C   0  0  0  0  0  0  0  0  0  0  0  0
    5.5201    6.5525    0.0000 C   0  0  0  0  0  0  0  0  0  0  0  0
    1.0620    0.9562    0.0000 C   0  0  0  0  0  0  0  0  0  0  0  0
    2.4210    0.5146    0.0000 C   0  0  0  0  0  0  0  0  0  0  0  0
    0.8070    0.1715    0.0000 C   0  0  0  0  0  0  0  0  0  0  0  0
    2.1660   -0.2700    0.0000 C   0  0  0  0  0  0  0  0  0  0  0  0
    1.3591   -0.4416    0.0000 C   0  0  0  0  0  0  0  0  0  0  0  0
    5.2565    4.2793    0.0000 H   0  0  0  0  0  0  0  0  0  0  0  0
    4.5440    2.4044    0.0000 H   0  0  0  0  0  0  0  0  0  0  0  0
    5.1945    2.6170    0.0000 H   0  0  0  0  0  0  0  0  0  0  0  0
    3.0278    4.6899    0.0000 H   0  0  0  0  0  0  0  0  0  0  0  0
    2.1894    3.5360    0.0000 H   0  0  0  0  0  0  0  0  0  0  0  0
    6.1563    4.7735    0.0000 H   0  0  0  0  0  0  0  0  0  0  0  0
    3.9559    5.4927    0.0000 H   0  0  0  0  0  0  0  0  0  0  0  0
    1.7816    2.2925    0.0000 H   0  0  0  0  0  0  0  0  0  0  0  0
    6.5716    6.0440    0.0000 H   0  0  0  0  0  0  0  0  0  0  0  0
    5.6790    7.0387    0.0000 H   0  0  0  0  0  0  0  0  0  0  0  0
    0.7197    1.3363    0.0000 H   0  0  0  0  0  0  0  0  0  0  0  0
    2.9213    0.6209    0.0000 H   0  0  0  0  0  0  0  0  0  0  0  0
    2.5083   -0.6502    0.0000 H   0  0  0  0  0  0  0  0  0  0  0  0
    1.2010   -0.9281    0.0000 H   0  0  0  0  0  0  0  0  0  0  0  0
  1 22  1  0  0  0  0
  2  7  1  0  0  0  0
  2  9  1  0  0  0  0
  3 14  2  0  0  0  0
  4  7  1  0  0  0  0
  4  8  1  0  0  0  0
  4 11  1  0  0  0  0
  5 14  1  0  0  0  0
  5 18  1  0  0  0  0
  5 32  1  0  0  0  0
  6 16  1  0  0  0  0
  6 19  2  0  0  0  0
  7 12  1  0  0  0  0
  7 25  1  0  0  0  0
  8  9  1  0  0  0  0
  8 10  2  0  0  0  0
  9 26  1  0  0  0  0
  9 27  1  0  0  0  0
 10 13  1  0  0  0  0
 10 14  1  0  0  0  0
 11 13  2  0  0  0  0
 11 28  1  0  0  0  0
 12 15  1  0  0  0  0
 12 16  2  0  0  0  0
 13 29  1  0  0  0  0
 15 17  2  0  0  0  0
 15 30  1  0  0  0  0
 16 31  1  0  0  0  0
 17 19  1  0  0  0  0
 17 33  1  0  0  0  0
 18 20  2  0  0  0  0
 18 21  1  0  0  0  0
 19 34  1  0  0  0  0
 20 22  1  0  0  0  0
 20 35  1  0  0  0  0
 21 23  2  0  0  0  0
 21 36  1  0  0  0  0
 22 24  2  0  0  0  0
 23 24  1  0  0  0  0
 23 37  1  0  0  0  0
 24 38  1  0  0  0  0
M  END
