# Supplementary material for: Virtual screening of GPCRs: An in silico chemogenomics approach
Source: BMC Bioinformatics. 2008 Sep 6;9:363. doi: 10.1186/1471-2105-9-363 (PMC2553090; doi:10.1186/1471-2105-9-363)
Supplement: Additional file 2 — Source and data. Source code (under GPL license) and benchmark used in the experiments in a compressed archive checker.tgz. [file 1471-2105-9-363-S2.tgz › chemker/data/chemogenomics/glida/compfiles/mol/L001084.mol]

L001084.mol


 24 26  0     0  0  0  0  0  0999 V2000
    0.0000    0.0000    0.0000 Cl  0  0  0  0  0  0  0  0  0  0  0  0
    3.4056   -0.8250    0.0000 S   0  0  0  0  0  0  0  0  0  0  0  0
    0.6282    2.0580    0.0000 N   0  0  0  0  0  0  0  0  0  0  0  0
    1.4289    0.8250    0.0000 N   0  0  0  0  0  0  0  0  0  0  0  0
   -0.0393    0.9020    0.0000 N   0  3  0  0  0  0  0  0  0  0  0  0
    2.9240   -0.1611    0.0000 N   0  0  0  0  0  0  0  0  0  0  0  0
    2.9240   -1.4889    0.0000 N   0  0  0  0  0  0  0  0  0  0  0  0
   -0.1788    2.2295    0.0000 C   0  0  0  0  0  0  0  0  0  0  0  0
   -0.5913    1.5151    0.0000 C   0  0  0  0  0  0  0  0  0  0  0  0
    0.7145    1.2375    0.0000 C   0  0  0  0  0  0  0  0  0  0  0  0
    1.4289    0.0000    0.0000 C   0  0  0  0  0  0  0  0  0  0  0  0
    2.1434   -0.4125    0.0000 C   0  0  0  0  0  0  0  0  0  0  0  0
    2.1434   -1.2375    0.0000 C   0  0  0  0  0  0  0  0  0  0  0  0
    0.7145   -0.4125    0.0000 C   0  0  0  0  0  0  0  0  0  0  0  0
    1.4289   -1.6500    0.0000 C   0  0  0  0  0  0  0  0  0  0  0  0
    0.7145   -1.2375    0.0000 C   0  0  0  0  0  0  0  0  0  0  0  0
   -0.0207    2.7160    0.0000 H   0  0  0  0  0  0  0  0  0  0  0  0
   -0.6461    2.4376    0.0000 H   0  0  0  0  0  0  0  0  0  0  0  0
   -1.0051    1.8157    0.0000 H   0  0  0  0  0  0  0  0  0  0  0  0
   -0.9336    1.1350    0.0000 H   0  0  0  0  0  0  0  0  0  0  0  0
    1.0083    2.4003    0.0000 H   0  0  0  0  0  0  0  0  0  0  0  0
    1.8719    1.0808    0.0000 H   0  0  0  0  0  0  0  0  0  0  0  0
    1.4289   -2.1615    0.0000 H   0  0  0  0  0  0  0  0  0  0  0  0
    0.2714   -1.4933    0.0000 H   0  0  0  0  0  0  0  0  0  0  0  0
  1 14  1  0  0  0  0
  2  6  1  0  0  0  0
  2  7  1  0  0  0  0
  3  8  1  0  0  0  0
  3 10  1  0  0  0  0
  3 21  1  0  0  0  0
  4 10  1  0  0  0  0
  4 11  1  0  0  0  0
  4 22  1  0  0  0  0
  5  9  1  0  0  0  0
  5 10  2  0  0  0  0
  6 12  2  0  0  0  0
  7 13  2  0  0  0  0
  8  9  1  0  0  0  0
  8 17  1  0  0  0  0
  8 18  1  0  0  0  0
  9 19  1  0  0  0  0
  9 20  1  0  0  0  0
 11 12  1  0  0  0  0
 11 14  2  0  0  0  0
 12 13  1  0  0  0  0
 13 15  1  0  0  0  0
 14 16  1  0  0  0  0
 15 16  2  0  0  0  0
 15 23  1  0  0  0  0
 16 24  1  0  0  0  0
M  CHG  1   5   1
M  END
