# Supplementary material for: Virtual screening of GPCRs: An in silico chemogenomics approach
Source: BMC Bioinformatics. 2008 Sep 6;9:363. doi: 10.1186/1471-2105-9-363 (PMC2553090; doi:10.1186/1471-2105-9-363)
Supplement: Additional file 2 — Source and data. Source code (under GPL license) and benchmark used in the experiments in a compressed archive checker.tgz. [file 1471-2105-9-363-S2.tgz › chemker/data/chemogenomics/glida/compfiles/mol/L001085.mol]

L001085.mol


 41 44  0     0  0  0  0  0  0999 V2000
    0.0000    0.0000    0.0000 Cl  0  0  0  0  0  0  0  0  0  0  0  0
    3.1657   -1.0947    0.0000 O   0  0  0  0  0  0  0  0  0  0  0  0
    2.3954    1.4557    0.0000 N   0  0  0  0  0  0  0  0  0  0  0  0
    1.6795    2.9423    0.0000 N   0  3  0  0  0  0  0  0  0  0  0  0
    3.5782    0.7124    0.0000 N   0  3  0  0  0  0  0  0  0  0  0  0
    2.8601    2.1373    0.0000 C   0  0  0  0  0  0  0  0  0  0  0  0
    1.5727    1.5174    0.0000 C   0  0  0  0  0  0  0  0  0  0  0  0
    2.5021    2.8806    0.0000 C   0  0  0  0  0  0  0  0  0  0  0  0
    1.2148    2.2607    0.0000 C   0  0  0  0  0  0  0  0  0  0  0  0
    2.7533    0.7124    0.0000 C   0  0  0  0  0  0  0  0  0  0  0  0
    1.3215    3.6856    0.0000 C   0  0  0  0  0  0  0  0  0  0  0  0
    2.2389    0.0675    0.0000 C   0  0  0  0  0  0  0  0  0  0  0  0
    2.4225   -0.7368    0.0000 C   0  0  0  0  0  0  0  0  0  0  0  0
    4.0926    0.0675    0.0000 C   0  0  0  0  0  0  0  0  0  0  0  0
    1.4218    0.3334    0.0000 C   0  0  0  0  0  0  0  0  0  0  0  0
    3.9090   -0.7368    0.0000 C   0  0  0  0  0  0  0  0  0  0  0  0
    1.8017   -1.3309    0.0000 C   0  0  0  0  0  0  0  0  0  0  0  0
    0.7874   -0.2462    0.0000 C   0  0  0  0  0  0  0  0  0  0  0  0
    0.9786   -1.0839    0.0000 C   0  0  0  0  0  0  0  0  0  0  0  0
    4.9097    0.3334    0.0000 C   0  0  0  0  0  0  0  0  0  0  0  0
    4.5298   -1.3309    0.0000 C   0  0  0  0  0  0  0  0  0  0  0  0
    5.5441   -0.2463    0.0000 C   0  0  0  0  0  0  0  0  0  0  0  0
    5.3529   -1.0840    0.0000 C   0  0  0  0  0  0  0  0  0  0  0  0
    3.2754    2.4360    0.0000 H   0  0  0  0  0  0  0  0  0  0  0  0
    3.2262    1.7802    0.0000 H   0  0  0  0  0  0  0  0  0  0  0  0
    1.6236    1.0084    0.0000 H   0  0  0  0  0  0  0  0  0  0  0  0
    1.0803    1.3789    0.0000 H   0  0  0  0  0  0  0  0  0  0  0  0
    2.4512    3.3896    0.0000 H   0  0  0  0  0  0  0  0  0  0  0  0
    2.9945    3.0191    0.0000 H   0  0  0  0  0  0  0  0  0  0  0  0
    0.7995    1.9621    0.0000 H   0  0  0  0  0  0  0  0  0  0  0  0
    0.8486    2.6178    0.0000 H   0  0  0  0  0  0  0  0  0  0  0  0
    0.8607    3.4636    0.0000 H   0  0  0  0  0  0  0  0  0  0  0  0
    1.0996    4.1464    0.0000 H   0  0  0  0  0  0  0  0  0  0  0  0
    1.7823    3.9075    0.0000 H   0  0  0  0  0  0  0  0  0  0  0  0
    1.3138    0.8334    0.0000 H   0  0  0  0  0  0  0  0  0  0  0  0
    1.9212   -1.8282    0.0000 H   0  0  0  0  0  0  0  0  0  0  0  0
    0.6050   -1.4333    0.0000 H   0  0  0  0  0  0  0  0  0  0  0  0
    5.0178    0.8333    0.0000 H   0  0  0  0  0  0  0  0  0  0  0  0
    4.4103   -1.8282    0.0000 H   0  0  0  0  0  0  0  0  0  0  0  0
    6.0324   -0.0936    0.0000 H   0  0  0  0  0  0  0  0  0  0  0  0
    5.7265   -1.4333    0.0000 H   0  0  0  0  0  0  0  0  0  0  0  0
  1 18  1  0  0  0  0
  2 13  1  0  0  0  0
  2 16  1  0  0  0  0
  3  6  1  0  0  0  0
  3  7  1  0  0  0  0
  3 10  1  0  0  0  0
  4  8  1  0  0  0  0
  4  9  1  0  0  0  0
  4 11  1  0  0  0  0
  5 10  2  0  0  0  0
  5 14  1  0  0  0  0
  6  8  1  0  0  0  0
  6 24  1  0  0  0  0
  6 25  1  0  0  0  0
  7  9  1  0  0  0  0
  7 26  1  0  0  0  0
  7 27  1  0  0  0  0
  8 28  1  0  0  0  0
  8 29  1  0  0  0  0
  9 30  1  0  0  0  0
  9 31  1  0  0  0  0
 10 12  1  0  0  0  0
 11 32  1  0  0  0  0
 11 33  1  0  0  0  0
 11 34  1  0  0  0  0
 12 13  2  0  0  0  0
 12 15  1  0  0  0  0
 13 17  1  0  0  0  0
 14 16  1  0  0  0  0
 14 20  2  0  0  0  0
 15 18  2  0  0  0  0
 15 35  1  0  0  0  0
 16 21  2  0  0  0  0
 17 19  2  0  0  0  0
 17 36  1  0  0  0  0
 18 19  1  0  0  0  0
 19 37  1  0  0  0  0
 20 22  1  0  0  0  0
 20 38  1  0  0  0  0
 21 23  1  0  0  0  0
 21 39  1  0  0  0  0
 22 23  2  0  0  0  0
 22 40  1  0  0  0  0
 23 41  1  0  0  0  0
M  CHG  2   4   1   5   1
M  END
