# Supplementary material for: Virtual screening of GPCRs: An in silico chemogenomics approach
Source: BMC Bioinformatics. 2008 Sep 6;9:363. doi: 10.1186/1471-2105-9-363 (PMC2553090; doi:10.1186/1471-2105-9-363)
Supplement: Additional file 2 — Source and data. Source code (under GPL license) and benchmark used in the experiments in a compressed archive checker.tgz. [file 1471-2105-9-363-S2.tgz › chemker/data/chemogenomics/glida/compfiles/mol/L001113.mol]

L001113.mol


 32 34  0     0  0  0  0  0  0999 V2000
    0.0000    0.0000    0.0000 N   0  0  0  0  0  0  0  0  0  0  0  0
    0.0000   -1.6500    0.0000 N   0  3  0  0  0  0  0  0  0  0  0  0
   -0.7144   -0.4125    0.0000 C   0  0  0  0  0  0  0  0  0  0  0  0
    0.7145   -0.4125    0.0000 C   0  0  0  0  0  0  0  0  0  0  0  0
   -0.7144   -1.2375    0.0000 C   0  0  0  0  0  0  0  0  0  0  0  0
    0.7145   -1.2375    0.0000 C   0  0  0  0  0  0  0  0  0  0  0  0
    0.0000    0.8250    0.0000 C   0  0  0  0  0  0  0  0  0  0  0  0
    0.7145    1.2375    0.0000 C   0  0  0  0  0  0  0  0  0  0  0  0
   -0.7144    1.2375    0.0000 C   0  0  0  0  0  0  0  0  0  0  0  0
    0.7145    2.0625    0.0000 C   0  0  0  0  0  0  0  0  0  0  0  0
    1.4520    0.7964    0.0000 C   0  0  0  0  0  0  0  0  0  0  0  0
   -0.7144    2.0625    0.0000 C   0  0  0  0  0  0  0  0  0  0  0  0
    0.0000    2.4750    0.0000 C   0  0  0  0  0  0  0  0  0  0  0  0
    1.4520    2.5035    0.0000 C   0  0  0  0  0  0  0  0  0  0  0  0
    2.1995    1.2203    0.0000 C   0  0  0  0  0  0  0  0  0  0  0  0
    2.1995    2.0797    0.0000 C   0  0  0  0  0  0  0  0  0  0  0  0
   -0.8894    0.0681    0.0000 H   0  0  0  0  0  0  0  0  0  0  0  0
   -1.2182   -0.5014    0.0000 H   0  0  0  0  0  0  0  0  0  0  0  0
    1.2182   -0.5014    0.0000 H   0  0  0  0  0  0  0  0  0  0  0  0
    0.8894    0.0681    0.0000 H   0  0  0  0  0  0  0  0  0  0  0  0
   -1.2182   -1.1487    0.0000 H   0  0  0  0  0  0  0  0  0  0  0  0
   -0.8894   -1.7181    0.0000 H   0  0  0  0  0  0  0  0  0  0  0  0
    0.8894   -1.7181    0.0000 H   0  0  0  0  0  0  0  0  0  0  0  0
    1.2182   -1.1487    0.0000 H   0  0  0  0  0  0  0  0  0  0  0  0
    0.0000   -2.1615    0.0000 H   0  0  0  0  0  0  0  0  0  0  0  0
   -1.1574    0.9818    0.0000 H   0  0  0  0  0  0  0  0  0  0  0  0
    1.4461    0.2849    0.0000 H   0  0  0  0  0  0  0  0  0  0  0  0
    0.0000    2.9865    0.0000 H   0  0  0  0  0  0  0  0  0  0  0  0
   -1.1574    2.3182    0.0000 H   0  0  0  0  0  0  0  0  0  0  0  0
    1.4461    3.0150    0.0000 H   0  0  0  0  0  0  0  0  0  0  0  0
    2.6415    0.9629    0.0000 H   0  0  0  0  0  0  0  0  0  0  0  0
    2.6415    2.3371    0.0000 H   0  0  0  0  0  0  0  0  0  0  0  0
  1  3  1  0  0  0  0
  1  4  1  0  0  0  0
  1  7  1  0  0  0  0
  2  5  1  0  0  0  0
  2  6  1  0  0  0  0
  2 25  1  0  0  0  0
  3  5  1  0  0  0  0
  3 17  1  0  0  0  0
  3 18  1  0  0  0  0
  4  6  1  0  0  0  0
  4 19  1  0  0  0  0
  4 20  1  0  0  0  0
  5 21  1  0  0  0  0
  5 22  1  0  0  0  0
  6 23  1  0  0  0  0
  6 24  1  0  0  0  0
  7  8  1  0  0  0  0
  7  9  2  0  0  0  0
  8 10  1  0  0  0  0
  8 11  2  0  0  0  0
  9 12  1  0  0  0  0
  9 26  1  0  0  0  0
 10 13  1  0  0  0  0
 10 14  2  0  0  0  0
 11 15  1  0  0  0  0
 11 27  1  0  0  0  0
 12 13  2  0  0  0  0
 12 29  1  0  0  0  0
 13 28  1  0  0  0  0
 14 16  1  0  0  0  0
 14 30  1  0  0  0  0
 15 16  2  0  0  0  0
 15 31  1  0  0  0  0
 16 32  1  0  0  0  0
M  CHG  1   2   1
M  END
