# Supplementary material for: Virtual screening of GPCRs: An in silico chemogenomics approach
Source: BMC Bioinformatics. 2008 Sep 6;9:363. doi: 10.1186/1471-2105-9-363 (PMC2553090; doi:10.1186/1471-2105-9-363)
Supplement: Additional file 2 — Source and data. Source code (under GPL license) and benchmark used in the experiments in a compressed archive checker.tgz. [file 1471-2105-9-363-S2.tgz › chemker/data/chemogenomics/glida/compfiles/mol/L001115.mol]

L001115.mol


 37 38  0     1  0  0  0  0  0999 V2000
    3.6325    3.2216    0.0000 O   0  0  0  0  0  0  0  0  0  0  0  0
    5.7758   -0.4909    0.0000 N   0  3  3  0  0  0  0  0  0  0  0  0
    5.0614    0.7466    0.0000 C   0  0  3  0  0  0  0  0  0  0  0  0
    5.0614   -0.0784    0.0000 C   0  0  0  0  0  0  0  0  0  0  0  0
    5.7758    1.1591    0.0000 C   0  0  0  0  0  0  0  0  0  0  0  0
    6.4904    0.7466    0.0000 C   0  0  0  0  0  0  0  0  0  0  0  0
    6.4904   -0.0784    0.0000 C   0  0  0  0  0  0  0  0  0  0  0  0
    5.7758   -1.3159    0.0000 C   0  0  0  0  0  0  0  0  0  0  0  0
    4.3469    1.1591    0.0000 C   0  0  0  0  0  0  0  0  0  0  0  0
    6.4904   -1.7284    0.0000 C   0  0  0  0  0  0  0  0  0  0  0  0
    4.3469    1.9841    0.0000 C   0  0  0  0  0  0  0  0  0  0  0  0
    3.6325    0.7466    0.0000 C   0  0  0  0  0  0  0  0  0  0  0  0
    6.4904   -2.5534    0.0000 C   0  0  0  0  0  0  0  0  0  0  0  0
    3.6325    2.3966    0.0000 C   0  0  0  0  0  0  0  0  0  0  0  0
    2.9179    1.1591    0.0000 C   0  0  0  0  0  0  0  0  0  0  0  0
    2.9179    1.9841    0.0000 C   0  0  0  0  0  0  0  0  0  0  0  0
    4.6184    0.4909    0.0000 H   0  0  0  0  0  0  0  0  0  0  0  0
    4.5576    0.0105    0.0000 H   0  0  0  0  0  0  0  0  0  0  0  0
    4.8865   -0.5590    0.0000 H   0  0  0  0  0  0  0  0  0  0  0  0
    6.1047    1.5509    0.0000 H   0  0  0  0  0  0  0  0  0  0  0  0
    5.4471    1.5509    0.0000 H   0  0  0  0  0  0  0  0  0  0  0  0
    6.9940    0.6578    0.0000 H   0  0  0  0  0  0  0  0  0  0  0  0
    6.6653    1.2273    0.0000 H   0  0  0  0  0  0  0  0  0  0  0  0
    6.6653   -0.5590    0.0000 H   0  0  0  0  0  0  0  0  0  0  0  0
    6.9940    0.0105    0.0000 H   0  0  0  0  0  0  0  0  0  0  0  0
    5.6009   -1.7965    0.0000 H   0  0  0  0  0  0  0  0  0  0  0  0
    5.2722   -1.2270    0.0000 H   0  0  0  0  0  0  0  0  0  0  0  0
    6.6653   -1.2477    0.0000 H   0  0  0  0  0  0  0  0  0  0  0  0
    6.9940   -1.8172    0.0000 H   0  0  0  0  0  0  0  0  0  0  0  0
    4.7899    2.2399    0.0000 H   0  0  0  0  0  0  0  0  0  0  0  0
    3.6325    0.2351    0.0000 H   0  0  0  0  0  0  0  0  0  0  0  0
    7.0019   -2.5534    0.0000 H   0  0  0  0  0  0  0  0  0  0  0  0
    6.4904   -3.0649    0.0000 H   0  0  0  0  0  0  0  0  0  0  0  0
    5.9789   -2.5534    0.0000 H   0  0  0  0  0  0  0  0  0  0  0  0
    2.4750    0.9034    0.0000 H   0  0  0  0  0  0  0  0  0  0  0  0
    2.4750    2.2399    0.0000 H   0  0  0  0  0  0  0  0  0  0  0  0
    3.1895    3.4774    0.0000 H   0  0  0  0  0  0  0  0  0  0  0  0
  1 14  1  0  0  0  0
  1 37  1  0  0  0  0
  2  4  1  0  0  0  0
  2  7  1  0  0  0  0
  2  8  1  0  0  0  0
  3  4  1  0  0  0  0
  3  5  1  0  0  0  0
  3  9  1  0  0  0  0
  3 17  1  0  0  0  0
  4 18  1  0  0  0  0
  4 19  1  0  0  0  0
  5  6  1  0  0  0  0
  5 20  1  0  0  0  0
  5 21  1  0  0  0  0
  6  7  1  0  0  0  0
  6 22  1  0  0  0  0
  6 23  1  0  0  0  0
  7 24  1  0  0  0  0
  7 25  1  0  0  0  0
  8 10  1  0  0  0  0
  8 26  1  0  0  0  0
  8 27  1  0  0  0  0
  9 11  2  0  0  0  0
  9 12  1  0  0  0  0
 10 13  1  0  0  0  0
 10 28  1  0  0  0  0
 10 29  1  0  0  0  0
 11 14  1  0  0  0  0
 11 30  1  0  0  0  0
 12 15  2  0  0  0  0
 12 31  1  0  0  0  0
 13 32  1  0  0  0  0
 13 33  1  0  0  0  0
 13 34  1  0  0  0  0
 14 16  2  0  0  0  0
 15 16  1  0  0  0  0
 15 35  1  0  0  0  0
 16 36  1  0  0  0  0
M  CHG  1   2   1
M  END
